# Supplementary material for: HDAC activity is dispensable for repression of cell-cycle genes by DREAM and E2F:RB complexes
Source: Nat Commun. 2024 May 24;15:4450. doi: 10.1038/s41467-024-48724-0 (PMC11126580; doi:10.1038/s41467-024-48724-0)
Supplement: Supplementary file 5 — Supplementary Data 2 [file 41467_2024_48724_MOESM5_ESM.xlsx]

## Sheet: Sheet1
Supplementary Data 2
Antibodies used in this study.
Antibody	Catalog Number	Provider	Application	Dilution for Western Blot	µg antibody per ChIP reaction	µg antibody per IP
Acetyl-Histone H3 (Lys27) (D5E4)	8173	Cell Signaling	Western Blot, ChIP	1:1000	3	n/a
B-MYB, clone LX015.1	MILL-MABE886	Millipore	Western Blot	1:1000	n/a	n/a
CDC25C (H-6)	sc-13138	Santa Cruz Biotechnology	Western Blot	1:500	n/a	n/a
CDC6 (180.2)	sc-9964	Santa Cruz Biotechnology	Western Blot	1:500	n/a	n/a
Cyclin B2 (A-2)	sc-28303	Santa Cruz Biotechnology	Western Blot	1:500	n/a	n/a
FoxM1 (D12D5)	5436S	Cell Signaling	Western Blot	1:1000	n/a	n/a
HDAC1 (10E2)	sc-81598	Santa Cruz Biotechnology	ChIP, IP, Western Blot	1:500	5	5
Histone H3 (D1H2)	4499	Cell Signaling	ChIP	n/a	3	n/a
Histone H3ac (pan-acetyl)	61637	Active Motif	Western Blot	1:1000	n/a	n/a
LIN37	Mages et al., 2017	Pineda Antibodies	Western Blot, IP	1:1000	n/a	3
LIN37	300-BL298	Bethyl Laboratories Inc	ChIP	n/a	2	n/a
LIN9	A300-BL2981	Bethyl Laboratories Inc	Western Blot	1:1000	n/a	n/a
MCM5 (E-10)	sc-165994	Santa Cruz Biotechnology	Western Blot	1:500	n/a	n/a
MKLP-1 /KIF23 (C-12)	sc-390113	Santa Cruz Biotechnology	Western Blot	1:1000	n/a	n/a
NEK2 (D-8)	sc-55601	Santa Cruz Biotechnology	Western Blot	1:500	n/a	n/a
p130 / RBL2 (D9T7M)	13610	Cell Signaling	ChIP	n/a	3	n/a
p107 (SD9)	sc-250	Santa Cruz Biotechnology	Western Blot	1:1000	n/a	n/a
p21 (F-5)	sc-6246	Santa Cruz Biotechnology	Western Blot	1:1000	n/a	n/a
p53 (DO-1)	sc-126	Santa Cruz Biotechnology	Western Blot	1:1000	n/a	n/a
Rabbit (DA1E) mAb IgG XP® Isotype Control	66362S	Cell Signaling	ChIP, IP	n/a	3	3
RB (C-2)	sc-74562	Santa Cruz Biotechnology	Western Blot	1:500	n/a	n/a
RBBP4	A301-206A	Bethyl Laboratories Inc	Western Blot, IP	1:5000	n/a	3
SIN3A (D1B7)	7691S	Cell Signaling	ChIP	n/a	3	n/a
SIN3A (G11)	sc-5299	Santa Cruz Biotechnology	Western Blot	1:1000	n/a	n/a
SIN3B (H-4)	sc-13145	Santa Cruz Biotechnology	Western Blot	1:1000	n/a	n/a
SIN3B polyclonal	NBP2-13309	Novus Biologicals LLC	Western Blot, ChIP, IP	1:1000	3	3
ß-Actin- Direct-Blot™ HRP	664804	BioLegend	Western Blot	1:10,000	n/a	n/a
Survivin (D-8)	sc-17779	Santa Cruz Biotechnology	Western Blot	1:1000	n/a	n/a
UBE2C (B-8)	sc-271050	Santa Cruz Biotechnology	Western Blot	1:500	n/a	n/a
