# Supplementary material for: HDAC activity is dispensable for repression of cell-cycle genes by DREAM and E2F:RB complexes
Source: Nat Commun. 2024 May 24;15:4450. doi: 10.1038/s41467-024-48724-0 (PMC11126580; doi:10.1038/s41467-024-48724-0)
Supplement: Supplementary file 6 — Supplementary Data 3 [file 41467_2024_48724_MOESM6_ESM.xlsx]

## Sheet: Sheet1
Supplementary Table 3
G1/S, G2/M, and non-DREAM/non-cell cycle regulated control genes selected to generate Fig. 1.
G1/S genes	G2/M genes	non-DREAM/non-cell cycle regulated control genes
ASF1B	ANLN	A4GALT
ATAD2	APOBEC3B	AADAT
BARD1	ARHGAP11A	AAED1
BLM	ARHGAP11B	AAGAB
BRCA1	ARHGEF39	ABCA12
BRIP1	ASPM	ABCA2
C16orf59	AURKA	ABCA3
CCDC14	AURKB	ABCB10
CDC25A	BIRC5	ABCB9
CDC6	BORA	ABCC10
CDC7	BUB1	ABCF1
CDCA5	BUB1B	ABHD13
CDCA7	CCNA2	ABHD14A
CDKN1C	CCNB1	ABHD14A-ACY1
CDT1	CCNB2	ABHD14B
CENPM	CCNF	ABHD6
CENPQ	CDC20	ABI2
CENPU	CDC25C	ABL1
CEP295	CDCA2	ABLIM2
CHAF1A	CDCA3	ABLIM3
CHAF1B	CDCA8	ABR
CHEK1	CDK1	ABRAXAS2
CHST6	CDKN3	ABT1
CLSPN	CENPA	AC002094.1
CRIP2	CENPE	AC002401.4
DCLRE1B	CENPF	AC002985.1
DDIAS	CENPL	AC004069.1
DDX11	CEP135	AC004223.3
DHFR	CEP55	AC004754.1
DNA2	CIT	AC004805.1
DSCC1	CKAP2L	AC004832.3
DSN1	CKS1B	AC004918.3
DTL	CKS2	AC004922.1
DUT	DBF4	AC004997.1
E2F1	DBF4B	AC005020.2
E2F2	DEPDC1	AC005306.1
E2F7	DEPDC1B	AC005329.1
E2F8	DLGAP5	AC005332.9
ESCO2	DNMT3B	AC005520.1
EXO1	DTYMK	AC005538.2
FAM111B	ECT2	AC005670.2
FANCG	ESPL1	AC005674.2
FANCI	FAM72A	AC005702.2
FEN1	FAM72B	AC005832.4
FIGNL1	FAM72D	AC005833.3
FSBP	FAM83D	AC005899.4
GABRQ	FANCD2	AC005943.1
GINS2	FBXO5	AC005993.1
GINS3	FOXM1	AC006206.2
GJB4	G2E3	AC006511.3
GMNN	GAS2L3	AC006978.2
GRHL3	GPSM2	AC007036.3
HCN3	GTSE1	AC007128.1
HELLS	HJURP	AC007192.1
HIST1H2BJ	HMGB2	AC007283.1
KNTC1	HMMR	AC007375.2
LRP10	INCENP	AC007848.1
MASTL	IQGAP3	AC007876.1
MCM10	ITGB3BP	AC007906.2
MCM2	KIAA1524	AC007996.1
MCM3	KIF11	AC007998.2
MCM4	KIF14	AC008035.1
MCM5	KIF15	AC008403.1
MCM6	KIF18A	AC008443.5
MCM7	KIF18B	AC008575.2
MCM8	KIF20A	AC008610.1
MSH5-SAPCD1	KIF20B	AC008738.7
MYB	KIF22	AC008763.2
NDRG4	KIF23	AC008763.3
NUP43	KIF2C	AC008764.1
ORC1	KIF4A	AC008870.1
PASK	KIFC1	AC008878.2
PBX3	KNL1	AC008878.3
PCLAF	KNSTRN	AC008982.1
PKMYT1	LIN9	AC009005.1
POLA2	MAD2L1	AC009084.1
POLE	MELK	AC009133.5
POLE2	MKI67	AC009133.6
PRIM2	MND1	AC009163.4
PSMC3IP	NCAPD3	AC009237.14
RAD18	NCAPG	AC009690.1
RAD51	NCAPH	AC009690.3
RAD51AP1	NDC80	AC010327.1
RAD54B	NEIL3	AC010327.3
RAD54L	NEK2	AC010422.3
RBL1	NET1	AC010422.5
RCCD1	NMU	AC010435.1
RECQL4	NSD2	AC010619.1
RFC2	NUF2	AC010624.2
RFC3	NUP37	AC010655.2
RFC4	NUSAP1	AC010655.4
RPA3	OIP5	AC010997.3
RRAD	P2RY2	AC011005.1
RRM2	PBK	AC011445.1
SHMT1	PIF1	AC011448.1
TCF19	PIMREG	AC011452.1
TLR3	PLK1	AC011455.3
TMEM143	PLK4	AC011462.1
TMEM2	POLQ	AC011473.4
TOPBP1	PRC1	AC011479.1
TYMS	PSRC1	AC011499.1
UBE2T	PTTG1	AC011511.1
UHRF1	PTTG2	AC011511.4
UNG	RACGAP1	AC011530.1
WDHD1	REXO5	AC012073.1
XRCC2	RHNO1	AC012254.2
ZGRF1	SGO1	AC012313.1
ZNF367	SGO2	AC012321.1
ZWINT	SHCBP1	AC012510.1
	SKA1	AC013489.1
	SMC4	AC015712.5
	SNN	AC015813.1
	SPAG5	AC015813.2
	SPC25	AC016394.1
	SPDL1	AC016876.2
	STIL	AC017083.4
	TACC3	AC018512.1
	TICRR	AC018521.1
	TIMELESS	AC018523.2
	TOP2A	AC018647.2
	TPX2	AC020907.2
	TRAIP	AC020978.6
	TRIP13	AC022167.1
	TROAP	AC022167.2
	TTF2	AC022211.1
	TTK	AC022400.7
	TUBD1	AC022400.9
	UBE2C	AC023055.1
	VRK1	AC023509.1
	WDR62	AC024075.2
	WEE1	AC024592.3
	ZWILCH	AC024940.5
		AC026464.2
		AC026464.3
		AC026471.1
		AC026471.4
		AC026954.2
		AC027031.2
		AC027097.1
		AC027307.2
		AC027644.3
		AC027796.3
		AC027796.4
		AC036214.3
		AC037459.1
		AC040162.1
		AC040162.3
		AC040977.1
		AC046185.1
		AC055811.2
		AC058822.1
		AC067852.2
		AC068580.4
		AC068896.1
		AC068946.1
		AC069257.3
		AC069503.2
		AC073335.2
		AC073612.1
		AC073896.4
		AC074143.1
		AC078927.1
		AC079228.1
		AC079594.2
		AC079781.5
		AC079949.2
		AC080112.2
		AC087380.1
		AC087632.1
		AC087741.1
		AC087752.3
		AC089983.1
		AC090227.1
		AC091564.3
		AC091959.3
		AC092073.1
		AC092143.1
		AC092143.4
		AC092368.3
		AC092718.3
		AC093155.3
		AC093423.3
		AC093525.1
		AC093525.2
		AC096677.2
		AC097059.2
		AC097637.1
		AC099518.3
		AC099811.2
		AC102953.2
		AC103691.1
		AC103702.2
		AC104109.4
		AC104452.1
		AC104662.2
		AC105036.3
		AC105118.1
		AC105460.1
		AC106886.2
		AC107871.1
		AC108010.1
		AC108174.1
		AC108488.1
		AC108516.2
		AC109460.3
		AC110285.2
		AC113189.2
		AC113189.4
		AC115284.1
		AC116353.4
		AC120114.5
		AC125257.1
		AC125807.2
		AC126365.1
		AC129492.1
		AC129492.3
		AC131009.3
		AC134772.2
		AC135048.1
		AC135050.2
		AC135178.2
		AC135586.2
		AC138696.1
		AC139491.1
		AC139530.1
		AC140125.2
		AC140479.5
		AC233992.1
		AC233992.2
		AC234917.1
		AC240565.2
		AC243547.3
		AC243756.1
		AC243964.3
		AC244197.3
		AC245033.1
		ACAA2
		ACAD10
		ACAD11
		ACADM
		ACADS
		ACADVL
		ACAP2
		ACAP3
		ACBD3
		ACBD4
		ACBD6
		ACER2
		ACER3
		ACHE
		ACIN1
		ACLY
		ACOT7
		ACOT8
		ACOT9
		ACOX2
		ACP1
		ACP6
		ACSF3
		ACSS2
		ACTA2
		ACTB
		ACTG1
		ACTN1
		ACTN4
		ACTR10
		ACTR1A
		ACTR2
		ACTR3
		ACY1
		AD000090.1
		AD000671.1
		AD000671.2
		ADAM11
		ADAM17
		ADAM22
		ADAM9
		ADAMTS13
		ADAP1
		ADAP2
		ADARB1
		ADCK5
		ADCY3
		ADCY9
		ADGRA2
		ADGRA3
		ADGRB2
		ADGRL1
		ADI1
		ADIPOR2
		ADK
		ADM2
		ADM5
		ADNP
		ADO
		ADPRHL1
		ADPRHL2
		ADPRM
		ADRM1
		ADSL
		AFAP1L1
		AFG3L2
		AFTPH
		AGAP2-AS1
		AGAP3
		AGAP4
		AGAP6
		AGAP9
		AGBL5
		AGGF1
		AGO2
		AGO4
		AGPAT2
		AGPAT4
		AGRN
		AGTPBP1
		AGTRAP
		AHCY
		AHCYL1
		AHDC1
		AHSA2
		AIDA
		AIF1L
		AJ271736.1
		AJUBA
		AK1
		AK4
		AKAP10
		AKAP8
		AKIP1
		AKNA
		AKR1A1
		AKR7A2
		AKT1
		AKT1S1
		AKT2
		AL021546.1
		AL022311.1
		AL022318.4
		AL022322.1
		AL031282.2
		AL031587.5
		AL035446.1
		AL035458.2
		AL049650.1
		AL049795.2
		AL049844.3
		AL080251.1
		AL096870.2
		AL109811.4
		AL109976.1
		AL110118.2
		AL118506.1
		AL121753.1
		AL121845.3
		AL132656.4
		AL132671.2
		AL132780.3
		AL133352.1
		AL133410.1
		AL135905.2
		AL135999.1
		AL136295.4
		AL136531.2
		AL137058.2
		AL138752.2
		AL138781.1
		AL139011.2
		AL139300.1
		AL157392.5
		AL157935.2
		AL158166.1
		AL158206.1
		AL161431.1
		AL161911.1
		AL162231.2
		AL162258.2
		AL162431.2
		AL162586.1
		AL163636.2
		AL354719.2
		AL354836.1
		AL355315.1
		AL355338.1
		AL355512.1
		AL355916.3
		AL355987.2
		AL356017.1
		AL359736.1
		AL359922.1
		AL359924.1
		AL365277.1
		AL390195.1
		AL390719.2
		AL391244.1
		AL391294.1
		AL441992.1
		AL451164.3
		AL512356.1
		AL512488.1
		AL513165.2
		AL589666.1
		AL591806.3
		AL591895.1
		AL603832.3
		AL645465.1
		AL645940.1
		AL662899.3
		AL669918.1
		AL672142.1
		AL691482.3
		AL807752.6
		AL929554.1
		ALCAM
		ALDH1B1
		ALDH3A2
		ALDH3B1
		ALDH9A1
		ALDOC
		ALG1
		ALG11
		ALG6
		ALG9
		ALKBH7
		ALKBH8
		ALMS1
		ALOX12B
		ALOX5
		AMFR
		AMH
		AMMECR1
		AMMECR1L
		AMOTL2
		AMPD2
		AMZ2
		ANAPC1
		ANAPC16
		ANAPC2
		ANAPC4
		ANAPC5
		ANG
		ANKFY1
		ANKIB1
		ANKMY2
		ANKRD12
		ANKRD13B
		ANKRD22
		ANKRD24
		ANKRD29
		ANKRD33B
		ANKRD39
		ANKRD54
		ANKS1A
		ANKS6
		ANKZF1
		ANO1
		ANO10
		ANO6
		ANP32A
		ANP32D
		ANXA10
		ANXA11
		ANXA2
		ANXA4
		ANXA5
		ANXA6
		ANXA7
		AP000251.1
		AP000347.2
		AP000525.1
		AP000781.2
		AP000943.2
		AP001157.1
		AP001453.2
		AP001453.3
		AP001458.2
		AP001931.1
		AP001972.5
		AP002373.1
		AP002748.4
		AP002807.1
		AP002990.1
		AP003068.2
		AP003108.2
		AP003419.2
		AP005263.1
		AP1G2
		AP1M1
		AP1M2
		AP1S3
		AP2A1
		AP2M1
		AP3B1
		AP4E1
		AP5B1
		AP5Z1
		APBA3
		APBB1
		APC
		API5
		APIP
		APLP1
		APLP2
		APMAP
		APOBEC3D
		APOBEC3H
		APOL2
		APOO
		APP
		APPL1
		APPL2
		APRT
		APTX
		AQR
		ARAP1
		AREL1
		ARF4
		ARF5
		ARFGAP1
		ARFGAP3
		ARFGEF1
		ARFIP2
		ARHGAP1
		ARHGAP19-SLIT1
		ARHGAP21
		ARHGAP22
		ARHGAP23
		ARHGAP27
		ARHGAP33
		ARHGAP35
		ARHGAP4
		ARHGAP45
		ARHGAP5
		ARHGAP8
		ARHGEF11
		ARHGEF17
		ARHGEF18
		ARHGEF25
		ARHGEF26
		ARHGEF3
		ARHGEF4
		ARHGEF40
		ARID1A
		ARID2
		ARID3A
		ARID4A
		ARIH1
		ARL1
		ARL14EP
		ARL16
		ARL17A
		ARL3
		ARL6IP5
		ARL8A
		ARMC5
		ARMC6
		ARMC9
		ARMCX3
		ARMCX6
		ARMT1
		ARNTL2
		ARPC1A
		ARPC1B
		ARPC2
		ARPC4-TTLL3
		ARPIN
		ARRB1
		ARRDC1
		ARRDC2
		ARSA
		ART5
		ASAP3
		ASB1
		ASB16-AS1
		ASB6
		ASIC3
		ASMTL-AS1
		ASNS
		ASNSD1
		ASPSCR1
		ASRGL1
		ASS1
		ASTN2
		ASXL2
		ATAD3C
		ATF6B
		ATG13
		ATG3
		ATG4C
		ATG4D
		ATG5
		ATG7
		ATG9A
		ATG9B
		ATIC
		ATP11A
		ATP11C
		ATP13A1
		ATP1A1
		ATP1A3
		ATP1B3
		ATP2A3
		ATP2C2
		ATP5B
		ATP5C1
		ATP5D
		ATP5F1
		ATP5G2
		ATP5H
		ATP5L
		ATP6AP2
		ATP6V0C
		ATP6V0E1
		ATP6V1C2
		ATP6V1E1
		ATP6V1F
		ATP6V1G1
		ATP6V1G2-DDX39B
		ATP8B3
		ATPAF1
		ATPIF1
		ATRAID
		ATRN
		ATXN2L
		ATXN7L2
		ATXN7L3
		ATXN7L3B
		AUP1
		AVPI1
		AXIN1
		AXIN2
		AXL
		B3GAT3
		B3GLCT
		B3GNT7
		B3GNT9
		B4GALNT1
		B4GALNT3
		B4GALT2
		B4GALT7
		BABAM2
		BACE2
		BAG1
		BAG2
		BAG4
		BAHCC1
		BAHD1
		BAIAP2L1
		BAIAP3
		BAK1
		BANF1
		BAP1
		BAX
		BAZ1A
		BAZ2B
		BBIP1
		BBS1
		BBS7
		BCAM
		BCAP29
		BCAP31
		BCAR1
		BCAS3
		BCAS4
		BCAT2
		BCDIN3D
		BCKDHA
		BCL10
		BCL2L1
		BCL2L2
		BCL7C
		BCL9L
		BCOR
		BCYRN1
		BDH1
		BDNF
		BECN1
		BEND3
		BEND7
		BET1L
		BEX3
		BFSP1
		BHLHE40
		BHLHE41
		BICD2
		BICDL2
		BID
		BIK
		BIVM-ERCC5
		BLCAP
		BLOC1S2
		BLOC1S4
		BLVRA
		BLVRB
		BMP1
		BMP2K
		BMP4
		BMP8A
		BMPR2
		BNIP1
		BNIP3
		BNIP3L
		BOD1
		BOD1L1
		BOK
		BOLA2
		BOLA2-SMG1P6
		BOLA2B
		BORCS6
		BORCS7
		BORCS8-MEF2B
		BPHL
		BPNT1
		BPTF
		BRAT1
		BRCC3
		BRI3
		BRMS1L
		BROX
		BRPF3
		BSPRY
		BST2
		BTBD11
		BTBD19
		BTBD6
		BTN3A1
		BUB1B-PAK6
		BUD13
		BUD23
		BX890604.1
		BZW1
		C10orf35
		C11orf49
		C11orf54
		C11orf68
		C11orf80
		C11orf84
		C11orf98
		C12orf10
		C12orf43
		C12orf49
		C12orf66
		C14orf119
		C14orf159
		C14orf166
		C14orf2
		C14orf79
		C14orf93
		C15orf52
		C16orf52
		C16orf58
		C16orf62
		C16orf70
		C16orf72
		C16orf91
		C17orf49
		C17orf58
		C18orf21
		C18orf25
		C18orf32
		C18orf8
		C19orf33
		C19orf47
		C19orf53
		C19orf66
		C19orf70
		C1orf115
		C1orf122
		C1orf159
		C1orf210
		C1orf43
		C1QL1
		C1QL4
		C20orf24
		C20orf27
		C22orf34
		C22orf39
		C2CD2
		C2CD2L
		C2CD4C
		C2CD5
		C2orf49
		C2orf68
		C2orf72
		C3orf62
		C4orf3
		C5AR1
		C5orf30
		C6orf136
		C6orf141
		C6orf223
		C6orf226
		C6orf48
		C6orf52
		C7orf26
		C7orf43
		C8orf33
		C8orf44-SGK3
		C8orf58
		C9orf16
		C9orf172
		C9orf78
		C9orf85
		CA11
		CAB39
		CABIN1
		CABLES2
		CAD
		CALB2
		CALCOCO1
		CALCOCO2
		CALHM2
		CALM1
		CAMK2G
		CAMK2N1
		CAMK2N2
		CAMKK1
		CAMKMT
		CAMSAP1
		CAMTA1
		CAP2
		CAPG
		CAPN1
		CAPN10
		CAPN2
		CAPN5
		CAPRIN1
		CAPZA2
		CAPZB
		CARD10
		CARD19
		CARM1
		CARS
		CASC8
		CASK
		CASKIN2
		CASP8
		CAST
		CAV1
		CAV2
		CAVIN3
		CBFA2T2
		CBL
		CBLC
		CBX1
		CBX2
		CBX7
		CC2D2A
		CCAR1
		CCAR2
		CCDC102A
		CCDC112
		CCDC115
		CCDC12
		CCDC124
		CCDC130
		CCDC159
		CCDC18-AS1
		CCDC32
		CCDC43
		CCDC51
		CCDC57
		CCDC58
		CCDC69
		CCDC74A
		CCDC84
		CCDC85B
		CCDC88B
		CCDC93
		CCDC97
		CCNB1IP1
		CCNDBP1
		CCNL2
		CCNY
		CCNYL1
		CCS
		CCSER2
		CD151
		CD320
		CD46
		CD47
		CD55
		CD59
		CD99
		CDC123
		CDC14B
		CDC37
		CDC42BPB
		CDC42BPG
		CDC42EP3
		CDC42SE1
		CDC5L
		CDH3
		CDK11A
		CDK16
		CDK18
		CDK2AP1
		CDK3
		CDK5RAP1
		CDKN2A
		CDR2L
		CDRT4
		CDV3
		CDX2
		CEACAM19
		CEBPD
		CEBPZ
		CEBPZOS
		CELSR2
		CELSR3
		CENPB
		CENPBD1
		CENPS-CORT
		CENPT
		CENPV
		CEP104
		CEP164
		CEP170
		CEP170B
		CEP250
		CEP290
		CEP85
		CEP95
		CEP97
		CERCAM
		CERK
		CERS2
		CERS4
		CERS5
		CERS6
		CES2
		CES3
		CETN2
		CETN3
		CFAP36
		CFAP53
		CFL2
		CGN
		CGRRF1
		CHAC2
		CHCHD10
		CHCHD4
		CHD1
		CHD1L
		CHD2
		CHD3
		CHD4
		CHERP
		CHKB
		CHKB-CPT1B
		CHML
		CHMP2A
		CHMP2B
		CHMP3
		CHMP4A
		CHMP6
		CHP1
		CHPF
		CHPF2
		CHRNB1
		CHST14
		CHST3
		CHSY1
		CHTF8
		CHURC1
		CHURC1-FNTB
		CIAO1
		CIB1
		CIB2
		CIC
		CIPC
		CIR1
		CIRBP-AS1
		CISD3
		CIZ1
		CKAP4
		CKLF-CMTM1
		CKMT1A
		CKMT1B
		CLASP2
		CLASRP
		CLCF1
		CLCN7
		CLDN15
		CLEC16A
		CLEC2D
		CLIC1
		CLIC4
		CLIP1
		CLIP2
		CLIP4
		CLK3
		CLMN
		CLN6
		CLOCK
		CLPP
		CLPTM1L
		CLTA
		CLTB
		CLU
		CMAS
		CMBL
		CMC4
		CMPK1
		CMTM4
		CMTM7
		CMTR1
		CMTR2
		CNEP1R1
		CNIH1
		CNKSR1
		CNNM2
		CNOT10
		CNOT11
		CNOT6L
		CNOT7
		CNP
		CNPPD1
		CNST
		CNTD2
		CNTNAP1
		COA1
		COA4
		COA7
		COASY
		COBLL1
		COG7
		COG8
		COIL
		COL11A2
		COL13A1
		COL17A1
		COL4A3BP
		COL4A5
		COL6A1
		COL9A3
		COLGALT1
		COMMD10
		COMMD2
		COMMD3-BMI1
		COMMD6
		COMMD8
		COMT
		COMTD1
		COPA
		COPE
		COPG1
		COPG2
		COPS4
		COPS5
		COPS6
		COPS7A
		COPS9
		COQ10B
		COQ4
		COQ5
		COQ6
		CORO1B
		CORO1C
		CORO2B
		COTL1
		COX11
		COX14
		COX19
		COX5B
		COX6A1
		COX7A2
		COX7A2L
		COX7C
		CPD
		CPE
		CPEB4
		CPLX1
		CPNE2
		CPNE7
		CPS1
		CPSF1
		CPSF3
		CPSF4
		CPSF6
		CPT1B
		CPT2
		CR2
		CRABP2
		CRACR2B
		CRAMP1
		CRB3
		CRCP
		CREB1
		CREG1
		CRIM1
		CRIPT
		CROCC
		CRTAP
		CRTC1
		CRTC2
		CRYBG1
		CRYM
		CRYZ
		CS
		CSAG2
		CSAG3
		CSF1
		CSK
		CSNK1E
		CSNK1G2
		CSNK2A1
		CSNK2A2
		CSNK2A3
		CSRNP2
		CSRP1
		CST3
		CST6
		CSTB
		CSTF2
		CTBP1-AS2
		CTDP1
		CTF1
		CTIF
		CTNNAL1
		CTNNBL1
		CTPS2
		CTSC
		CTSL
		CTTN
		CTTNBP2NL
		CTU1
		CU639417.1
		CUEDC1
		CUEDC2
		CUL1
		CUL2
		CUL4B
		CUL7
		CUL9
		CUTC
		CWC22
		CWF19L2
		CXCL16
		CXorf40A
		CXorf40B
		CXorf57
		CXXC1
		CYB561A3
		CYB561D1
		CYB561D2
		CYB5D2
		CYB5R3
		CYB5R4
		CYBA
		CYC1
		CYFIP2
		CYP27B1
		CYP4F22
		CYSRT1
		CYSTM1
		CYTH1
		CYTH2
		CYTH3
		DAB2
		DAB2IP
		DALRD3
		DANCR
		DAP3
		DAPK1
		DARS
		DAZAP1
		DAZAP2
		DBI
		DBNDD1
		DBNDD2
		DBNL
		DBR1
		DCAF1
		DCAF17
		DCAF4
		DCAF8
		DCP1B
		DCPS
		DCST2
		DCTN4
		DCTPP1
		DCUN1D1
		DCUN1D4
		DDA1
		DDAH2
		DDB1
		DDHD2
		DDIT4L
		DDN
		DDN-AS1
		DDR1
		DDRGK1
		DDT
		DDTL
		DDX1
		DDX18
		DDX28
		DDX31
		DDX46
		DDX49
		DDX55
		DEAF1
		DECR1
		DECR2
		DEDD2
		DEGS1
		DENND2D
		DENND5B
		DENND6A
		DENR
		DEPDC5
		DERA
		DESI2
		DEXI
		DFFB
		DFNA5
		DGAT1
		DGCR6L
		DGKA
		DGKD
		DGKZ
		DGUOK
		DHCR24
		DHCR7
		DHDDS
		DHDH
		DHRS3
		DHRS7
		DHX16
		DHX29
		DHX36
		DHX38
		DIAPH1
		DIAPH2
		DICER1
		DIRAS1
		DIS3L
		DLAT
		DLEU1_1
		DLEU1_2
		DLG3
		DLG4
		DLG5
		DLST
		DMAC1
		DMAC2
		DMPK
		DMTN
		DNAAF3
		DNAAF5
		DNAJC1
		DNAJC12
		DNAJC15
		DNAJC16
		DNAJC21
		DNAJC22
		DNAJC5
		DNAJC7
		DNAJC8
		DNER
		DNM1L
		DOC2A
		DOCK3
		DOK1
		DOLK
		DOT1L
		DPF1
		DPH1
		DPH3
		DPH5
		DPP7
		DPP9
		DPY19L1
		DPYSL3
		DPYSL5
		DRAM1
		DRG1
		DRG2
		DSC2
		DSCR3
		DSE
		DST
		DSTYK
		DTD1
		DTNBP1
		DUS1L
		DUS3L
		DUSP11
		DUSP12
		DUSP23
		DUSP3
		DUSP7
		DUSP8
		DUSP9
		DVL2
		DVL3
		DYM
		DYNC1I2
		DYNC1LI1
		DYNC2LI1
		DYNLL2
		DYNLT1
		DYNLT3
		E2F4
		E2F6
		EAF1
		EBLN3P
		EBP
		ECE1
		ECHDC2
		ECHDC3
		ECI1
		ECI2
		EDARADD
		EDEM1
		EDEM2
		EDF1
		EEA1
		EEF1A1
		EEF1AKMT1
		EEF1AKMT2
		EEF1D
		EEF1E1
		EEF1E1-BLOC1S5
		EEF2
		EEF2KMT
		EEPD1
		EFL1
		EFNA2
		EFNB2
		EFR3A
		EFTUD2
		EGFL8
		EGFR
		EGLN1
		EGLN2
		EGR3
		EHBP1L1
		EHF
		EHMT2
		EI24
		EID2
		EIF1AX
		EIF2AK1
		EIF2AK4
		EIF2B1
		EIF2B3
		EIF2D
		EIF2S1
		EIF2S2
		EIF3C
		EIF3CL
		EIF3G
		EIF3H
		EIF3I
		EIF3K
		EIF3L
		EIF3M
		EIF4EBP1
		EIF4EBP2
		EIF4EBP3
		EIF4G1
		EIF4G2
		EIF4G3
		EIF5A
		EIF5AL1
		EIF5B
		EIF6
		EIPR1
		ELAC1
		ELAVL1
		ELF2
		ELF3
		ELFN1-AS1
		ELFN2
		ELK1
		ELK4
		ELL
		ELL2
		ELL3
		ELMSAN1
		ELOB
		ELOF1
		ELOVL5
		ELOVL6
		ELP2
		ELP6
		EMB
		EMC2
		EMC4
		EMC6
		EMC8
		EMD
		EME2
		EMG1
		EMG1
		EML1
		EML2
		EML2-AS1
		EML4
		EMP2
		EMP3
		ENAH
		ENDOD1
		ENHO
		ENPP1
		ENSA
		ENTPD2
		ENTPD6
		EOGT
		EOMES
		EPB41L4A-AS1
		EPCAM
		EPHB6
		EPHX1
		EPN1
		EPOP
		EPS8L1
		EPS8L2
		ERCC1
		ERCC8
		ERG28
		ERGIC1
		ERGIC2
		ERLIN1
		ERMP1
		ERO1A
		ERO1B
		ERP44
		ESAM
		ESCO1
		ESPN
		ESRP2
		ESRRA
		ESRRB
		ESYT2
		ETF1
		ETFA
		ETHE1
		ETNK1
		ETS1
		ETV3
		EVA1B
		EVPL
		EXD3
		EXOC1
		EXOC2
		EXOC3
		EXOC4
		EXOC5
		EXOC6
		EXOC7
		EXOSC1
		EXOSC2
		EXOSC4
		EXOSC5
		EXT2
		EXTL2
		EXTL3
		EZH1
		EZR
		F2RL1
		F3
		F8A2
		FAAH2
		FABP5
		FABP6
		FADS1
		FADS3
		FAH
		FAM102A
		FAM102B
		FAM103A1
		FAM107B
		FAM110C
		FAM114A2
		FAM126A
		FAM131A
		FAM131C
		FAM136A
		FAM149A
		FAM149B1
		FAM160B2
		FAM162A
		FAM168A
		FAM169A
		FAM171A2
		FAM174A
		FAM189B
		FAM192A
		FAM193B
		FAM199X
		FAM19A3
		FAM200A
		FAM204A
		FAM208A
		FAM209A
		FAM20B
		FAM210A
		FAM213B
		FAM220A
		FAM222A-AS1
		FAM222B
		FAM229A
		FAM229B
		FAM234A
		FAM239A
		FAM239B
		FAM239C
		FAM32A
		FAM3A
		FAM43A
		FAM49B
		FAM50A
		FAM53B
		FAM57A
		FAM58A
		FAM83F
		FAM83H
		FAM84B
		FAM86B2
		FAM86C1
		FAM89B
		FAM91A1
		FAM92A
		FAM96B
		FAM98A
		FAM98B
		FAM98C
		FAR1
		FARP1
		FARP2
		FARSB
		FAS
		FASN
		FASTK
		FASTKD1
		FASTKD2
		FAU
		FBL
		FBRS
		FBRSL1
		FBXL12
		FBXL16
		FBXL18
		FBXL3
		FBXL5
		FBXL8
		FBXO17
		FBXO18
		FBXO2
		FBXO21
		FBXO27
		FBXO33
		FBXO41
		FBXO44
		FBXO7
		FBXW11
		FBXW5
		FBXW7
		FBXW8
		FCF1
		FCHO1
		FCHO2
		FCHSD2
		FDX2
		FECH
		FEM1A
		FEM1C
		FERMT1
		FERMT2
		FEZF1-AS1
		FGD1
		FGD5-AS1
		FGD6
		FGF11
		FGF17
		FGF19
		FGFR4
		FHIT
		FHL3
		FHOD3
		FIG4
		FIS1
		FITM2
		FKBP14
		FKBP1A
		FKBP1B
		FKBP1C
		FKBP2
		FKBP4
		FKBP5
		FKBP9
		FKRP
		FLCN
		FLII
		FLNC
		FLOT1
		FLOT2
		FLVCR1
		FLYWCH1
		FN1
		FNDC10
		FNIP1
		FOLR1
		FOPNL
		FOXA3
		FOXC1
		FOXD2-AS1
		FOXD3-AS1
		FOXJ2
		FOXK1
		FOXO4
		FOXP4
		FOXRED2
		FP565260.1
		FP565260.3
		FPGS
		FPGT
		FRRS1
		FRS3
		FRYL
		FSCN3
		FSD1
		FSTL3
		FTH1
		FTO
		FTSJ3
		FUCA1
		FUCA2
		FUK
		FUT1
		FUT11
		FUT2
		FUT8
		FXN
		FXR2
		FYTTD1
		FZD4
		FZD5
		FZD6
		G3BP1
		GAA
		GABARAPL2
		GABPB1-AS1
		GAL
		GAL3ST4
		GALE
		GALNT1
		GALNT11
		GALNT12
		GALNT14
		GALNT18
		GALNT2
		GALNT3
		GAREM1
		GAS5
		GAS6-AS1
		GATA2-AS1
		GATB
		GATC
		GBA2
		GBE1
		GCA
		GCAT
		GCC1
		GCC2
		GCH1
		GCN1
		GCOM1
		GCSH
		GDE1
		GDI1
		GDI2
		GEM
		GEMIN2
		GEMIN4
		GEMIN5
		GEMIN7
		GEMIN8
		GET4
		GFER
		GFI1
		GFM1
		GFOD2
		GFY
		GGA2
		GGCX
		GGNBP2
		GGPS1
		GGT1
		GGT7
		GHITM
		GID4
		GIGYF2
		GINM1
		GIPC1
		GIPR
		GIT1
		GJA3
		GJB3
		GJB5
		GJC1
		GKAP1
		GLB1L2
		GLCE
		GLI2
		GLI4
		GLIPR2
		GLIS2
		GLMN
		GLRX2
		GLRX5
		GLUD1
		GLUD2
		GM2A
		GMEB1
		GMPPA
		GMPR2
		GNA13
		GNAI3
		GNAL
		GNAQ
		GNAS
		GNB2
		GNB5
		GNG13
		GNG5
		GNL1
		GNPDA2
		GNPTG
		GOLGA1
		GOLGA2
		GOLGA3
		GOLGA5
		GOLIM4
		GOLM1
		GOSR1
		GOSR2
		GOT2
		GPAA1
		GPAT3
		GPAT4
		GPATCH1
		GPATCH11
		GPATCH2L
		GPBP1
		GPBP1L1
		GPC1
		GPC4
		GPD1L
		GPI
		GPN1
		GPN2
		GPR108
		GPR137
		GPR162
		GPR173
		GPR180
		GPR3
		GPR37
		GPR87
		GPR89A
		GPR89B
		GPRIN1
		GPS2
		GPSM1
		GPT2
		GPX1
		GPX8
		GRAMD1A
		GRAMD4
		GRB2
		GRHPR
		GRIN2C
		GRINA
		GRIPAP1
		GRK2
		GRN
		GS1-124K5.4
		GSDMB
		GSK3B
		GSPT1
		GSS
		GSTK1
		GSTM4
		GSTO1
		GTF2A2
		GTF2B
		GTF2F2
		GTF2H2
		GTF2H5
		GTF2I
		GTF2IRD1
		GTF3C4
		GTF3C6
		GTPBP10
		GTPBP6
		GTPBP8
		GTSF1
		GUF1
		GULP1
		GUSB
		GUSBP11
		GXYLT1
		GZF1
		H2AFY2
		H2BFS
		H3F3A
		H3F3B
		H3F3C
		HABP4
		HACD2
		HACD3
		HADH
		HAPLN3
		HAUS2
		HBA1
		HBA2
		HBE1
		HBG2
		HBS1L
		HDAC1
		HDAC10
		HDAC11
		HDAC2
		HDAC6
		HDAC7
		HDDC2
		HDDC3
		HDGFL2
		HDHD3
		HDHD5
		HDLBP
		HEATR5B
		HEATR6
		HECTD3
		HECTD4
		HERC2
		HES4
		HES6
		HEXA
		HEXB
		HEXIM2
		HEYL
		HFE
		HGH1
		HHEX
		HIBADH
		HID1
		HIGD2A
		HIKESHI
		HILPDA
		HINFP
		HINT1
		HINT2
		HIP1
		HIP1R
		HIRA
		HIVEP1
		HIVEP2
		HMCES
		HMGCS1
		HMGN1
		HMGN5
		HMGXB3
		HMOX1
		HMOX2
		HNRNPA1L2
		HNRNPCL1
		HNRNPCL2
		HNRNPD
		HNRNPLL
		HNRNPM
		HNRNPUL2
		HOOK1
		HOXA10-AS
		HOXB3
		HOXC10
		HPCAL4
		HPF1
		HPRT1
		HPS1
		HPS3
		HPS6
		HPSE
		HPX
		HRH1
		HS1BP3
		HS6ST1
		HSBP1
		HSD11B2
		HSD17B10
		HSD17B11
		HSD17B7
		HSD3B7
		HSDL1
		HSDL2
		HSF1
		HSF4
		HSP90AA1
		HSP90AB1
		HSPA12A
		HSPA4L
		HSPA9
		HSPB11
		HSPBP1
		HSPG2
		HTATIP2
		HTATSF1
		HTR1D
		HTT
		HUWE1
		HYAL2
		HYAL3
		HYPK
		IAH1
		IARS2
		ICAM5
		ICE1
		ICK
		ICOSLG
		IDE
		IDH2
		IDH3A
		IDH3B
		IDH3G
		IDS
		IER3IP1
		IFFO2
		IFI30
		IFI35
		IFNAR2
		IFNGR2
		IFNLR1
		IFT122
		IFT172
		IFT20
		IFT22
		IFT43
		IFT52
		IFT57
		IFT81
		IFT88
		IGBP1
		IGF2BP3
		IGLV5-52
		IGSF9B
		IKBKG
		IKZF4
		IKZF5
		IL12A
		IL17RD
		IL22RA1
		IL6ST
		ILF3
		ILKAP
		ILVBL
		IMMP2L
		IMPA1
		IMPDH2
		INAFM2
		INE1
		INO80
		INO80B-WBP1
		INO80C
		INPP1
		INPP4A
		INPP5D
		INSIG1
		INTS13
		INTS14
		INTS9
		INVS
		IP6K2
		IPO13
		IPO4
		IPO5
		IPO8
		IPO9
		IPPK
		IQANK1
		IQCB1
		IQCC
		IQGAP1
		IQSEC1
		IRF2
		IRF2BP1
		IRF2BPL
		IRF6
		IRGQ
		IRS2
		ISCA2
		ISOC1
		IST1
		ISY1
[truncated: 2,759 more rows]
