# Supplementary material for: HDAC activity is dispensable for repression of cell-cycle genes by DREAM and E2F:RB complexes
Source: Nat Commun. 2024 May 24;15:4450. doi: 10.1038/s41467-024-48724-0 (PMC11126580; doi:10.1038/s41467-024-48724-0)
Supplement: Supplementary file 7 — Supplementary Data 4 [file 41467_2024_48724_MOESM7_ESM.xlsx]

## Sheet: README
	Supplementary Data 4
	SIN3B p<0.05	Genes up- or downregulated in SIN3B-/- HCT116 cells transfected with non-targeting control siRNA compared to HCT116 wild-type cells transfected with non-targeting control siRNA. Samples were transfected with siRNA for 48 h and treated with 5 µM Idasanutlin fpr the final 24 h.
	SIN3A p<0.05	Genes up- or downregulated in HCT116 cells transfected with three independent SIN3A siRNAs compared to HCT116 wild-type cells transfected with non-targeting control siRNA. Samples were transfected with siRNA for 48 h and treated with 5 µM Idasanutlin fpr the final 24 h.
	SIN3AB p<0.05	Genes up- or downregulated in HCT116 SIN3B-/- cells transfected with three independent SIN3A siRNAs compared to HCT116 wild-type cells transfected with non-targeting control siRNA. Samples were transfected with siRNA for 48 h and treated with 5 µM Idasanutlin fpr the final 24 h.
	LIN37 (Uxa et al. 2019)	Genes identified as (I) upregulated (p<0.001) in LIN37-/- HCT116 cells compared to the same lines after re-expression of LIN37 and (II) having a p53 expression score of ≤ -5 ( PMID: 31400114, DOI: 10.1093/nar/gkz635)
	up in LIN37 and SIN3AB	Genes upregulated (p<0.05) in both SIN3AB and LIN37 data sets
	Mean.Exp.SIN3B.siCTRL.vs.WT.siCTRL	mean expression
	log2FC.SIN3B.siCTRL.vs.WT.siCTRL	log2 fold change
	padj.SIN3B.siCTRL.vs.WT.siCTRL	adjusted p-value

## Sheet: all genes
ensembl	ensembl.no.ver	symbol	Mean.Exp.SIN3B.siCTRL.vs.WT.siCTRL	log2FC.SIN3B.siCTRL.vs.WT.siCTRL	padj.SIN3B.siCTRL.vs.WT.siCTRL	Mean.Exp.WT.siSIN3A.vs.WT.siCTRL	log2FC.WT.siSIN3A.vs.WT.siCTRL	padj.WT.siSIN3A.vs.WT.siCTRL	Mean.Exp.SIN3B.siSIN3A.vs.WT.siCTRL	log2FC.SIN3B.siSIN3A.vs.WT.siCTRL	padj.SIN3B.siSIN3A.vs.WT.siCTRL
ENSG00000148584.14	ENSG00000148584	A1CF	32.2904	-0.168991		24.2581	-0.950348		32.8068	-0.0729748	0.959348
ENSG00000175899.14	ENSG00000175899	A2M	175.243	-0.0866318	0.878739	199.479	0.247291	0.692099	166.777	-0.15387	0.788769
ENSG00000245105.2	ENSG00000245105	A2M-AS1	17.6617	-0.203577		16.9037	-0.27991		20.3591	0.196472
ENSG00000128274.15	ENSG00000128274	A4GALT	420.963	-0.0403587	0.921894	435.445	0.0705055	0.89944	483.753	0.333188	0.334668
ENSG00000094914.12	ENSG00000094914	AAAS	1756.69	0.345798	0.00172187	1296.74	-0.354839	0.272354	1530.41	0.0851411	0.815283
ENSG00000081760.16	ENSG00000081760	AACS	306.07	-0.537152	0.0323461	417.562	0.273492	0.535583	293.434	-0.58801	0.0790503
ENSG00000250420.8	ENSG00000250420	AACSP1	116.622	-0.0661003	0.929874	115.663	-0.0505834	0.959813	96.5835	-0.49366	0.368681
ENSG00000114771.13	ENSG00000114771	AADAC	91.9906	-0.345254	0.584917	82.0614	-0.632496	0.31505	83.3106	-0.555784	0.396677
ENSG00000240602.7	ENSG00000240602	AADACP1	119.024	-0.455612	0.31889	108.23	-0.691102	0.196305	101.664	-0.850011	0.092885
ENSG00000109576.13	ENSG00000109576	AADAT	522.535	-0.157678	0.533607	417.081	-0.74218	0.010474	373.267	-1.06916	3.3343e-05
ENSG00000158122.11	ENSG00000158122	AAED1	305.664	-0.0764579	0.857369	335.308	0.173954	0.782962	254.616	-0.493714	0.197221
ENSG00000103591.12	ENSG00000103591	AAGAB	953.531	-0.0095726	0.97663	1270.52	0.655768	0.0186051	1160.38	0.487735	0.0786404
ENSG00000115977.18	ENSG00000115977	AAK1	2840.97	-0.100348	0.519933	3448.86	0.380499	0.136222	3381.94	0.360165	0.118699
ENSG00000087884.14	ENSG00000087884	AAMDC	51.4444	0.354412	0.688482	51.8004	0.39561	0.686029	55.1941	0.553998	0.48694
ENSG00000127837.9	ENSG00000127837	AAMP	817.626	0.23667	0.190511	1016.97	0.729724	0.00331306	913.552	0.529874	0.0372331
ENSG00000129673.9	ENSG00000129673	AANAT	44.8689	0.263513	0.820095	38.1411	-0.0759457	0.968592	43.5928	0.258869	0.826065
ENSG00000131043.11	ENSG00000131043	AAR2	780.401	0.16537	0.42586	678.939	-0.137685	0.767526	749.026	0.123982	0.738627
ENSG00000090861.15	ENSG00000090861	AARS	1713.39	-0.159065	0.339634	2070.35	0.317586	0.350273	1816.39	0.0414881	0.924784
ENSG00000124608.4	ENSG00000124608	AARS2	629.409	0.177799	0.458569	517.737	-0.266805	0.493767	596.872	0.108129	0.792597
ENSG00000266967.6	ENSG00000266967	AARSD1	94.2737	0.426708	0.410234	71.0692	-0.203682	0.834869	81.9329	0.1662	0.824745
ENSG00000157426.13	ENSG00000157426	AASDH	527.783	0.136809	0.596193	409.243	-0.470601	0.172028	457.721	-0.148329	0.733372
ENSG00000149313.10	ENSG00000149313	AASDHPPT	2163.84	-0.280744	0.0177673	2198.46	-0.205185	0.605325	2044.54	-0.36823	0.207784
ENSG00000008311.14	ENSG00000008311	AASS	84.0431	-0.907905	0.0310366	118.229	0.0629485	0.943406	112.778	-0.0259197	0.977102
ENSG00000215458.8	ENSG00000215458	AATBC	277.769	0.0666807	0.882314	243.963	-0.221121	0.672844	270.807	0.0603799	0.921757
ENSG00000275700.4	ENSG00000275700	AATF	138.479	-0.308876	0.507677	167.677	0.191358	0.782008	152.473	-0.00709595	0.993034
ENSG00000181409.11	ENSG00000181409	AATK	125.855	-0.395585	0.372408	131.519	-0.243029	0.723102	123.43	-0.383992	0.5159
ENSG00000281376.1	ENSG00000281376	ABALON	522.955	0.0151223	0.966585	441.515	-0.380676	0.377048	469.075	-0.195044	0.616956
ENSG00000183044.11	ENSG00000183044	ABAT	297.797	-0.146437	0.686901	360.081	0.333335	0.466063	339.871	0.226914	0.60837
ENSG00000165029.15	ENSG00000165029	ABCA1	889.084	0.212214	0.204915	783.899	-0.0529626	0.92364	994.886	0.510216	0.0366255
ENSG00000154263.17	ENSG00000154263	ABCA10	47.3975	-0.480568	0.54587	57.7363	0.0589648	0.963922	67.9676	0.449903	0.510838
ENSG00000251595.7	ENSG00000251595	ABCA11P	17.3754	-0.715093		19.8508	-0.288193		17.0394	-0.687067
ENSG00000144452.14	ENSG00000144452	ABCA12	5146.85	0.239784	0.0143304	3190.02	-1.01802	0.000448981	3746.87	-0.493122	0.104627
ENSG00000107331.16	ENSG00000107331	ABCA2	8694.45	-0.0231578	0.904043	8083.35	-0.170654	0.670098	7174.3	-0.458364	0.0337449
ENSG00000167972.13	ENSG00000167972	ABCA3	1394.64	-0.184239	0.248383	1246.84	-0.446572	0.190263	1092.51	-0.803708	0.0190728
ENSG00000198691.11	ENSG00000198691	ABCA4	24.5075	-0.901773		23.4917	-0.985661		22.8674	-1.0437
ENSG00000154265.15	ENSG00000154265	ABCA5	550.058	0.0724991	0.841464	587.241	0.254982	0.610855	617.25	0.387786	0.269115
ENSG00000154262.12	ENSG00000154262	ABCA6	54.4936	-0.188139	0.846454	68.9656	0.398686	0.630137	55.5355	-0.0784645	0.943775
ENSG00000064687.12	ENSG00000064687	ABCA7	3430.93	0.435834	5.15999e-06	3882.19	0.721609	0.0489642	4248.54	0.921391	0.00210234
ENSG00000141338.13	ENSG00000141338	ABCA8	39.6401	-0.442403	0.655646	52.8845	0.29951	0.758528	41.3151	-0.269142	0.800498
ENSG00000154258.16	ENSG00000154258	ABCA9	25.1137	-0.48401		36.885	0.481338	0.701183	38.7422	0.603048	0.567558
ENSG00000085563.14	ENSG00000085563	ABCB1	22.6711	-0.528149		19.9588	-0.872642		21.9764	-0.553852
ENSG00000135776.4	ENSG00000135776	ABCB10	248.798	-0.296821	0.382502	275.257	-0.00523227	0.995801	256.023	-0.158324	0.801066
ENSG00000115657.12	ENSG00000115657	ABCB6	131.787	0.609685	0.115851	143.344	0.808406	0.05747	172.699	1.18631	0.000484537
ENSG00000131269.15	ENSG00000131269	ABCB7	493.603	-0.0971876	0.744696	492.181	-0.072129	0.911337	487.12	-0.071678	0.881161
ENSG00000197150.12	ENSG00000197150	ABCB8	724.645	-0.0374817	0.904123	980.515	0.663555	0.00680325	817.496	0.2975	0.320227
ENSG00000150967.17	ENSG00000150967	ABCB9	771.425	0.139242	0.572914	625.539	-0.349388	0.307838	539.988	-0.739046	0.00568358
ENSG00000103222.18	ENSG00000103222	ABCC1	1409.94	0.128697	0.462523	1429.11	0.189353	0.619621	1352.07	0.0848985	0.826333
ENSG00000124574.14	ENSG00000124574	ABCC10	1323.12	0.0938302	0.601929	1339.74	0.153575	0.694879	1237.38	-0.00962966	0.985305
ENSG00000121270.15	ENSG00000121270	ABCC11	30.8633	0.340939		28.4546	0.188184	0.897509	37.4961	0.795155	0.339846
ENSG00000023839.10	ENSG00000023839	ABCC2	9199.76	0.441404	2.50265e-11	5440.18	-0.870728	0.000425367	6557.94	-0.301594	0.264235
ENSG00000108846.15	ENSG00000108846	ABCC3	2591.97	-0.246368	0.0136673	1928.44	-1.08527	0.229935	2013.71	-0.905358	0.442081
ENSG00000125257.13	ENSG00000125257	ABCC4	1420.74	-0.180928	0.240709	1614.28	0.160515	0.66418	1263.89	-0.42485	0.0802305
ENSG00000114770.16	ENSG00000114770	ABCC5	1388.8	-0.0123889	0.96135	1216.86	-0.31175	0.481265	1116.75	-0.517826	0.113699
ENSG00000069431.11	ENSG00000069431	ABCC9	30.7367	0.0805168		27.714	-0.138664	0.932745	24.9744	-0.38656
ENSG00000101986.11	ENSG00000101986	ABCD1	459.754	0.520933	0.00832123	369.912	0.062984	0.943226	367.458	0.0713652	0.924334
ENSG00000117528.11	ENSG00000117528	ABCD3	1912.73	-0.000792091	0.99691	1655.47	-0.33125	0.448833	1611.1	-0.376047	0.380447
ENSG00000119688.20	ENSG00000119688	ABCD4	783.108	0.196286	0.407203	709.669	-0.00341203	0.995808	734.625	0.103289	0.795929
ENSG00000164163.10	ENSG00000164163	ABCE1	1804.44	-0.305632	0.00830668	2031.07	0.0249123	0.967042	1670.53	-0.448428	0.115071
ENSG00000033050.7	ENSG00000033050	ABCF2	3130.75	-0.0127083	0.949072	3231.03	0.0943229	0.837681	3108.6	0.0273834	0.944216
ENSG00000242159.1	ENSG00000242159	ABCF2P1	168.949	-0.0986683	0.867623	189.099	0.197839	0.749106	167.758	-0.0589889	0.928248
ENSG00000161204.11	ENSG00000161204	ABCF3	1089.17	0.133836	0.528208	1302.56	0.555298	0.0247992	1244.83	0.481145	0.0472289
ENSG00000160179.18	ENSG00000160179	ABCG1	16.9682	-0.303736		14.0778	-0.777289		14.6951	-0.618934
ENSG00000118777.10	ENSG00000118777	ABCG2	148.552	1.00868	0.00186876	69.5253	-0.728526	0.350413	90.2072	-0.0030194	0.997974
ENSG00000172350.9	ENSG00000172350	ABCG4	1470.29	0.211717	0.18047	991.364	-0.78634	0.00192094	1186.43	-0.250506	0.399257
ENSG00000143994.13	ENSG00000143994	ABHD1	52.8062	0.30444	0.779282	56.9642	0.4995	0.622322	52.9889	0.363371	0.704346
ENSG00000144827.8	ENSG00000144827	ABHD10	2642.78	-0.178691	0.0954043	2703.99	-0.0883384	0.865516	2591.88	-0.16849	0.620406
ENSG00000106077.18	ENSG00000106077	ABHD11	1235.33	0.108038	0.597318	1432.25	0.465936	0.160071	1537.17	0.635908	0.0259127
ENSG00000225969.2	ENSG00000225969	ABHD11-AS1	56.8879	0.0942365	0.922922	49.395	-0.215301	0.860822	66.3874	0.496612	0.507006
ENSG00000100997.18	ENSG00000100997	ABHD12	789.006	-0.0400614	0.899738	849.826	0.166036	0.684621	833.134	0.144191	0.690111
ENSG00000131969.14	ENSG00000131969	ABHD12B	92.2285	-0.345693	0.544433	98.3773	-0.140864	0.874208	86.519	-0.451223	0.495563
ENSG00000139826.5	ENSG00000139826	ABHD13	512.406	-0.0327417	0.929951	623.864	0.448472	0.212048	638.509	0.519709	0.0653241
ENSG00000248487.8	ENSG00000248487	ABHD14A	118.395	-0.302104	0.54748	111.461	-0.429758	0.47778	100.49	-0.698442	0.19063
ENSG00000114779.19	ENSG00000114779	ABHD14B	2498.88	0.0410981	0.812089	1705.1	-0.983984	1.61378e-06	1719.01	-0.923179	6.03819e-06
ENSG00000168792.4	ENSG00000168792	ABHD15	331.319	-0.0390495	0.929874	352.959	0.143323	0.816382	329.351	0.00460119	0.995168
ENSG00000129968.15	ENSG00000129968	ABHD17A	416.059	0.177591	0.561139	536.101	0.746687	0.00783763	504.511	0.64388	0.032948
ENSG00000198658.4	ENSG00000198658	ABHD17AP1	313.546	0.0918832	0.829196	468.927	0.967694	0.0016174	372.982	0.526724	0.0837083
ENSG00000250536.1	ENSG00000250536	ABHD17AP3	10.3542	-0.354327		14.8199	0.516555		16.7707	0.791426
ENSG00000107362.13	ENSG00000107362	ABHD17B	398.958	-0.26692	0.366327	459.39	0.113583	0.841408	454.136	0.111005	0.812957
ENSG00000136379.11	ENSG00000136379	ABHD17C	655.341	-0.599106	6.95407e-05	841.452	0.0854183	0.885373	664.795	-0.488873	0.131581
ENSG00000164074.14	ENSG00000164074	ABHD18	371.672	-0.121737	0.709167	363.157	-0.147735	0.792772	368.015	-0.0887923	0.851515
ENSG00000140526.17	ENSG00000140526	ABHD2	644.315	-0.267591	0.203333	1086.09	0.91914	0.000993072	1015.62	0.807043	0.0104076
ENSG00000158201.9	ENSG00000158201	ABHD3	552.377	-0.149357	0.567851	714.799	0.473512	0.138035	761.241	0.627066	0.0152364
ENSG00000100439.10	ENSG00000100439	ABHD4	3003.27	0.19377	0.0727956	2639.4	-0.0812422	0.894248	3211.04	0.394772	0.182865
ENSG00000011198.7	ENSG00000011198	ABHD5	214.885	-0.201023	0.618563	245.038	0.148663	0.8799	217.124	-0.117387	0.947446
ENSG00000163686.14	ENSG00000163686	ABHD6	455.388	-0.280919	0.257581	485.066	-0.0874208	0.875599	430.732	-0.366171	0.296629
ENSG00000127220.5	ENSG00000127220	ABHD8	82.5736	0.18314	0.80602	82.045	0.200927	0.827234	74.5187	0.000184059	0.999828
ENSG00000136754.17	ENSG00000136754	ABI1	1436.72	-0.0163032	0.950195	1729.46	0.435518	0.10172	1739.04	0.469228	0.0498554
ENSG00000271484.1	ENSG00000271484	ABI1P1	16.9246	0.24827		14.5612	-0.0617045		15.2537	0.0771835
ENSG00000138443.15	ENSG00000138443	ABI2	1306.59	-0.240126	0.0796533	1721.05	0.435903	0.415741	1421.65	0.0268567	0.972338
ENSG00000108798.8	ENSG00000108798	ABI3	21.2687	-0.361383		19.5854	-0.540479		20.77	-0.355851
ENSG00000154175.16	ENSG00000154175	ABI3BP	154.553	0.167138	0.75535	153.642	0.186319	0.784025	160.791	0.312251	0.517377
ENSG00000097007.17	ENSG00000097007	ABL1	1579.14	-0.00779054	0.974921	1747.07	0.258431	0.470859	1631.42	0.125323	0.728985
ENSG00000143322.19	ENSG00000143322	ABL2	2139.18	0.140437	0.263635	2431.5	0.454893	0.0990406	2180.76	0.238208	0.433385
ENSG00000099204.18	ENSG00000099204	ABLIM1	9922.99	0.087766	0.417952	8163.19	-0.366838	0.161231	7764.35	-0.475451	0.0405238
ENSG00000163995.19	ENSG00000163995	ABLIM2	312.831	-0.301627	0.273621	394.346	0.289167	0.503431	351.909	0.0516957	0.921943
ENSG00000173210.19	ENSG00000173210	ABLIM3	643.802	0.610383	3.98743e-05	484.21	0.00692604	0.993248	666.992	0.731294	0.0639653
ENSG00000175164.13	ENSG00000175164	ABO	18.5301	0.294566		13.2339	-0.508399		14.3259	-0.270656
ENSG00000159842.14	ENSG00000159842	ABR	289.882	-0.151926	0.700456	344.624	0.287181	0.515972	305.822	0.036265	0.94828
ENSG00000146386.7	ENSG00000146386	ABRACL	330.433	-0.147129	0.657736	389.623	0.274789	0.515778	342.488	-0.00022045	0.999814
ENSG00000163322.13	ENSG00000163322	ABRAXAS1	346.581	-0.314338	0.205104	389.103	0.0103069	0.988017	349.52	-0.230363	0.569008
ENSG00000165660.7	ENSG00000165660	ABRAXAS2	1242.61	0.0867069	0.671641	1247.25	0.127752	0.764056	1327.74	0.293554	0.320676
ENSG00000146109.4	ENSG00000146109	ABT1	1046.92	0.543063	1.42603e-05	1011.44	0.497891	0.0700378	1237.44	0.928282	0.000116109
ENSG00000114626.17	ENSG00000114626	ABTB1	366.157	0.421956	0.0957386	431.075	0.787243	0.0062105	421.975	0.765236	0.00948993
ENSG00000166016.5	ENSG00000166016	ABTB2	380.955	0.341166	0.153812	339.171	0.106942	0.864392	335.317	0.10484	0.843691
ENSG00000185065.6	ENSG00000185065	AC000068.1	57.3864	-0.118403	0.909909	53.6396	-0.259347	0.808696	57.2814	-0.066985	0.95226
ENSG00000273212.1	ENSG00000273212	AC000068.2	12.8266	-0.120357		12.1261	-0.227177		17.3886	0.621887
ENSG00000235776.2	ENSG00000235776	AC000089.1	239.051	-0.394054	0.201259	202.529	-0.839511	0.0242079	216.22	-0.610475	0.11138
ENSG00000243107.1	ENSG00000243107	AC000120.1	29.5643	-0.124249		28.1302	-0.212662	0.903667	34.1256	0.277244	0.80549
ENSG00000280347.1	ENSG00000280347	AC000123.3	390.228	0.00672931	0.987457	408.671	0.148939	0.764056	436.413	0.320543	0.382643
ENSG00000283208.1	ENSG00000283208	AC001226.2	69.9245	0.144202	0.867932	83.271	0.559844	0.385065	69.3447	0.184425	0.822035
ENSG00000213683.4	ENSG00000213683	AC002056.1	41.2038	-0.766731	0.31516	40.5255	-0.782889	0.392501	39.4334	-0.839983	0.276637
ENSG00000237813.3	ENSG00000237813	AC002066.1	82.9096	0.588443	0.289888	55.0391	-0.334222	0.779985	93.2889	0.876331	0.116845
ENSG00000225898.1	ENSG00000225898	AC002075.1	19.9475	0.200882		19.0213	0.115081		18.3901	0.0606442
ENSG00000268947.1	ENSG00000268947	AC002128.1	48.066	0.455812	0.555895	46.0612	0.394505	0.702297	63.535	1.0671	0.0960439
ENSG00000271366.1	ENSG00000271366	AC002128.2	28.867	-0.0918656		27.6207	-0.171124	0.925222	44.6971	0.912975	0.244893
ENSG00000235560.3	ENSG00000235560	AC002310.1	50.2019	-0.73699	0.256949	59.9699	-0.201736	0.861893	49.0857	-0.726174	0.295688
ENSG00000278922.1	ENSG00000278922	AC002310.6	32.7561	1.06588		28.2395	0.80453	0.473507	23.6497	0.46792
ENSG00000276851.1	ENSG00000276851	AC002401.4	18.8432	-0.0278249		17.5384	-0.170895		16.4821	-0.298978
ENSG00000236197.3	ENSG00000236197	AC002429.2	18.1695	0.725975		12.8603	0.0169232		13.3204	0.129065
ENSG00000214111.3	ENSG00000214111	AC002504.1	83.4659	-0.244783	0.705875	85.574	-0.148729	0.869579	80.974	-0.262786	0.714393
ENSG00000261457.3	ENSG00000261457	AC002519.2	66.0438	-0.154695	0.861329	67.5732	-0.063107	0.958332	78.0963	0.297196	0.685907
ENSG00000233247.3	ENSG00000233247	AC002524.1	297.371	-0.0174468	0.972808	295.493	-0.0042746	0.995732	286.499	-0.0544033	0.935177
ENSG00000235945.1	ENSG00000235945	AC002543.1	24.587	0.225607		23.088	0.118523		31.4495	0.805399	0.362175
ENSG00000261736.1	ENSG00000261736	AC002551.1	14.7531	0.665002		19.62	1.23123		23.9268	1.60463
ENSG00000227782.2	ENSG00000227782	AC002553.1	17.9958	0.138962		14.7061	-0.324596		14.1896	-0.392161
ENSG00000275413.1	ENSG00000275413	AC002553.2	47.7621	0.0966195	0.925485	38.671	-0.398606	0.721464	45.0429	0.0165472	0.99017
ENSG00000239291.1	ENSG00000239291	AC002558.1	35.7397	0.14071	0.919474	39.3054	0.388599	0.740892	44.9648	0.694242	0.454211
ENSG00000250318.1	ENSG00000250318	AC003072.1	16.1814	0.0172518		15.8359	0.00779926		15.4825	-0.0223945
ENSG00000260793.2	ENSG00000260793	AC003102.1	37.8237	0.348098	0.75214	38.8581	0.439283	0.727439	41.4778	0.598326	0.465465
ENSG00000279159.1	ENSG00000279159	AC003681.1	575.729	0.0728205	0.828018	518.974	-0.149322	0.767953	527.748	-0.0821068	0.864195
ENSG00000227948.4	ENSG00000227948	AC003989.1	33.0687	-0.337006		30.674	-0.507478	0.683163	30.1341	-0.531778	0.604872
ENSG00000228113.7	ENSG00000228113	AC003991.1	16.0531	-0.102719		14.7503	-0.272582		13.9856	-0.388737
ENSG00000262482.1	ENSG00000262482	AC004034.1	38.0025	0.259292	0.799112	29.0699	-0.363205	0.807224	29.4876	-0.296179	0.790564
ENSG00000230612.3	ENSG00000230612	AC004039.1	20.2929	0.364402		43.4781	1.83907	0.00675717	23.5639	0.732076
ENSG00000196656.7	ENSG00000196656	AC004057.1	3229.88	-0.224732	0.0707185	3303.64	-0.135188	0.738014	3389.23	-0.0469362	0.90602
ENSG00000276449.1	ENSG00000276449	AC004076.2	27.881	0.351715		41.1435	1.16228	0.269975	26.8251	0.313706
ENSG00000263272.1	ENSG00000263272	AC004148.2	72.8682	-0.0481661	0.959306	73.8308	0.0197959	0.986128	65.3668	-0.258597	0.739116
ENSG00000267666.2	ENSG00000267666	AC004156.1	17.235	-0.259404		23.2524	0.473937		25.4121	0.680388
ENSG00000260664.2	ENSG00000260664	AC004158.1	61.3069	0.339779	0.631433	43.8721	-0.446308	0.658255	44.5093	-0.378106	0.665761
ENSG00000240311.1	ENSG00000240311	AC004224.1	16.0003	0.393066		21.6073	1.02333		15.4436	0.367466
ENSG00000272079.2	ENSG00000272079	AC004233.3	11.9299	1.41391		9.42904	1.00994		14.0508	1.75197
ENSG00000257433.5	ENSG00000257433	AC004241.1	12.6281	0.49785		16.1183	1.01738		18.2035	1.26682
ENSG00000276390.1	ENSG00000276390	AC004241.3	20.8973	-0.556966		21.2233	-0.476359		24.4651	-0.0760483
ENSG00000277173.1	ENSG00000277173	AC004241.4	14.4956	0.784712		11.5934	0.335561		13.6416	0.702168
ENSG00000280054.1	ENSG00000280054	AC004241.5	14.5107	0.505775		14.5301	0.539908		21.6715	1.34117
ENSG00000268812.3	ENSG00000268812	AC004264.1	165.149	0.377447	0.318028	113.417	-0.51226	0.368956	108.998	-0.594623	0.265781
ENSG00000279699.1	ENSG00000279699	AC004264.2	13.077	0.102519		12.3305	0.0057106		19.4092	0.998726
ENSG00000213269.2	ENSG00000213269	AC004386.1	30.3828	-0.0080084		25.7821	-0.39742		26.8459	-0.260714
ENSG00000146677.7	ENSG00000146677	AC004453.1	16274	-0.0757713	0.56812	16425.1	-0.02085	0.967042	14983.9	-0.22389	0.378428
ENSG00000263412.1	ENSG00000263412	AC004477.1	34.0543	0.395939		20.671	-0.846182		25.0076	-0.275
ENSG00000278765.1	ENSG00000278765	AC004477.3	26.785	0.12426		25.1199	-0.000398658		29.552	0.393469	0.767995
ENSG00000272072.1	ENSG00000272072	AC004492.1	80.2673	0.489359	0.433442	62.8331	-0.0318167	0.978757	63.6914	0.0261911	0.981402
ENSG00000262312.2	ENSG00000262312	AC004494.1	11.4719	0.638378		9.79773	0.329156		17.5949	1.50146
ENSG00000273237.1	ENSG00000273237	AC004520.1	25.3556	-1.82068		34.2046	-0.654352	0.595487	29.2228	-1.12974	0.191175
ENSG00000263120.1	ENSG00000263120	AC004584.3	16.0533	-0.774715		31.6122	0.875202	0.374775	26.1301	0.509642
ENSG00000240499.7	ENSG00000240499	AC004594.1	29.2188	0.387863		31.6963	0.590764	0.588055	27.266	0.290071
ENSG00000260822.1	ENSG00000260822	AC004656.1	213.038	-0.875982	0.00076478	231.319	-0.584594	0.180058	235.996	-0.498677	0.16634
ENSG00000249028.2	ENSG00000249028	AC004672.1	17.6151	-0.632358		26.4005	0.413873		26.2345	0.422218
ENSG00000275468.1	ENSG00000275468	AC004678.1	64.34	-0.144667	0.873842	67.0009	-0.00679068	0.995801	78.3093	0.371901	0.596318
ENSG00000261996.1	ENSG00000261996	AC004706.1	76.7348	0.732743	0.128495	42.5106	-0.645704	0.502325	51.9399	-0.0814718	0.943251
ENSG00000274114.2	ENSG00000274114	AC004706.3	53.7436	0.574536	0.431337	33.6349	-0.499641	0.688948	39.6546	-0.0466215	0.97484
ENSG00000282936.1	ENSG00000282936	AC004706.4	31.1882	0.497151		26.5218	0.176933		24.1304	-0.0208309
ENSG00000262678.1	ENSG00000262678	AC004771.5	76.158	0.108944	0.899114	63.0152	-0.328463	0.700576	63.3079	-0.290715	0.712448
ENSG00000226138.4	ENSG00000226138	AC004801.1	77.2632	-0.335673	0.586492	88.846	0.0495301	0.962539	98.7114	0.313302	0.60428
ENSG00000240399.1	ENSG00000240399	AC004801.2	13.5365	0.599504		14.6195	0.785903		19.1193	1.31294
ENSG00000250132.6	ENSG00000250132	AC004803.1	55.7319	0.198979	0.840217	44.2025	-0.335025	0.757727	45.5042	-0.234845	0.815379
ENSG00000277283.1	ENSG00000277283	AC004812.2	86.6521	-0.586838	0.2766	113.626	0.142542	0.880519	110.408	0.0992773	0.896038
ENSG00000259153.1	ENSG00000259153	AC004816.1	22.0223	1.06765		20.6505	0.965339		20.2544	0.947217
ENSG00000273350.1	ENSG00000273350	AC004832.5	28.1072	0.103295		22.2009	-0.455596		28.4911	0.194693	0.877881
ENSG00000273428.3	ENSG00000273428	AC004832.6	19.8762	0.662492		14.4307	-0.0230209		14.4538	0.00946533
ENSG00000284523.1	ENSG00000284523	AC004834.1	20.9629	0.120486		14.1083	-0.930629		16.8133	-0.37812
ENSG00000228554.1	ENSG00000228554	AC004837.2	18.7558	0.516047		14.0681	-0.10521		14.5258	-0.00482565
ENSG00000258376.2	ENSG00000258376	AC004846.1	15.3301	0.0690777		20.1165	0.68922		12.2005	-0.474254
ENSG00000239636.1	ENSG00000239636	AC004865.2	21.0181	0.776876		15.7113	0.187727		13.0562	-0.23037
ENSG00000213361.2	ENSG00000213361	AC004884.1	91.5926	-0.132292	0.856038	74.7619	-0.643525	0.386103	77.0758	-0.524321	0.385139
ENSG00000242154.1	ENSG00000242154	AC004884.2	14.8877	-0.272642		16.8101	0.0626501		15.0684	-0.184693
ENSG00000244560.6	ENSG00000244560	AC004890.2	154.44	0.0919518	0.878739	105.859	-0.900661	0.0753438	99.018	-1.0901	0.0130559
ENSG00000238109.1	ENSG00000238109	AC004893.1	18.6514	0.439985		16.4882	0.195735		16.4105	0.206883
ENSG00000236018.2	ENSG00000236018	AC004898.1	85.1042	-0.367321	0.537659	86.8746	-0.275797	0.733119	91.0465	-0.129899	0.872221
ENSG00000272240.1	ENSG00000272240	AC004908.1	108.066	0.429812	0.358796	85.7353	-0.070366	0.945298	91.9623	0.12132	0.872414
ENSG00000272812.1	ENSG00000272812	AC004908.2	34.9809	0.12347		31.5059	-0.0862385	0.960827	33.316	0.0735117	0.960599
ENSG00000273402.1	ENSG00000273402	AC004908.3	29.4366	0.0401683		21.654	-0.748663		25.0195	-0.306306
ENSG00000259209.3	ENSG00000259209	AC004943.1	11.5995	0.260183		12.4605	0.451054		15.6451	0.937378
ENSG00000259768.5	ENSG00000259768	AC004943.2	47.3101	-0.254396	0.782433	76.6755	0.850247	0.145738	82.3037	1.0092	0.0476016
ENSG00000228434.1	ENSG00000228434	AC004951.1	38.0659	0.306733	0.774202	32.9168	-0.00113878	0.999367	52.6178	1.02183	0.114944
ENSG00000239556.3	ENSG00000239556	AC004951.2	22.5182	0.670567		21.9616	0.643337		21.8719	0.652318
ENSG00000243554.1	ENSG00000243554	AC004967.1	197.197	0.268995	0.474166	176.784	0.0499351	0.950193	193.297	0.279149	0.552246
ENSG00000224629.1	ENSG00000224629	AC004975.1	29.2233	-0.264363		34.9813	0.202417	0.880519	33.9796	0.160015	0.893787
ENSG00000205485.13	ENSG00000205485	AC004980.1	25.4257	-0.307388		25.0191	-0.305482		21.0334	-0.767617
ENSG00000230305.2	ENSG00000230305	AC004980.3	19.6379	0.663243		14.7786	0.0647091		17.894	0.518149
ENSG00000272894.5	ENSG00000272894	AC004982.2	13.7112	0.631537		10.8587	0.155017		15.1734	0.881245
ENSG00000233225.3	ENSG00000233225	AC004987.2	334.689	-0.112306	0.797739	381.548	0.22679	0.615604	375.046	0.211366	0.626448
ENSG00000203446.2	ENSG00000203446	AC004988.1	19.2691	0.406822		14.1625	-0.28339		18.4044	0.367909
ENSG00000228532.4	ENSG00000228532	AC005000.1	414.422	-0.659285	0.00384276	501.229	-0.112494	0.840048	454.033	-0.339086	0.359592
ENSG00000214125.2	ENSG00000214125	AC005005.1	16.3434	0.274209		13.3142	-0.180036		19.379	0.690265
ENSG00000273387.1	ENSG00000273387	AC005005.3	43.8164	0.654614	0.389517	32.8606	0.0446312	0.978757	43.2524	0.673463	0.417301
ENSG00000278920.1	ENSG00000278920	AC005005.4	52.5892	-0.251199	0.791638	59.2277	0.0818315	0.944797	52.239	-0.201975	0.826231
ENSG00000224280.1	ENSG00000224280	AC005014.1	300.893	0.0693441	0.876775	278.349	-0.0864755	0.888657	287.443	0.0158489	0.980348
ENSG00000224448.1	ENSG00000224448	AC005020.1	15.1686	0.120525		12.0967	-0.409102		14.7081	0.111872
ENSG00000270462.1	ENSG00000270462	AC005034.2	24.1596	0.538628		12.2419	-1.23331		16.2383	-0.331857
ENSG00000270696.1	ENSG00000270696	AC005034.3	118.114	-0.121205	0.849953	109.069	-0.293803	0.713776	98.7974	-0.536636	0.443728
ENSG00000271452.1	ENSG00000271452	AC005034.5	20.8435	0.0565808		13.4867	-1.15456		13.2575	-1.18235
ENSG00000272183.1	ENSG00000272183	AC005041.3	43.7096	0.330361	0.726218	38.1863	0.0458638	0.976985	39.2702	0.13259	0.921943
ENSG00000227331.1	ENSG00000227331	AC005042.1	11.2434	-0.081145		15.5822	0.6767		16.4262	0.802777
ENSG00000243004.5	ENSG00000243004	AC005062.1	42.0644	0.718173	0.341582	29.0142	-0.075439	0.969093	31.2901	0.132765	0.93103
ENSG00000270764.1	ENSG00000270764	AC005070.1	11.3584	-0.221581		18.0061	0.819608		13.3307	0.209846
ENSG00000272918.1	ENSG00000272918	AC005070.3	100.372	0.055876	0.939606	99.0521	0.056862	0.954535	99.5097	0.0933886	0.906208
ENSG00000272219.1	ENSG00000272219	AC005072.1	17.3751	0.301273		13.0836	-0.361002		14.3518	-0.0913221
ENSG00000233834.6	ENSG00000233834	AC005083.1	55.4693	0.906204	0.109545	31.911	-0.305022	0.855583	47.658	0.645016	0.476059
ENSG00000274080.1	ENSG00000274080	AC005089.1	84.5892	0.0222364	0.981056	107.18	0.575704	0.309723	131.248	1.0008	0.0192188
ENSG00000259294.1	ENSG00000259294	AC005096.1	17.839	-0.0492253		15.7083	-0.341565		14.4197	-0.552201
ENSG00000226624.1	ENSG00000226624	AC005099.1	20.6466	0.130685		17.972	-0.175964		17.4294	-0.224866
ENSG00000223374.1	ENSG00000223374	AC005104.1	15.7688	-0.292665		17.3312	-0.0154707		20.6743	0.414561
ENSG00000196295.11	ENSG00000196295	AC005154.1	1548.21	0.0503056	0.80724	1334.78	-0.286014	0.372267	1435.57	-0.0757454	0.841894
ENSG00000226874.1	ENSG00000226874	AC005154.2	32.3497	-0.181683		31.7554	-0.198268	0.885912	30.8514	-0.246334	0.837047
ENSG00000244480.1	ENSG00000244480	AC005154.3	50.2716	-0.011906	0.990737	38.532	-0.686473	0.460875	43.8134	-0.298449	0.772526
ENSG00000239622.1	ENSG00000239622	AC005165.2	22.5467	-0.178896		22.0978	-0.195585		21.9422	-0.187888
ENSG00000271500.1	ENSG00000271500	AC005183.1	56.959	-0.428981	0.544433	61.3681	-0.198094	0.866516	67.6286	0.0653984	0.950601
ENSG00000271421.1	ENSG00000271421	AC005191.1	1182.37	0.170514	0.383748	1132.87	0.101047	0.817429	1172.58	0.20442	0.502935
ENSG00000231595.1	ENSG00000231595	AC005224.1	27.1215	0.252407		32.8638	0.693519	0.609535	29.3639	0.482173	0.705692
ENSG00000273314.1	ENSG00000273314	AC005229.4	20.1078	-0.694889		18.9961	-0.819681		24.3252	-0.10724
ENSG00000263648.1	ENSG00000263648	AC005244.1	55.6483	-0.0165981	0.988076	47.0082	-0.421837	0.668613	41.436	-0.754727	0.342046
ENSG00000268030.1	ENSG00000268030	AC005253.1	54.5224	-0.311582	0.695201	56.2105	-0.200044	0.85832	59.5543	-0.03113	0.978136
ENSG00000267073.1	ENSG00000267073	AC005256.1	182.836	-0.105031	0.835767	127.74	-1.10815	0.0299531	146.461	-0.63553	0.149431
ENSG00000268205.1	ENSG00000268205	AC005261.1	923.936	0.180162	0.399278	856.764	0.0375645	0.949504	923.451	0.234954	0.454714
ENSG00000268713.1	ENSG00000268713	AC005261.3	151.907	-0.243402	0.59697	132.891	-0.571014	0.264046	152.224	-0.177824	0.755208
ENSG00000268723.1	ENSG00000268723	AC005261.4	20.3007	-0.220512		15.1511	-1.0523		14.1523	-1.26443
ENSG00000279541.1	ENSG00000279541	AC005261.5	589.139	0.132309	0.593946	513.34	-0.167208	0.75483	598.078	0.221636	0.561419
ENSG00000266469.1	ENSG00000266469	AC005288.1	350.212	0.0549704	0.89527	366.257	0.188514	0.773349	327.629	-0.0498943	0.93103
ENSG00000248015.6	ENSG00000248015	AC005329.1	107.869	-0.117318	0.861688	85.754	-0.710322	0.230476	87.3404	-0.62473	0.298124
ENSG00000265100.1	ENSG00000265100	AC005332.1	60.493	-0.31924	0.668365	54.781	-0.558526	0.515239	42.2978	-1.38524	0.0262228
ENSG00000274561.1	ENSG00000274561	AC005332.4	16.8631	-0.65087		17.6929	-0.472065		19.9236	-0.134545
ENSG00000274712.1	ENSG00000274712	AC005332.5	146.379	-0.27783	0.52437	131.99	-0.520505	0.354216	138.923	-0.353088	0.480849
ENSG00000277476.1	ENSG00000277476	AC005332.6	28.4453	0.062887		18.9902	-1.03643		38.43	0.767864	0.368681
ENSG00000278730.1	ENSG00000278730	AC005332.7	750.587	0.0942424	0.711926	744.517	0.107063	0.822044	803.473	0.304289	0.336649
ENSG00000267056.2	ENSG00000267056	AC005336.1	439.287	0.525173	0.00567784	269.759	-0.640251	0.226415	378.229	0.246821	0.855551
ENSG00000279717.1	ENSG00000279717	AC005336.3	29.1484	-0.64722		21.787	-1.65757		30.8703	-0.425879	0.707521
ENSG00000248493.1	ENSG00000248493	AC005351.1	36.6274	-0.0605367	0.962988	32.0623	-0.35795	0.786479	32.7741	-0.269387	0.834817
ENSG00000259079.1	ENSG00000259079	AC005476.1	82.1362	0.285302	0.671641	93.9004	0.597073	0.481842	103.608	0.819722	0.0859547
ENSG00000258891.1	ENSG00000258891	AC005480.1	39.9367	-0.0832002	0.947968	41.9828	0.07411	0.959789	43.5971	0.187448	0.85973
ENSG00000222012.1	ENSG00000222012	AC005481.1	32.3403	-0.584768		40.1857	0.0252136	0.986128	30.4373	-0.68009	0.469935
ENSG00000278873.1	ENSG00000278873	AC005495.1	11.7582	0.097751		12.6289	0.293129		16.0729	0.818273
ENSG00000258559.2	ENSG00000258559	AC005519.1	33.9265	-0.357709		37.1404	-0.0924887	0.958598	38.1202	-0.00290207	0.998606
ENSG00000270140.1	ENSG00000270140	AC005520.3	13.9734	1.05998		10.1334	0.433949		18.4205	1.61044
ENSG00000235852.1	ENSG00000235852	AC005540.1	26.7014	-0.403696		33.0808	0.15546	0.915764	22.374	-0.859825
ENSG00000266897.1	ENSG00000266897	AC005546.1	33.2296	0.261753		30.7397	0.111572	0.944124	34.3034	0.382367	0.698122
ENSG00000261305.1	ENSG00000261305	AC005586.2	21.1117	0.59947		13.7288	-0.372799		10.9477	-1.0203
ENSG00000261757.1	ENSG00000261757	AC005592.1	35.8601	-0.694918	0.413593	27.5247	-1.58069	0.0649834	28.3632	-1.41225
ENSG00000272070.1	ENSG00000272070	AC005618.1	13.7619	-0.0618065		18.1145	0.586592		11.4364	-0.495201
ENSG00000261490.1	ENSG00000261490	AC005674.2	336.53	-0.0369277	0.935867	277.736	-0.502662	0.223226	287.148	-0.382237	0.363025
ENSG00000226329.2	ENSG00000226329	AC005682.1	42.8044	0.316512	0.742185	39.6501	0.176931	0.89944	36.4083	0.00239572	0.999036
ENSG00000262966.2	ENSG00000262966	AC005695.1	33.9228	-0.161293		30.4654	-0.411357	0.730878	31.5065	-0.292229	0.805153
ENSG00000249631.5	ENSG00000249631	AC005699.1	50.1714	-0.872841	0.17912	54.5739	-0.575973	0.473311	42.8191	-1.35383	0.0672185
ENSG00000258472.8	ENSG00000258472	AC005726.1	95.1111	0.209332	0.746507	103.882	0.433917	0.50547	90.9672	0.160776	0.828065
ENSG00000264608.1	ENSG00000264608	AC005726.3	17.6935	0.607961		20.4822	0.93119		18.62	0.761387
ENSG00000266126.1	ENSG00000266126	AC005730.3	31.2751	-0.276485		27.5339	-0.588275	0.684995	30.952	-0.240207	0.869451
ENSG00000266934.1	ENSG00000266934	AC005746.1	17.1578	-0.0059609		16.286	-0.0877967		18.7356	0.26318
ENSG00000278925.1	ENSG00000278925	AC005753.1	58.7945	0.0287138	0.978565	39.0522	-1.10047	0.282083	45.584	-0.578509	0.563873
ENSG00000268189.2	ENSG00000268189	AC005785.1	46.7299	0.296808	0.755348	47.8348	0.376996	0.725588	47.1643	0.366757	0.688645
ENSG00000279203.1	ENSG00000279203	AC005785.2	30.0091	-0.0721542		31.9779	0.10745	0.952132	33.9557	0.270311	0.809622
ENSG00000235554.1	ENSG00000235554	AC005822.1	165.364	-0.11913	0.860905	150.197	-0.333958	0.65481	152.379	-0.26729	0.695357
ENSG00000226797.1	ENSG00000226797	AC005828.1	19.6093	0.118504		17.5646	-0.109349		16.3419	-0.266804
ENSG00000271749.1	ENSG00000271749	AC005828.6	13.6473	-0.484794		20.0707	0.477675		17.8266	0.243757
ENSG00000271919.1	ENSG00000271919	AC005828.7	17.8752	0.138758		22.8689	0.700556		17.8377	0.186415
ENSG00000280202.1	ENSG00000280202	AC005831.1	339.294	-0.169479	0.614581	285.504	-0.602921	0.102517	257.03	-0.893112	0.00508979
ENSG00000256799.1	ENSG00000256799	AC005832.3	57.057	0.0946562	0.927189	56.4753	0.10749	0.928614	56.8014	0.144081	0.881816
ENSG00000277382.1	ENSG00000277382	AC005837.3	12.2194	-0.201112		16.9227	0.573407		24.2294	1.29808
ENSG00000266538.1	ENSG00000266538	AC005838.2	27.5713	0.309458		20.0638	-0.432785		24.2843	0.0785409
ENSG00000279089.1	ENSG00000279089	AC005839.1	309.41	0.191993	0.580293	280.598	-0.00863503	0.991172	288.022	0.0773351	0.891282
ENSG00000213942.3	ENSG00000213942	AC005840.1	181.327	0.13986	0.768582	163.982	-0.0699806	0.92952	161.372	-0.0836975	0.892929
ENSG00000256433.2	ENSG00000256433	AC005840.2	225.161	0.0568296	0.920633	143.752	-1.19153	0.00232445	159.946	-0.79733	0.0306865
ENSG00000256913.1	ENSG00000256913	AC005840.3	48.1234	0.6263	0.370256	50.6588	0.756093	0.316779	78.2361	1.59015	0.000560569
ENSG00000267667.1	ENSG00000267667	AC005856.1	21.7335	0.960083		21.7047	0.980794		24.9267	1.26283
ENSG00000236908.2	ENSG00000236908	AC005865.1	109.628	-0.315365	0.55335	86.489	-0.983063	0.161278	81.7795	-1.1414	0.03347
ENSG00000250770.3	ENSG00000250770	AC005865.2	256.982	-0.165431	0.664831	203.684	-0.774661	0.0510359	206.892	-0.695621	0.0814057
ENSG00000256654.3	ENSG00000256654	AC005906.2	176.835	0.245026	0.579231	86.1171	-2.02409	3.40048e-06	103.117	-1.19317	0.00557209
ENSG00000227081.5	ENSG00000227081	AC005912.1	1990.96	-0.0927496	0.664732	1826.63	-0.277205	0.390772	1858.9	-0.205309	0.48572
ENSG00000275850.1	ENSG00000275850	AC005912.2	15.8783	0.0290571		21.2758	0.70839		13.072	-0.392659
ENSG00000249870.1	ENSG00000249870	AC005920.2	12.8801	0.472355		18.2025	1.18619		14.9366	0.823673
ENSG00000278963.1	ENSG00000278963	AC005921.3	159.288	-0.170222	0.740073	158.254	-0.153244	0.838616	164.988	-0.0248522	0.973417
ENSG00000278627.1	ENSG00000278627	AC005962.1	15.3764	-0.0559801		11.8222	-0.736792		17.2066	0.259693
ENSG00000266869.1	ENSG00000266869	AC005993.1	98.3647	0.258159	0.669721	73.274	-0.438796	0.541712	84.7531	-0.0372048	0.965593
ENSG00000226824.6	ENSG00000226824	AC006001.2	92.8318	0.170537	0.806892	96.61	0.287106	0.746	104.862	0.488842	0.388255
ENSG00000229180.6	ENSG00000229180	AC006001.3	897.625	0.0805011	0.7249	797.78	-0.174365	0.717627	860.622	0.0365025	0.941233
ENSG00000274010.1	ENSG00000274010	AC006011.2	57.0385	-0.177855	0.855823	50.1248	-0.483866	0.570345	51.4254	-0.38542	0.618278
ENSG00000229591.1	ENSG00000229591	AC006017.1	44.8719	0.262788	0.806406	41.0519	0.0917168	0.950193	42.7802	0.210977	0.842386
ENSG00000224785.1	ENSG00000224785	AC006026.1	246.879	-0.330646	0.298833	275.325	-0.0207501	0.978292	242.053	-0.317743	0.554354
ENSG00000231357.1	ENSG00000231357	AC006028.1	28.1797	0.198019		20.7413	-0.535838		27.823	0.228804
ENSG00000227719.1	ENSG00000227719	AC006042.1	35.6251	-0.0287055	0.982291	31.3252	-0.318813	0.813306	32.118	-0.230728	0.846549
ENSG00000230084.5	ENSG00000230084	AC006059.1	55.7679	-0.10242	0.918148	61.3255	0.156505	0.891517	54.3545	-0.108976	0.911991
ENSG00000247853.2	ENSG00000247853	AC006064.2	50.8783	0.0536721	0.960347	52.5521	0.163753	0.881915	48.1402	-0.0178597	0.988977
ENSG00000263235.1	ENSG00000263235	AC006111.2	17.7188	0.286867		19.9745	0.576778		19.2303	0.521422
ENSG00000266907.1	ENSG00000266907	AC006116.1	31.7462	-0.08367		37.0721	0.308162	0.79508	39.5772	0.471902	0.585685
ENSG00000267298.1	ENSG00000267298	AC006116.5	15.6361	0.0910419		14.0824	-0.122469		15.095	0.0696194
ENSG00000213970.3	ENSG00000213970	AC006122.1	32.0185	0.225957		23.1408	-0.550601		23.7476	-0.448408
ENSG00000279716.1	ENSG00000279716	AC006128.1	14.7216	0.18251		15.3591	0.302887		12.9505	-0.0661257
ENSG00000264895.1	ENSG00000264895	AC006141.1	116.204	0.246957	0.661143	109.546	0.139373	0.874522	122.757	0.418025	0.420481
ENSG00000235427.1	ENSG00000235427	AC006159.1	188.624	0.930242	0.00184257	102.564	-0.410701	0.539696	173.345	0.813242	0.028228
ENSG00000249502.1	ENSG00000249502	AC006160.1	17.5851	-0.40242		23.042	0.297803		18.5238	-0.196709
ENSG00000238090.1	ENSG00000238090	AC006195.1	23.5412	0.801831		11.6274	-0.881924		14.5847	-0.208712
ENSG00000256146.1	ENSG00000256146	AC006206.1	197.059	0.473024	0.175184	140.984	-0.275868	0.680795	167.058	0.163013	0.775053
ENSG00000256417.1	ENSG00000256417	AC006206.2	521.748	0.478355	0.00993667	345.969	-0.480253	0.250762	423.449	0.062361	0.908324
ENSG00000238247.2	ENSG00000238247	AC006210.2	144.201	-0.358135	0.388547	160.54	-0.0518574	0.95764	171.326	0.127538	0.876933
ENSG00000243224.1	ENSG00000243224	AC006252.1	26.7915	-0.758886		37.8057	0.183997	0.903596	33.5408	-0.075099	0.95432
ENSG00000243696.4	ENSG00000243696	AC006254.1	19.0688	0.112882		22.406	0.501314		14.1719	-0.593486
ENSG00000271137.1	ENSG00000271137	AC006254.3	18.2086	0.541276		19.2729	0.684015		22.4763	1.00992
ENSG00000268460.1	ENSG00000268460	AC006262.1	33.7433	0.274422		20.5985	-1.01098		25.1686	-0.378996
ENSG00000264513.1	ENSG00000264513	AC006270.1	15.4819	-0.758414		25.6686	0.537199		19.2193	-0.0954477
ENSG00000279452.1	ENSG00000279452	AC006277.1	26.3553	-0.26956		28.1617	-0.0623789	0.972159	25.259	-0.31496
ENSG00000232445.1	ENSG00000232445	AC006329.1	97.9098	-0.0766343	0.92204	109.154	0.207573	0.814019	91.7229	-0.186688	0.798896
ENSG00000280388.1	ENSG00000280388	AC006330.1	50.3815	0.771048	0.241008	46.5509	0.64283	0.48718	48.1382	0.732286	0.297089
ENSG00000272686.1	ENSG00000272686	AC006333.2	44.5732	-0.527556	0.52338	65.2927	0.440439	0.601156	53.7146	0.0195184	0.989308
ENSG00000236861.6	ENSG00000236861	AC006378.1	23.5745	0.0168505		19.6251	-0.409287		24.2697	0.145942
ENSG00000263345.1	ENSG00000263345	AC006435.2	31.1342	-0.247035		33.2228	-0.051494	0.976936	36.7391	0.212129	0.860031
ENSG00000283196.1	ENSG00000283196	AC006453.2	67.2514	0.00907501	0.991933	62.376	-0.146404	0.891517	77.5806	0.385261	0.53925
ENSG00000284052.1	ENSG00000284052	AC006460.2	42.0105	-0.28373	0.808373	33.8021	-0.861087	0.410819	31.2579	-1.08609	0.175778
ENSG00000273448.1	ENSG00000273448	AC006480.2	27.0186	0.02474		25.82	-0.0588598		19.1228	-0.863061
ENSG00000279539.1	ENSG00000279539	AC006486.2	70.4542	-0.255423	0.743141	72.3446	-0.156797	0.886784	74.564	-0.0543175	0.954415
ENSG00000261770.1	ENSG00000261770	AC006504.1	45.9291	-0.549557	0.50325	68.5853	0.462164	0.576794	50.1205	-0.252771	0.804991
ENSG00000267575.6	ENSG00000267575	AC006504.5	106.179	-0.169836	0.797801	131.867	0.36921	0.590129	112.726	0.0348841	0.964263
ENSG00000279865.1	ENSG00000279865	AC006511.3	14.5267	-1.30829		20.3026	-0.242302		26.1509	0.379516
ENSG00000240579.1	ENSG00000240579	AC006529.1	28.3936	0.468827		21.4334	-0.147099		21.2295	-0.145391
ENSG00000258587.1	ENSG00000258587	AC006530.1	21.8318	0.375466		25.7255	0.749163		22.369	0.480392
ENSG00000261342.1	ENSG00000261342	AC006538.1	22.248	-0.937794		30.382	-0.031617	0.98669	26.7006	-0.334084
ENSG00000236540.7	ENSG00000236540	AC006547.1	155.801	-0.0478379	0.942052	158.332	0.0221808	0.979991	159.576	0.0646997	0.924248
ENSG00000282022.1	ENSG00000282022	AC006581.2	19.4958	-0.256123		22.8698	0.174889		19.3704	-0.202177
ENSG00000255977.1	ENSG00000255977	AC006927.1	80.1905	0.210619	0.77751	79.947	0.239865	0.79064	88.0507	0.47405	0.419209
ENSG00000273203.1	ENSG00000273203	AC006946.2	148.907	-0.135084	0.806406	131.258	-0.427378	0.527404	144.896	-0.143548	0.849016
ENSG00000224341.1	ENSG00000224341	AC006965.1	14.8777	-0.0104263		15.4822	0.114011		13.5051	-0.186253
ENSG00000230191.1	ENSG00000230191	AC006970.1	26.1521	-0.089158		22.5259	-0.45349		31.456	0.385363	0.711799
ENSG00000233028.1	ENSG00000233028	AC006970.2	30.5822	-0.0647984		33.8793	0.211025	0.877884	32.531	0.140244	0.914203
ENSG00000218586.3	ENSG00000218586	AC006971.1	22.7883	-1.11118		34.0244	0.0524568	0.976275	26.724	-0.546357
ENSG00000235859.5	ENSG00000235859	AC006978.1	25.4007	0.138906		21.6506	-0.217773		30.0312	0.562911	0.592423
ENSG00000225726.1	ENSG00000225726	AC007000.2	15.2336	0.878686		12.3496	0.480957		14.9997	0.896945
ENSG00000262020.1	ENSG00000262020	AC007014.1	24.0134	0.68301		29.3824	1.10695	0.314962	30.8212	1.21543	0.13703
ENSG00000274038.1	ENSG00000274038	AC007014.2	12.698	0.103141		14.1216	0.364418		15.5245	0.588777
ENSG00000230751.1	ENSG00000230751	AC007036.2	14.9753	-0.0826182		18.6156	0.455685		22.6997	0.886227
ENSG00000229127.1	ENSG00000229127	AC007038.1	105.23	0.38517	0.458386	100.597	0.316047	0.686029	96.7198	0.24916	0.746428
ENSG00000272807.1	ENSG00000272807	AC007038.2	67.3239	0.112569	0.900088	56.4595	-0.288644	0.782956	59.5041	-0.129107	0.894144
ENSG00000228384.4	ENSG00000228384	AC007040.1	21.9172	-0.0564083		24.4513	0.231097		24.135	0.221996
ENSG00000258881.6	ENSG00000258881	AC007040.2	179.733	0.290219	0.519736	127.729	-0.524703	0.335882	111.606	-0.901679	0.0362286
ENSG00000235411.1	ENSG00000235411	AC007041.1	147.303	-0.0218528	0.974461	153.904	0.111977	0.883349	145.339	0.000757292	0.999406
ENSG00000261094.2	ENSG00000261094	AC007066.2	26.5259	0.337432		34.0286	0.886419	0.374775	33.5437	0.877613	0.295002
ENSG00000263004.1	ENSG00000263004	AC007114.1	23.0554	-0.276562		22.5515	-0.298646		19.433	-0.683368
ENSG00000263089.1	ENSG00000263089	AC007114.2	187.215	-0.0044168	0.993406	227.455	0.467684	0.328637	205.374	0.266435	0.630289
ENSG00000229970.3	ENSG00000229970	AC007128.1	112.683	0.156818	0.800251	92.6625	-0.291045	0.700586	88.6269	-0.383	0.515862
ENSG00000272328.1	ENSG00000272328	AC007128.2	76.0248	0.348326	0.614726	52.3606	-0.53299	0.542129	60.7434	-0.112775	0.916469
ENSG00000262516.1	ENSG00000262516	AC007151.1	11.4806	0.716575		14.8133	1.24183		12.3423	0.917752
ENSG00000176043.5	ENSG00000176043	AC007160.1	147.362	-0.27443	0.544868	139.345	-0.38552	0.59546	148.724	-0.189129	0.758248
ENSG00000242951.1	ENSG00000242951	AC007182.2	377.052	-0.225871	0.434849	377.662	-0.190284	0.727758	325.951	-0.558639	0.0786809
ENSG00000279407.1	ENSG00000279407	AC007191.1	33.1707	0.263223		32.112	0.227322	0.872479	37.0804	0.560434	0.53793
ENSG00000242329.1	ENSG00000242329	AC007215.1	12.8268	0.368075		15.8655	0.841277		14.5295	0.684027
ENSG00000261216.1	ENSG00000261216	AC007216.2	32.4618	0.313749		34.4013	0.473913	0.693944	37.0069	0.649912	0.479842
ENSG00000261560.1	ENSG00000261560	AC007216.3	28.5772	-0.338136		29.1393	-0.241788	0.870699	33.6145	0.132968	0.917115
ENSG00000263033.2	ENSG00000263033	AC007220.1	31.7297	-0.384132		26.3236	-0.884744		22.4742	-1.40409
ENSG00000267544.1	ENSG00000267544	AC007229.1	19.2413	0.659604		21.0815	0.872847		24.9336	1.20937
ENSG00000231043.3	ENSG00000231043	AC007238.1	602.795	0.379442	0.0348704	579.86	0.32166	0.370768	679.473	0.680106	0.0116251
ENSG00000257135.5	ENSG00000257135	AC007249.2	44.7545	-0.0191208	0.987457	50.6149	0.298466	0.775375	54.5188	0.480664	0.518898
ENSG00000223813.2	ENSG00000223813	AC007255.1	10.9974	0.717015		19.1454	1.77391		22.5969	2.0748
ENSG00000213090.2	ENSG00000213090	AC007256.1	84.2695	-0.310191	0.620541	106.158	0.279603	0.710955	102.93	0.236211	0.74511
ENSG00000235579.1	ENSG00000235579	AC007283.2	173.405	-0.351058	0.395491	161.438	-0.515335	0.292277	179.561	-0.201879	0.722973
ENSG00000227014.5	ENSG00000227014	AC007285.1	17.3406	0.175157		20.5078	0.564		14.3874	-0.218207
ENSG00000231519.1	ENSG00000231519	AC007285.2	12.78	-0.224711		17.0743	0.496689		18.8825	0.727177
ENSG00000267980.1	ENSG00000267980	AC007292.1	17.6085	0.135167		14.9341	-0.224029		13.0621	-0.559398
ENSG00000269318.1	ENSG00000269318	AC007292.2	23.6062	-0.0529465		25.9083	0.198337		27.804	0.380014
ENSG00000172974.11	ENSG00000172974	AC007318.1	3295.45	0.0329337	0.87685	3143.32	-0.0494018	0.915298	3305.46	0.095364	0.785236
ENSG00000280418.1	ENSG00000280418	AC007326.2	13.8886	0.494474		11.2502	0.0723047		14.6483	0.663416
ENSG00000261997.1	ENSG00000261997	AC007336.1	14.3304	0.397445		11.9544	0.0169156		13.9322	0.391079
ENSG00000261804.1	ENSG00000261804	AC007342.4	92.2421	0.221502	0.728311	57.1013	-1.0549	0.0943036	66.4004	-0.554113	0.418601
ENSG00000262714.1	ENSG00000262714	AC007342.5	148.564	0.461673	0.224419	81.8955	-1.08182	0.10677	86.6877	-0.859854	0.111986
ENSG00000279344.1	ENSG00000279344	AC007342.6	21.5952	-0.00612298		22.7827	0.160297		21.8577	0.0866034
ENSG00000279722.1	ENSG00000279722	AC007342.7	57.4688	0.250018	0.801203	59.5913	0.355053	0.717886	70.376	0.728688	0.233025
ENSG00000279741.1	ENSG00000279741	AC007342.8	54.6901	0.187875	0.8371	36.9756	-0.805592	0.439768	44.8613	-0.234927	0.820337
ENSG00000280027.1	ENSG00000280027	AC007342.9	58.0019	0.253523	0.752005	37.2443	-0.881543	0.327363	44.396	-0.341138	0.696178
ENSG00000260258.2	ENSG00000260258	AC007346.1	45.1761	0.49646	0.548149	28.1277	-0.640934	0.602438	35.9566	0.0352385	0.979341
ENSG00000260939.1	ENSG00000260939	AC007346.2	34.4244	0.441769		25.3898	-0.246599		26.7314	-0.0902778
ENSG00000226756.1	ENSG00000226756	AC007365.1	26.8018	0.689467		26.0396	0.650503		24.5136	0.545616
ENSG00000279519.1	ENSG00000279519	AC007382.1	95.1864	-0.304307	0.603907	108.773	0.0636626	0.951737	104.847	0.0020131	0.998601
ENSG00000159186.4	ENSG00000159186	AC007383.1	92.7686	-0.0156474	0.985429	88.7314	-0.0910259	0.923094	92.8694	0.0440756	0.957893
ENSG00000227946.1	ENSG00000227946	AC007383.2	24.5864	0.322256		14.1651	-1.13835		10.36	-2.63288
ENSG00000231312.6	ENSG00000231312	AC007388.1	101.776	-0.550957	0.213974	122.979	-0.0195406	0.982237	101.207	-0.499222	0.342614
ENSG00000281920.1	ENSG00000281920	AC007389.5	24.5954	2.31558		8.76997	0.509153		12.9118	1.27726
ENSG00000272054.1	ENSG00000272054	AC007390.2	140.682	-0.249466	0.60669	136.14	-0.297824	0.62147	130.262	-0.388834	0.427801
ENSG00000231386.1	ENSG00000231386	AC007395.1	19.7055	0.617837		21.8408	0.849945		15.8334	0.199481
ENSG00000239467.5	ENSG00000239467	AC007405.3	21.0952	-0.888907		26.0584	-0.241626		27.8281	-0.0529082
ENSG00000261799.1	ENSG00000261799	AC007406.5	402.534	-0.132466	0.689476	390.866	-0.172528	0.750846	445.099	0.164781	0.692214
ENSG00000263499.1	ENSG00000263499	AC007431.1	48.7519	-0.352021	0.67734	58.6475	0.14234	0.902924	49.1964	-0.264857	0.776554
ENSG00000266473.1	ENSG00000266473	AC007448.3	26.699	0.938455		11.6106	-1.10104		19.1611	0.28758
ENSG00000279059.1	ENSG00000279059	AC007485.2	563.253	-0.169064	0.469349	557.949	-0.15994	0.767766	507.465	-0.380863	0.309806
ENSG00000260012.1	ENSG00000260012	AC007494.1	20.4359	0.549924		18.6781	0.386362		21.2125	0.675194
ENSG00000260744.1	ENSG00000260744	AC007494.2	34.2511	0.277832		29.398	-0.0442842	0.97948	35.4376	0.410445	0.673966
ENSG00000279509.1	ENSG00000279509	AC007494.3	16.5862	0.80504		11.0552	-0.0439665		14.5313	0.587258
ENSG00000280392.1	ENSG00000280392	AC007496.3	40.3298	-0.362593	0.707063	65.0625	0.764874	0.283713	46.5529	0.0554302	0.963345
ENSG00000261369.1	ENSG00000261369	AC007533.1	56.1733	0.916128	0.15566	45.4538	0.515832	0.585362	52.2932	0.825393	0.232356
ENSG00000198134.3	ENSG00000198134	AC007537.1	33.7682	-0.421206		39.5903	0.0100366	0.995263	40.0608	0.0635938	0.957419
ENSG00000256450.1	ENSG00000256450	AC007552.1	22.662	0.623436		19.2875	0.30502		20.5753	0.47062
ENSG00000238165.1	ENSG00000238165	AC007560.1	196.741	0.287518	0.460095	168.582	-0.0443121	0.960836	180.836	0.146717	0.80549
ENSG00000278909.1	ENSG00000278909	AC007608.4	18.1629	0.104757		18.5083	0.190152		20.6691	0.455678
ENSG00000279356.1	ENSG00000279356	AC007610.4	28.9862	0.176549		27.8171	0.117197	0.948281	21.6314	-0.492514
ENSG00000262420.3	ENSG00000262420	AC007613.1	13.2139	-0.011197		16.623	0.531339		15.9378	0.463378
ENSG00000271370.1	ENSG00000271370	AC007619.2	16.667	-0.714795		22.2013	0.0774062		22.1781	0.0992804
ENSG00000258136.1	ENSG00000258136	AC007622.2	65.7601	-0.0809091	0.939501	70.81	0.130826	0.913674	68.3928	0.0747605	0.943775
ENSG00000161132.6	ENSG00000161132	AC007663.1	36.6442	-0.48442	0.643657	31.9248	-0.86553	0.380425	40.9636	-0.138373	0.902558
ENSG00000273343.1	ENSG00000273343	AC007663.4	16.7505	0.428937		17.3188	0.535232		14.3839	0.149485
ENSG00000224415.1	ENSG00000224415	AC007683.1	64.4242	0.0520725	0.960151	53.088	-0.40754	0.655327	52.3392	-0.418923	0.613697
ENSG00000273729.1	ENSG00000273729	AC007686.3	65.5713	0.0144147	0.989758	48.9465	-0.723053	0.354967	53.7045	-0.4293	0.59385
ENSG00000241352.3	ENSG00000241352	AC007688.1	288.79	0.0385697	0.95069	274.267	-0.0574731	0.939828	237.66	-0.39981	0.402522
ENSG00000215493.3	ENSG00000215493	AC007731.2	129.16	-0.0207057	0.97787	111.107	-0.373119	0.541979	116.836	-0.212983	0.742992
ENSG00000236003.1	ENSG00000236003	AC007731.4	21.2613	0.368362		19.3175	0.190057		19.0226	0.180342
ENSG00000267213.4	ENSG00000267213	AC007773.1	24.3512	0.338248		17.5301	-0.442113		20.0274	-0.0681602
ENSG00000267009.6	ENSG00000267009	AC007780.1	20.4143	-0.152298		13.8974	-1.25827		15.2304	-0.9049
ENSG00000226205.1	ENSG00000226205	AC007790.1	19.3748	-0.19945		24.9962	0.417339		21.1862	0.0691218
ENSG00000260743.1	ENSG00000260743	AC007823.1	29.8026	0.193632		34.9555	0.575729	0.605188	34.2746	0.551552	0.621395
ENSG00000269069.1	ENSG00000269069	AC007842.1	130.535	-0.325343	0.504621	139.435	-0.122719	0.891735	119.747	-0.497799	0.331732
ENSG00000255983.1	ENSG00000255983	AC007848.1	142.297	-0.052745	0.939501	109.902	-0.71812	0.224894	122.303	-0.38334	0.473665
ENSG00000256218.1	ENSG00000256218	AC007848.2	18.224	0.939294		10.4154	-0.274214		18.0332	0.961284
ENSG00000281195.1	ENSG00000281195	AC007878.1	118.37	0.0372133	0.962828	102.11	-0.292206	0.674184	97.1694	-0.397055	0.471636
ENSG00000234902.6	ENSG00000234902	AC007879.3	23.4152	0.0129159		23.5776	0.064403		25.4434	0.261958
ENSG00000224891.1	ENSG00000224891	AC007899.1	18.4409	-0.36843		20.1392	-0.106411		22.3995	0.16993
ENSG00000277639.2	ENSG00000277639	AC007906.2	475.653	0.245871	0.309663	397.66	-0.146669	0.775608	450.254	0.176015	0.676742
ENSG00000258439.1	ENSG00000258439	AC007956.1	26.1877	1.57814		14.7951	0.535438		23.3853	1.43256
ENSG00000233762.3	ENSG00000233762	AC007969.1	16601	-0.0256624	0.894155	17155.8	0.0844827	0.836818	15662	-0.11055	0.719758
ENSG00000277534.1	ENSG00000277534	AC007996.1	219.69	0.0380884	0.942728	205.532	-0.0881062	0.905747	238.4	0.284049	0.547818
ENSG00000257261.5	ENSG00000257261	AC008014.1	243.903	0.128081	0.76426	183.483	-0.567002	0.190635	238.282	0.129378	0.834111
ENSG00000239246.3	ENSG00000239246	AC008026.1	59.1063	0.0811135	0.932796	65.6045	0.346162	0.682446	42.8888	-0.70595	0.345496
ENSG00000239809.1	ENSG00000239809	AC008026.2	69.1916	0.543128	0.351918	74.5785	0.728607	0.281767	64.7677	0.455271	0.518942
ENSG00000264546.1	ENSG00000264546	AC008026.3	46.5207	0.181042	0.876654	45.401	0.164246	0.891533	40.0268	-0.110431	0.924389
ENSG00000272369.1	ENSG00000272369	AC008035.1	98.0965	0.237818	0.70067	75.6498	-0.369089	0.653186	78.3033	-0.250917	0.758652
ENSG00000283041.1	ENSG00000283041	AC008038.1	14359.7	-0.144782	0.307568	15000.5	-0.00472251	0.993174	13809.1	-0.183569	0.503703
ENSG00000224553.1	ENSG00000224553	AC008065.1	40.5473	0.115844	0.919474	40.5728	0.150017	0.910975	34.5232	-0.217806	0.863996
ENSG00000260101.1	ENSG00000260101	AC008074.3	15.5428	-0.255055		17.2795	0.0549085		17.9115	0.15971
ENSG00000280007.1	ENSG00000280007	AC008079.2	113.077	0.103856	0.885095	104.515	-0.0500458	0.959974	107.085	0.0329266	0.96778
ENSG00000233175.2	ENSG00000233175	AC008105.1	43.7616	-0.0242663	0.984927	37.2329	-0.402054	0.74959	37.022	-0.389862	0.708695
ENSG00000233483.2	ENSG00000233483	AC008105.2	13.3307	0.390782		13.9997	0.529422		12.9966	0.389282
ENSG00000273015.2	ENSG00000273015	AC008124.1	161.335	-0.355829	0.354869	198.613	0.189692	0.749942	178.14	-0.0427377	0.949316
ENSG00000258204.1	ENSG00000258204	AC008126.1	97.4377	-0.0134974	0.987083	99.3438	0.0659456	0.949128	101.226	0.134824	0.858051
ENSG00000234594.1	ENSG00000234594	AC008134.1	15.9288	-0.148341		15.4925	-0.17911		18.4833	0.266435
ENSG00000257298.1	ENSG00000257298	AC008147.2	60.2828	0.0927986	0.921237	46.8209	-0.52046	0.554573	40.3249	-0.943711	0.199033
ENSG00000257531.2	ENSG00000257531	AC008147.3	25.3866	-1.2111		28.363	-0.783625	0.466188	26.2208	-1.0114
ENSG00000213237.4	ENSG00000213237	AC008155.1	26.1887	0.0312756		21.6127	-0.425972		18.5056	-0.85023
ENSG00000224545.1	ENSG00000224545	AC008264.1	15.9408	0.149294		15.4492	0.110155		14.1716	-0.0722679
ENSG00000273489.1	ENSG00000273489	AC008264.2	28.5653	0.213886		29.0717	0.289489	0.855274	29.0399	0.309169	0.814314
ENSG00000179342.4	ENSG00000179342	AC008267.1	17.2567	-0.0912006		16.0306	-0.243941		18.8552	0.17817
ENSG00000234500.1	ENSG00000234500	AC008267.3	31.8768	0.716492		23.8862	0.134206		24.2231	0.188041
ENSG00000237310.1	ENSG00000237310	AC008267.5	148.512	-0.217456	0.675171	139.198	-0.356651	0.557216	150.624	-0.128696	0.861784
ENSG00000229321.1	ENSG00000229321	AC008269.1	17.1185	-0.122255		16.8017	-0.131818		15.4683	-0.318927
ENSG00000272156.1	ENSG00000272156	AC008280.3	19.3159	1.10324		12.5465	0.239801		16.6163	0.856284
ENSG00000268051.1	ENSG00000268051	AC008395.1	27.7448	0.310488		24.5559	0.0678555		27.98	0.38932
ENSG00000251583.1	ENSG00000251583	AC008427.1	46.5175	-0.0443006	0.970685	51.0011	0.203118	0.852289	49.4455	0.158699	0.880902
ENSG00000204758.7	ENSG00000204758	AC008429.1	45.6152	0.13561	0.90362	34.6422	-0.536209	0.610973	37.3784	-0.300575	0.760306
ENSG00000253785.1	ENSG00000253785	AC008429.2	876.275	-0.318651	0.0491542	998.512	0.0406034	0.958332	773.344	-0.599265	0.0813727
ENSG00000232324.1	ENSG00000232324	AC008440.3	16.3001	1.55025		23.4925	2.19663		17.4356	1.69823
ENSG00000233937.6	ENSG00000233937	AC008443.1	36.515	0.19995	0.859543	31.8386	-0.0959121	0.951939	37.2586	0.295808	0.772386
ENSG00000274525.1	ENSG00000274525	AC008443.7	24.6359	0.222009		21.8062	-0.0312292		21.0684	-0.0931815
ENSG00000249476.1	ENSG00000249476	AC008467.1	93.6305	-0.471261	0.331426	109.202	-0.039643	0.97016	108.734	-0.0234091	0.980473
ENSG00000213303.3	ENSG00000213303	AC008481.1	15.9741	0.348088		17.9834	0.627568		14.0035	0.105249
ENSG00000279985.1	ENSG00000279985	AC008498.2	13.8527	-1.07256		19.8851	0.0070498		17.9679	-0.222627
ENSG00000266910.1	ENSG00000266910	AC008507.1	103.929	0.371794	0.495738	92.078	0.128956	0.88718	73.022	-0.428263	0.506405
ENSG00000267006.1	ENSG00000267006	AC008507.2	105.68	0.0530433	0.947968	85.4348	-0.455886	0.544591	89.7283	-0.296383	0.664263
ENSG00000253966.1	ENSG00000253966	AC008514.2	8.58692	-0.0426141		13.5402	0.954804		15.5076	1.2257
ENSG00000269843.1	ENSG00000269843	AC008537.2	26.813	-0.170044		29.051	0.0602701	0.975203	31.5286	0.270707	0.819971
ENSG00000279108.1	ENSG00000279108	AC008537.3	47.442	-0.411457	0.643957	39.9812	-0.868027	0.363426	43.7381	-0.567971	0.545237
ENSG00000234259.3	ENSG00000234259	AC008550.1	33.414	0.139885		26.143	-0.437852		23.1174	-0.759746
ENSG00000261754.2	ENSG00000261754	AC008555.1	61.2226	-0.0126157	0.990118	51.582	-0.414769	0.649316	53.1746	-0.306446	0.709492
ENSG00000269086.2	ENSG00000269086	AC008555.2	57.1157	0.584274	0.373405	39.0894	-0.26078	0.827875	50.3525	0.365699	0.664078
ENSG00000271109.1	ENSG00000271109	AC008555.5	92.0359	0.242354	0.709167	70.9607	-0.357317	0.702035	89.2148	0.227827	0.742251
ENSG00000280106.1	ENSG00000280106	AC008555.8	42.5014	0.0972771	0.934085	38.2275	-0.129386	0.935649	34.0757	-0.404474	0.724586
ENSG00000253251.2	ENSG00000253251	AC008560.1	31.4419	0.217013		39.3063	0.722082	0.438209	44.4933	0.98873	0.180003
ENSG00000267375.1	ENSG00000267375	AC008649.2	71.5822	-0.0843633	0.925574	68.1206	-0.180044	0.864316	72.8127	0.0106708	0.992508
ENSG00000269392.1	ENSG00000269392	AC008655.2	17.3009	1.12136		12.2042	0.454234		11.0276	0.25397
ENSG00000260686.1	ENSG00000260686	AC008669.1	83.8629	-0.150658	0.866249	74.0126	-0.435395	0.591777	90.0791	0.0878467	0.915724
ENSG00000248544.2	ENSG00000248544	AC008676.1	104.086	-0.214432	0.711484	98.8782	-0.312603	0.65314	108.324	-0.054462	0.943793
ENSG00000251405.2	ENSG00000251405	AC008676.2	84.9086	-0.427741	0.52854	92.5486	-0.170114	0.870835	93.6724	-0.11649	0.899557
ENSG00000213414.3	ENSG00000213414	AC008677.1	90.6908	0.437287	0.419281	79.1322	0.164251	0.862821	85.2453	0.356576	0.603067
ENSG00000244331.1	ENSG00000244331	AC008677.2	279.304	0.106378	0.789727	261.018	-0.0236078	0.977404	268.54	0.0690193	0.900947
ENSG00000268108.1	ENSG00000268108	AC008687.2	256.958	0.104302	0.830618	218.443	-0.260367	0.656315	294.181	0.460588	0.236288
ENSG00000268287.1	ENSG00000268287	AC008687.3	110.9	-0.0814493	0.908256	101.433	-0.275865	0.722438	120.09	0.161799	0.800057
ENSG00000268655.2	ENSG00000268655	AC008687.4	51.3531	-0.183072	0.844863	51.7429	-0.133604	0.920013	43.094	-0.595663	0.445297
ENSG00000249738.9	ENSG00000249738	AC008691.1	42.2793	0.374525	0.72753	22.8868	-1.31		26.2356	-0.803977
ENSG00000270442.1	ENSG00000270442	AC008725.1	187.02	-0.13995	0.787881	162.358	-0.473952	0.357596	192.572	-0.00606931	0.993801
ENSG00000267523.1	ENSG00000267523	AC008735.2	99.9714	-0.00183769	0.997586	86.8018	-0.3273	0.65193	85.9331	-0.327263	0.610407
ENSG00000276488.1	ENSG00000276488	AC008735.4	26.494	1.13214		19.7539	0.591147		27.8478	1.27648
ENSG00000267475.1	ENSG00000267475	AC008736.1	18.9786	-1.09987		21.1968	-0.705041		23.6893	-0.355676
ENSG00000268743.1	ENSG00000268743	AC008737.1	22.8685	-1.38073		29.892	-0.463942	0.696378	22.5126	-1.34444
ENSG00000257403.2	ENSG00000257403	AC008740.1	17.4132	-1.17047		19.685	-0.721911		17.3212	-1.11082
ENSG00000274925.1	ENSG00000274925	AC008741.2	71.8022	-0.256357	0.736568	62.1696	-0.618326	0.455568	62.2372	-0.58575	0.397532
ENSG00000268520.1	ENSG00000268520	AC008750.5	14.4952	0.0262478		14.9509	0.117957		14.7009	0.105884
ENSG00000269680.1	ENSG00000269680	AC008760.1	42.8474	-0.00443244	0.996643	36.9474	-0.345678	0.770944	39.5537	-0.141476	0.904383
ENSG00000279300.1	ENSG00000279300	AC008761.3	34.2459	-0.357537		45.263	0.349659	0.760956	27.5745	-0.91449
ENSG00000279977.1	ENSG00000279977	AC008764.10	53.794	0.316515	0.722589	59.3236	0.55746	0.512604	68.2703	0.86407	0.165491
ENSG00000268087.1	ENSG00000268087	AC008764.2	121.033	0.400758	0.440254	78.8008	-0.630701	0.309723	90.36	-0.227632	0.769664
ENSG00000269399.2	ENSG00000269399	AC008764.6	24.8742	0.395413		21.5681	0.112118		29.0284	0.773629	0.442081
ENSG00000279529.1	ENSG00000279529	AC008764.8	28.9797	-0.417043		35.2776	0.110484	0.943544	34.0206	0.0496008	0.969668
ENSG00000279748.1	ENSG00000279748	AC008764.9	13.2004	-0.375337		17.4003	0.31519		15.8113	0.12133
ENSG00000249042.5	ENSG00000249042	AC008771.1	37.4666	0.164154	0.897284	30.3639	-0.310059	0.845375	34.4098	0.0275406	0.985305
ENSG00000228737.2	ENSG00000228737	AC008781.1	46.9433	0.0116805	0.991897	50.9213	0.232363	0.825843	58.5576	0.557776	0.456716
ENSG00000246422.2	ENSG00000246422	AC008781.2	35.8239	0.749629	0.395001	35.2831	0.740552	0.473507	47.2361	1.32212	0.0685929
ENSG00000255875.2	ENSG00000255875	AC008813.1	11.9823	0.118663		18.2042	1.01699		10.3092	-0.19391
ENSG00000260751.2	ENSG00000260751	AC008870.2	61.571	0.240588	0.777198	62.3933	0.30374	0.744516	56.4055	0.0961596	0.921486
ENSG00000248758.1	ENSG00000248758	AC008883.1	16.518	0.452398		16.8904	0.542164		12.5152	-0.121818
ENSG00000269243.1	ENSG00000269243	AC008894.2	28.5275	-0.265096		29.0139	-0.183532	0.916079	32.1211	0.0918962	0.947523
ENSG00000279198.1	ENSG00000279198	AC008894.3	72.3466	-0.171641	0.829799	65.7369	-0.388703	0.635067	72.6057	-0.104965	0.903945
ENSG00000279948.1	ENSG00000279948	AC008895.1	64.9993	0.118076	0.901562	58.3351	-0.108437	0.926287	80.4016	0.637031	0.264992
ENSG00000248734.2	ENSG00000248734	AC008906.1	27.504	0.554238		23.3159	0.226207		29.3477	0.733244	0.47454
ENSG00000271828.1	ENSG00000271828	AC008937.3	33.3229	0.291105		30.8372	0.150011	0.923627	33.2299	0.339307	0.756176
ENSG00000242602.1	ENSG00000242602	AC008953.1	27.0455	0.266316		22.4598	-0.130426		23.0418	-0.0422031
ENSG00000250155.1	ENSG00000250155	AC008957.1	22.3071	1.75083		4.91314	-2.19071		17.7567	1.38639
ENSG00000274441.1	ENSG00000274441	AC008957.2	60.1593	2.51794	1.15858e-06	16.8835	0.191582		55.0658	2.41002	3.42468e-05
ENSG00000279400.1	ENSG00000279400	AC008957.3	207.054	2.09075	4.17129e-18	64.5512	-0.15766	0.892226	174.941	1.85249	1.54356e-05
ENSG00000247796.2	ENSG00000247796	AC008966.1	143.718	0.166229	0.772744	201.582	0.90773	0.0421721	186.427	0.773488	0.0366557
ENSG00000272123.1	ENSG00000272123	AC008966.2	33.6394	-0.079569		42.9924	0.509488	0.596329	37.1534	0.213312	0.842025
ENSG00000272081.1	ENSG00000272081	AC008972.2	23.9209	0.226326		16.257	-0.721192		17.3133	-0.505087
ENSG00000269688.1	ENSG00000269688	AC008982.2	22.297	0.355015		15.6795	-0.464927		11.6109	-1.41551
ENSG00000278999.1	ENSG00000278999	AC008985.1	23.5109	0.0588484		18.8072	-0.471042		21.0884	-0.14068
ENSG00000267751.5	ENSG00000267751	AC009005.1	11.3911	0.531186		14.7348	1.06512		12.5369	0.771268
ENSG00000260277.1	ENSG00000260277	AC009019.1	45.1227	0.900062	0.22542	33.7641	0.324011	0.826627	38.9398	0.653203	0.436267
ENSG00000196696.12	ENSG00000196696	AC009022.1	128.26	-0.169133	0.76271	131.636	-0.0706239	0.939742	126.468	-0.143859	0.820543
ENSG00000274093.1	ENSG00000274093	AC009032.1	43.9857	0.0691322	0.952045	39.7652	-0.14314	0.911774	41.8111	0.00448997	0.997377
ENSG00000260807.6	ENSG00000260807	AC009041.2	122.597	-1.0209	0.0112068	201.973	0.340682	0.527083	117.517	-1.09038	0.015653
ENSG00000276931.1	ENSG00000276931	AC009041.4	10.8306	0.217699		15.2696	0.954917		15.3347	0.983424
ENSG00000279991.1	ENSG00000279991	AC009044.1	19.3146	0.255472		15.2429	-0.278768		13.3837	-0.609197
ENSG00000214331.8	ENSG00000214331	AC009053.1	448.711	0.134486	0.636879	376.296	-0.262229	0.542087	380.873	-0.204487	0.59817
ENSG00000261079.1	ENSG00000261079	AC009053.2	18.671	-0.0980229		17.4063	-0.229469		13.9444	-0.825702
ENSG00000261783.1	ENSG00000261783	AC009054.2	18.8903	-0.371501		19.5142	-0.237207		16.3	-0.70843
ENSG00000270049.2	ENSG00000270049	AC009061.2	25.1019	-0.196845		24.8865	-0.178326		18.5001	-1.01133
ENSG00000261663.1	ENSG00000261663	AC009065.8	25.6117	0.609811		16.8738	-0.327985		25.1428	0.621191
ENSG00000261774.1	ENSG00000261774	AC009075.2	23.6234	0.605715		23.1867	0.593396		29.0834	1.05991	0.221104
ENSG00000240338.5	ENSG00000240338	AC009078.2	14.0609	1.09693		12.3352	0.862716		11.4784	0.729037
ENSG00000280152.1	ENSG00000280152	AC009078.3	60.2067	0.0331138	0.977918	46.621	-0.588945	0.504231	56.1907	-0.0668346	0.949316
ENSG00000279583.1	ENSG00000279583	AC009086.3	45.3898	0.0311923	0.980855	43.4881	-0.0449727	0.976799	46.8823	0.158397	0.877858
ENSG00000260252.1	ENSG00000260252	AC009087.1	14.3061	0.52412		19.0035	1.11863		21.6173	1.37204
ENSG00000260060.1	ENSG00000260060	AC009088.1	29.969	1.08293		21.5829	0.451587		23.4748	0.648131
ENSG00000261278.1	ENSG00000261278	AC009094.1	70.4661	-0.0302512	0.97663	56.0544	-0.594658	0.462986	55.2299	-0.609344	0.376168
ENSG00000237718.2	ENSG00000237718	AC009095.1	16.7632	0.00154168		17.9333	0.193672		18.9516	0.338116
ENSG00000270020.1	ENSG00000270020	AC009108.3	35.4707	-0.109477		31.9645	-0.344527	0.803866	35.4559	-0.0566729	0.964129
ENSG00000280278.1	ENSG00000280278	AC009108.5	33.5449	1.2476		28.4758	0.966004	0.419735	69.5097	2.53077	2.24759e-06
ENSG00000259877.2	ENSG00000259877	AC009113.1	68.3691	0.349245	0.61902	90.3435	0.946126	0.0761866	98.2126	1.12618	0.0161008
ENSG00000276259.1	ENSG00000276259	AC009118.3	19.7193	-0.0199414		24.4052	0.498899		19.7942	0.0421723
ENSG00000260300.5	ENSG00000260300	AC009119.2	51.712	0.0800261	0.944395	61.2852	0.483186	0.570875	66.0701	0.662457	0.301769
ENSG00000239763.2	ENSG00000239763	AC009120.1	16.2654	-0.562524		16.1396	-0.544885		19.6662	-0.00136719
ENSG00000259972.2	ENSG00000259972	AC009120.2	181.667	-0.0254312	0.965879	160.791	-0.296169	0.618529	166.21	-0.185139	0.75203
ENSG00000275236.1	ENSG00000275236	AC009120.5	10.6987	0.239142		11.9864	0.511122		16.5091	1.16348
ENSG00000247121.6	ENSG00000247121	AC009126.1	39.6151	0.652518	0.43338	38.2012	0.610583	0.553583	46.9476	1.03783	0.125625
ENSG00000238045.9	ENSG00000238045	AC009133.1	148.505	0.170881	0.728489	110.268	-0.551335	0.367562	129.032	-0.106662	0.892766
ENSG00000260495.1	ENSG00000260495	AC009148.1	29.8156	0.0981079		21.1733	-0.760351		27.1039	-0.0635049
ENSG00000261476.1	ENSG00000261476	AC009163.3	31.0469	-0.606318		33.0766	-0.391473	0.772434	34.7915	-0.230961	0.841048
ENSG00000228360.1	ENSG00000228360	AC009220.1	16.6989	-0.796394		13.8065	-1.40409		18.3439	-0.442956
ENSG00000223725.6	ENSG00000223725	AC009226.1	12.6279	0.070909		11.4213	-0.133157		16.3671	0.69667
ENSG00000272913.1	ENSG00000272913	AC009237.14	18.4087	0.268389		15.6582	-0.0691556		16.5081	0.0807063
ENSG00000229689.3	ENSG00000229689	AC009237.3	111.755	0.69715	0.0703498	76.2085	-0.127536	0.921433	84.9988	0.157775	0.870379
ENSG00000283031.1	ENSG00000283031	AC009242.1	68.6139	-0.335031	0.620104	81.1813	0.114001	0.909172	75.0914	-0.047741	0.962767
ENSG00000238072.1	ENSG00000238072	AC009244.1	70.5091	-0.0270493	0.979509	68.525	-0.067426	0.95764	67.5737	-0.0760525	0.936125
ENSG00000230383.1	ENSG00000230383	AC009245.1	82.3411	-0.488412	0.483741	86.39	-0.328631	0.655912	78.0947	-0.578226	0.359474
ENSG00000273576.1	ENSG00000273576	AC009283.1	51.9854	-0.75548	0.281135	55.2959	-0.526145	0.560834	46.5406	-1.02319	0.125362
ENSG00000225813.1	ENSG00000225813	AC009299.1	297.665	-0.37735	0.191654	336.383	-0.033412	0.966699	254.988	-0.756934	0.0255389
ENSG00000232320.6	ENSG00000232320	AC009299.2	82.7323	-0.464254	0.383748	92.605	-0.136145	0.887715	85.6212	-0.30819	0.668219
ENSG00000235724.8	ENSG00000235724	AC009299.3	39.6872	0.535866	0.587571	32.6103	0.137904	0.933328	32.4535	0.152554	0.908155
ENSG00000233868.1	ENSG00000233868	AC009302.1	189.446	-0.067338	0.908619	205.814	0.160072	0.796449	209.471	0.224843	0.660323
ENSG00000235066.6	ENSG00000235066	AC009303.2	45.3428	0.421239	0.651735	49.0296	0.61774	0.48718	50.1321	0.685986	0.360805
ENSG00000257176.2	ENSG00000257176	AC009318.1	18.4978	0.747655		13.4999	0.107196		13.1087	0.063668
ENSG00000233287.1	ENSG00000233287	AC009362.1	12.4811	-0.584509		21.2608	0.718374		15.4367	0.0372962
ENSG00000227197.1	ENSG00000227197	AC009365.3	22.8172	0.392377		22.3301	0.371958		21.8548	0.349343
ENSG00000216895.9	ENSG00000216895	AC009403.1	61.6509	0.225659	0.796963	50.6038	-0.209509	0.858291	45.6125	-0.456326	0.565688
ENSG00000236255.1	ENSG00000236255	AC009404.1	187.765	-0.175095	0.685513	157.719	-0.610435	0.260054	157.035	-0.595362	0.248156
ENSG00000284242.1	ENSG00000284242	AC009452.1	51.1768	-0.242007	0.799333	49.5531	-0.28844	0.813749	57.5337	0.106896	0.914454
ENSG00000226121.2	ENSG00000226121	AC009487.2	1982.44	-0.267901	0.00947324	2278.25	0.10704	0.814037	1962.64	-0.232723	0.478243
ENSG00000231609.5	ENSG00000231609	AC009501.1	96.6713	-0.23004	0.731028	89.2429	-0.40249	0.576933	90.5838	-0.334368	0.582476
ENSG00000227308.2	ENSG00000227308	AC009502.1	630.609	-0.349174	0.0513127	507.172	-0.953992	0.000910807	456.599	-1.28821	4.64485e-06
ENSG00000256377.5	ENSG00000256377	AC009509.1	32.3585	-0.452143		32.8049	-0.377509	0.757981	30.6197	-0.540596	0.583902
ENSG00000256557.1	ENSG00000256557	AC009509.3	55.3784	-0.412181	0.608193	61.6775	-0.103599	0.929378	56.6398	-0.295781	0.719758
ENSG00000276261.1	ENSG00000276261	AC009509.4	80.1566	0.242428	0.712939	70.9609	-0.00912502	0.993751	66.7017	-0.135012	0.895368
ENSG00000111788.10	ENSG00000111788	AC009533.1	92.5248	0.310699	0.60521	104.783	0.608371	0.270618	103.017	0.595623	0.250233
ENSG00000231794.5	ENSG00000231794	AC009542.1	13.0027	0.204477		24.2733	1.47839		17.663	0.902644
ENSG00000254205.1	ENSG00000254205	AC009686.1	15.2085	0.325376		13.2382	0.0355272		15.3136	0.38845
ENSG00000272264.1	ENSG00000272264	AC009686.2	19.0131	0.149965		12.8633	-0.866987		13.8838	-0.606104
ENSG00000260729.1	ENSG00000260729	AC009690.1	18.6042	0.302433		17.4342	0.180433		13.6104	-0.424701
ENSG00000261460.1	ENSG00000261460	AC009690.2	26.7978	0.838826		16.8743	-0.162699		21.5192	0.432846
ENSG00000246640.1	ENSG00000246640	AC009720.1	392.593	-0.538994	0.0208558	255.733	-2.13985	2.41489e-11	253.954	-2.12034	4.64058e-10
ENSG00000258056.2	ENSG00000258056	AC009779.2	19.3694	0.631624		21.1838	0.8414		16.0584	0.277047
ENSG00000258311.5	ENSG00000258311	AC009779.3	19.4795	1.2861		11.5314	0.263793		16.8772	1.06315
ENSG00000258907.2	ENSG00000258907	AC009779.4	23.1143	-0.442926		24.8014	-0.22531		24.2717	-0.255535
ENSG00000254162.1	ENSG00000254162	AC009812.3	76.707	-0.143555	0.865625	65.3199	-0.53972	0.474951	66.6473	-0.457436	0.569177
ENSG00000260317.1	ENSG00000260317	AC009812.4	29.178	0.210822		20.5962	-0.634483		21.6343	-0.462025
ENSG00000253335.1	ENSG00000253335	AC009884.1	25.0695	0.58173		21.1212	0.249601		22.8427	0.442058
ENSG00000250031.1	ENSG00000250031	AC009927.1	79.6491	0.140514	0.861329	73.8601	-0.00497519	0.996325	79.9283	0.202747	0.791582
ENSG00000223960.6	ENSG00000223960	AC009948.1	207.644	0.00964184	0.986459	179.415	-0.324425	0.559896	166.801	-0.494715	0.249337
ENSG00000238082.1	ENSG00000238082	AC009948.2	217.531	-0.0502252	0.921237	258.228	0.37409	0.389104	254.495	0.364641	0.342278
ENSG00000279598.1	ENSG00000279598	AC009948.5	34.2564	0.237467		47.8742	0.960578	0.223577	45.6279	0.885585	0.229772
ENSG00000225963.7	ENSG00000225963	AC009950.1	21.4469	0.886457		22.8886	1.04106		20.1733	0.820821
ENSG00000260742.1	ENSG00000260742	AC009962.1	46.0432	-1.32851	0.0275052	57.4134	-0.563973	0.503956	51.0919	-0.887778	0.165686
ENSG00000271779.1	ENSG00000271779	AC009994.1	36.3822	0.332319	0.738641	33.9892	0.212479	0.88103	37.2581	0.441077	0.669885
ENSG00000259659.1	ENSG00000259659	AC009996.1	23.8045	0.00757222		23.2937	-0.00791906		21.1662	-0.223443
ENSG00000235726.5	ENSG00000235726	AC010148.1	47.4793	0.354359	0.69253	29.0752	-0.898446	0.392501	38.1635	-0.106178	0.929858
ENSG00000261324.2	ENSG00000261324	AC010168.2	38.9614	-0.100739	0.935867	36.3231	-0.246807	0.864392	31.9447	-0.56804	0.558307
ENSG00000257611.1	ENSG00000257611	AC010182.1	22.6248	0.780547		16.7922	0.179726		16.0398	0.0983658
ENSG00000257027.1	ENSG00000257027	AC010186.3	23.1785	0.389834		25.396	0.614422		23.8895	0.510826
ENSG00000257489.6	ENSG00000257489	AC010203.1	28.0905	0.706613		31.8128	0.979844	0.289616	41.9272	1.51118	0.0560009
ENSG00000250608.1	ENSG00000250608	AC010210.1	41.1748	-0.479912	0.589357	45.6746	-0.169814	0.903169	42.3273	-0.34293	0.735031
ENSG00000249249.1	ENSG00000249249	AC010226.1	10.8511	-0.86177		17.9934	0.461713		14.895	0.0557514
ENSG00000235253.1	ENSG00000235253	AC010240.2	52.1911	-0.385486	0.618563	56.0203	-0.165438	0.887617	56.0467	-0.13769	0.888623
ENSG00000272040.1	ENSG00000272040	AC010245.2	15.2936	1.39931		13.7432	1.23154		8.83096	0.368871
ENSG00000251675.1	ENSG00000251675	AC010260.1	18.4227	-0.578008		17.9177	-0.627057		15.1316	-1.14205
ENSG00000277453.1	ENSG00000277453	AC010271.2	22.0532	-0.57949		14.4652	-2.1848		25.6767	-0.114804
ENSG00000269481.1	ENSG00000269481	AC010319.4	23.1212	-0.447849		26.6668	-0.051236		27.6692	0.0617111
ENSG00000269535.1	ENSG00000269535	AC010320.4	11.1614	-0.0703676		14.4736	0.544136		14.2706	0.537991
ENSG00000261341.6	ENSG00000261341	AC010325.1	29.0208	-0.205703		27.3402	-0.335706		29.8668	-0.0863794	0.955126
ENSG00000269867.1	ENSG00000269867	AC010326.3	27.5091	-0.942661		35.9075	-0.142092	0.91975	28.6237	-0.734468	0.438774
ENSG00000267649.1	ENSG00000267649	AC010327.4	16.122	1.39875		16.5723	1.46783		9.41227	0.387104
ENSG00000268282.1	ENSG00000268282	AC010328.2	266.666	-0.267923	0.426639	332.77	0.294747	0.529673	326.972	0.278578	0.528513
ENSG00000214248.2	ENSG00000214248	AC010336.1	45.555	0.245358	0.800647	31.3813	-0.677521	0.540445	36.6841	-0.215602	0.849599
ENSG00000226432.3	ENSG00000226432	AC010342.1	190.824	-0.132061	0.79164	304.49	0.915558	0.0115981	277.047	0.748625	0.0301834
ENSG00000240376.1	ENSG00000240376	AC010343.1	2953.41	-0.128122	0.516076	2897.84	-0.142716	0.697641	2757.31	-0.242726	0.403752
ENSG00000188242.4	ENSG00000188242	AC010442.1	125.155	-0.258021	0.612459	141.533	0.0812464	0.933303	131.277	-0.0757687	0.924944
ENSG00000250332.1	ENSG00000250332	AC010460.3	90.1154	0.24751	0.73379	86.6401	0.187891	0.843312	74.7031	-0.139515	0.8815
ENSG00000269815.1	ENSG00000269815	AC010463.3	23.0599	0.0494709		20.2399	-0.243497		22.1172	0.00439193
ENSG00000214784.4	ENSG00000214784	AC010468.1	217.571	-0.0524589	0.918535	215.995	-0.0361454	0.963959	199.577	-0.206333	0.683556
ENSG00000261360.1	ENSG00000261360	AC010491.1	42.5349	0.0194719	0.987457	42.2456	0.0354756	0.980098	40.8651	-0.021293	0.988266
ENSG00000275234.1	ENSG00000275234	AC010503.4	130.176	0.103935	0.865933	150.311	0.455594	0.386858	167.701	0.704828	0.060996
ENSG00000268157.1	ENSG00000268157	AC010524.1	13.774	-1.68537		18.2401	-0.628532		17.0954	-0.793835
ENSG00000261592.1	ENSG00000261592	AC010531.3	10.1982	-0.360455		13.0067	0.274358		16.5387	0.803007
ENSG00000269901.1	ENSG00000269901	AC010531.5	33.4452	-0.138878		41.7879	0.415098	0.688948	39.3511	0.306778	0.756176
ENSG00000226180.3	ENSG00000226180	AC010536.1	166.708	0.26592	0.56066	183.412	0.499375	0.328176	195.477	0.655047	0.10774
ENSG00000260671.2	ENSG00000260671	AC010536.2	23.4298	0.762487		21.6974	0.635614		23.5197	0.819611
ENSG00000268041.2	ENSG00000268041	AC010616.1	48.4566	0.246759	0.827732	53.1735	0.481863	0.633519	43.3326	0.0525309	0.969295
ENSG00000269439.5	ENSG00000269439	AC010618.3	74.7664	0.152235	0.861329	79.6118	0.325289	0.709272	73.1796	0.155816	0.865143
ENSG00000283103.1	ENSG00000283103	AC010642.2	28.3119	0.559486		23.5824	0.193476		25.7004	0.405889
ENSG00000283057.1	ENSG00000283057	AC010653.3	75.5994	-0.129637	0.897252	73.8947	-0.157433	0.886784	75.7268	-0.0689518	0.943575
ENSG00000232713.2	ENSG00000232713	AC010733.1	17.7369	-0.514723		19.5422	-0.208314		18.0143	-0.393646
ENSG00000264577.1	ENSG00000264577	AC010761.1	207.408	0.262936	0.468219	182.15	-0.00851612	0.992343	186.103	0.0673875	0.911468
ENSG00000265205.1	ENSG00000265205	AC010761.3	29.6906	0.929806		22.0793	0.342885		23.3524	0.486531
ENSG00000265474.1	ENSG00000265474	AC010761.4	120.165	0.935483	0.00715887	88.87	0.340219	0.660364	101.683	0.647455	0.301831
ENSG00000255092.1	ENSG00000255092	AC010768.2	46.9183	0.627772	0.400511	42.8835	0.472908	0.65583	61.4205	1.20317	0.0310497
ENSG00000259287.2	ENSG00000259287	AC010809.1	21.8003	0.381925		14.8126	-0.527745		11.9821	-1.16474
ENSG00000253848.1	ENSG00000253848	AC010834.2	64.7479	-0.482753	0.444537	56.3872	-0.855018	0.252116	57.2918	-0.773738	0.219318
ENSG00000253854.1	ENSG00000253854	AC010834.3	162.438	-0.0254984	0.966594	132.553	-0.520215	0.385065	137.402	-0.394384	0.482413
ENSG00000225402.1	ENSG00000225402	AC010878.1	135.006	0.0427143	0.949072	176.04	0.656277	0.123134	140.024	0.18371	0.749865
ENSG00000226853.2	ENSG00000226853	AC010894.2	22.2359	0.248947		20.6451	0.116875		21.4831	0.234831
ENSG00000213774.3	ENSG00000213774	AC010904.1	12.0434	-1.13271		18.482	0.103213		15.1432	-0.364074
ENSG00000269973.1	ENSG00000269973	AC010969.2	161.515	-0.0633696	0.917869	140.254	-0.387805	0.5048	133.304	-0.499011	0.273173
ENSG00000225840.2	ENSG00000225840	AC010970.1	131.065	0.45614	0.804886	115.985	0.212501	0.836076	58.9736	-1.87661	0.0020024
ENSG00000231731.7	ENSG00000231731	AC010976.1	114.916	-0.0717709	0.921202	107.358	-0.206722	0.784232	110.528	-0.106598	0.881816
ENSG00000235522.6	ENSG00000235522	AC010978.1	45.3697	-0.317179	0.739137	45.0813	-0.300462	0.780338	45.6939	-0.238632	0.819971
ENSG00000272692.1	ENSG00000272692	AC010997.4	63.7691	0.0474756	0.96135	50.1807	-0.542933	0.562013	52.0142	-0.415747	0.63158
ENSG00000230626.4	ENSG00000230626	AC011005.1	426	-0.0432593	0.913636	425.514	-0.014763	0.980526	434.114	0.0577642	0.90447
ENSG00000259413.2	ENSG00000259413	AC011270.1	10.6567	-0.619579		18.2655	0.690942		14.3456	0.192449
ENSG00000236015.1	ENSG00000236015	AC011290.2	47.5633	-0.684663	0.300014	50.6027	-0.46696	0.611012	52.1499	-0.35451	0.692327
ENSG00000249839.1	ENSG00000249839	AC011330.1	201.331	-0.229895	0.565265	184.346	-0.428638	0.382332	157.313	-0.866745	0.020096
ENSG00000271795.1	ENSG00000271795	AC011337.1	19.0814	-0.708394		18.4426	-0.782217		24.9836	0.0610344
ENSG00000250069.1	ENSG00000250069	AC011379.1	62.2256	-0.102668	0.920805	78.7069	0.471087	0.552537	69.5701	0.217524	0.812173
ENSG00000254363.6	ENSG00000254363	AC011379.2	28.9917	0.595542		13.3111	-1.50403		19.1212	-0.302819
ENSG00000249593.6	ENSG00000249593	AC011405.1	57.6604	0.00669187	0.994029	47.9653	-0.433295	0.658618	57.9181	0.0736252	0.945123
ENSG00000248696.1	ENSG00000248696	AC011406.1	16.6411	0.336386		17.4719	0.472245		23.161	1.06309
ENSG00000269172.1	ENSG00000269172	AC011443.1	16.2672	0.381808		16.6356	0.458907		17.1023	0.542268
ENSG00000258674.5	ENSG00000258674	AC011448.1	18.6372	0.0514228		14.0305	-0.65938		14.0038	-0.638029
ENSG00000197813.5	ENSG00000197813	AC011450.1	111.344	-0.178968	0.772587	115.363	-0.0562556	0.956596	116.186	-0.0143114	0.987585
ENSG00000267510.1	ENSG00000267510	AC011451.1	19.3989	-0.604464		21.2413	-0.315159		24.6288	0.082826
ENSG00000270614.1	ENSG00000270614	AC011451.2	18.3478	0.191959		13.2552	-0.614631		14.3763	-0.364486
ENSG00000269050.1	ENSG00000269050	AC011455.1	105.859	-0.0288102	0.972255	74.5486	-0.976708	0.0951501	74.3441	-0.950751	0.0707767
ENSG00000268987.1	ENSG00000268987	AC011462.3	16.5355	1.43955		14.3128	1.20361		19.5242	1.77539
ENSG00000270248.1	ENSG00000270248	AC011468.4	18.1687	0.0554857		22.9956	0.597888		25.4625	0.827613
ENSG00000267082.1	ENSG00000267082	AC011472.1	18.3939	0.505169		17.1303	0.37867		12.9236	-0.258109
ENSG00000267265.5	ENSG00000267265	AC011476.3	18.6567	0.0671065		16.4831	-0.198528		18.6861	0.129718
ENSG00000267419.2	ENSG00000267419	AC011477.1	73.2018	-0.0354466	0.970685	63.8819	-0.347502	0.709768	87.1711	0.415482	0.484324
ENSG00000267481.1	ENSG00000267481	AC011477.2	52.0625	0.11752	0.913357	60.3095	0.476361	0.578558	48.7378	0.0231355	0.98826
ENSG00000269653.1	ENSG00000269653	AC011479.3	54.9021	0.512028	0.53657	41.6851	-0.089706	0.951963	65.2468	0.910117	0.143838
ENSG00000243829.1	ENSG00000243829	AC011495.1	1009.37	-0.207194	0.404837	1008.59	-0.177154	0.648291	1005.69	-0.158264	0.644137
ENSG00000269374.1	ENSG00000269374	AC011497.2	23.1345	0.0248381		25.6946	0.292513		23.0121	0.0649862
ENSG00000280239.1	ENSG00000280239	AC011498.7	30.4851	-0.0865464		24.0738	-0.69028		27.4606	-0.293516
ENSG00000267607.1	ENSG00000267607	AC011511.5	35.5408	-0.416666		35.1387	-0.414075	0.77094	34.4235	-0.439399	0.66468
ENSG00000280035.1	ENSG00000280035	AC011676.5	19.0559	-0.295974		24.4546	0.330963		24.7175	0.376216
ENSG00000235440.1	ENSG00000235440	AC011742.3	18.5605	-0.257373		19.4769	-0.0964193		18.7618	-0.162524
ENSG00000254208.1	ENSG00000254208	AC011773.1	25.4791	-0.688354		31.8422	-0.054764	0.975203	24.4066	-0.753693
ENSG00000268573.1	ENSG00000268573	AC011815.1	66.0673	0.18193	0.829638	78.0884	0.574586	0.385829	69.8216	0.355286	0.613835
ENSG00000274184.1	ENSG00000274184	AC011815.2	16.7801	0.0391166		19.277	0.380745		19.5339	0.430578
ENSG00000181511.5	ENSG00000181511	AC011890.1	34.3841	-0.219057		47.0201	0.532621	0.57083	44.7971	0.450737	0.598624
ENSG00000279145.1	ENSG00000279145	AC011912.1	203.297	-0.181981	0.676253	182.68	-0.427846	0.380425	175.927	-0.502312	0.322435
ENSG00000259349.1	ENSG00000259349	AC011921.1	21.4641	-0.174704		29.1925	0.562979	0.629789	33.1668	0.844048	0.315871
ENSG00000270553.1	ENSG00000270553	AC011921.3	22.418	0.242657		28.6408	0.786548	0.474951	23.4724	0.398067
ENSG00000264853.1	ENSG00000264853	AC011933.2	121.786	0.393672	0.381251	111.553	0.227789	0.751581	117.954	0.375765	0.510889
ENSG00000265342.1	ENSG00000265342	AC011933.3	24.6136	0.691867		20.0608	0.290434		28.5875	1.03906	0.266817
ENSG00000259924.1	ENSG00000259924	AC011939.1	250.212	0.030604	0.956424	243.797	-0.00117859	0.998966	235.941	-0.05513	0.928003
ENSG00000261544.1	ENSG00000261544	AC011939.2	36.1502	0.651981	0.438033	43.2934	1.03291	0.180914	40.4729	0.921651	0.204972
ENSG00000279235.1	ENSG00000279235	AC011944.2	20.6975	0.32435		12.4737	-0.98148		13.0818	-0.786266
ENSG00000261542.1	ENSG00000261542	AC011978.2	64.6878	0.222184	0.796597	49.4014	-0.407576	0.705953	50.3487	-0.329437	0.70733
ENSG00000233416.1	ENSG00000233416	AC012065.2	28.5291	0.259582		19.5975	-0.650747		22.659	-0.226164
ENSG00000279307.2	ENSG00000279307	AC012065.5	49.0005	0.0922066	0.938062	59.7115	0.560522	0.626043	50.9315	0.239695	0.847752
ENSG00000213197.3	ENSG00000213197	AC012066.1	49.2388	-0.285564	0.742594	53.0388	-0.0610629	0.962971	56.3001	0.106775	0.912546
ENSG00000271936.1	ENSG00000271936	AC012073.1	16.4077	-0.604446		23.6162	0.339577		21.4807	0.148314
ENSG00000235072.2	ENSG00000235072	AC012074.1	28.8161	-0.273313		27.2991	-0.380572		29.1518	-0.183444	0.896278
ENSG00000186076.5	ENSG00000186076	AC012085.1	1416.2	-0.214491	0.706574	1634.59	0.164843	0.675594	1674.22	0.243062	0.501678
ENSG00000258274.1	ENSG00000258274	AC012085.2	20.4605	1.60202		14.9107	1.03904		16.7412	1.27944
ENSG00000234327.7	ENSG00000234327	AC012146.1	11.6618	0.599856		14.3126	1.0326		11.5381	0.622693
ENSG00000258034.1	ENSG00000258034	AC012157.1	35.7477	-0.165342	0.901009	34.825	-0.202925	0.881505	34.936	-0.167848	0.888396
ENSG00000261777.5	ENSG00000261777	AC012184.3	33.1427	0.580981		26.4678	0.114754		34.8352	0.732265	0.379461
ENSG00000280376.1	ENSG00000280376	AC012186.3	31.2567	0.440913		35.1184	0.718667	0.529673	23.5154	-0.159466
ENSG00000261670.1	ENSG00000261670	AC012213.2	57.0277	-0.69668	0.290364	65.1669	-0.285429	0.775375	50.4636	-1.01219	0.106494
ENSG00000266289.1	ENSG00000266289	AC012213.3	33.8019	-0.517272		44.4476	0.209769	0.864241	43.3275	0.17544	0.878509
ENSG00000267724.1	ENSG00000267724	AC012254.3	34.0351	0.911295		21.7641	-0.0168867		28.8067	0.630318	0.522366
ENSG00000272667.1	ENSG00000272667	AC012306.2	31.0475	0.114873		27.0389	-0.188917		34.5369	0.405135	0.682047
ENSG00000232098.3	ENSG00000232098	AC012313.1	670.078	0.0217434	0.944395	704.808	0.171034	0.752358	663.196	0.052784	0.919928
ENSG00000268543.1	ENSG00000268543	AC012313.4	78.8703	0.0240445	0.978482	66.8823	-0.357493	0.680654	69.484	-0.229979	0.759214
ENSG00000268912.1	ENSG00000268912	AC012313.5	122.187	-0.416581	0.359981	132.347	-0.173439	0.81503	122.502	-0.346466	0.526691
ENSG00000269473.1	ENSG00000269473	AC012313.8	139.193	0.694169	0.040044	126.209	0.519961	0.341759	123.44	0.496342	0.349155
ENSG00000231848.1	ENSG00000231848	AC012354.2	280.794	-0.0235645	0.961947	251.617	-0.266061	0.580329	259.912	-0.156114	0.756743
ENSG00000203327.2	ENSG00000203327	AC012358.1	17.9929	0.186168		15.6324	-0.104274		17.4597	0.179565
ENSG00000227799.1	ENSG00000227799	AC012358.2	36.1803	0.773165	0.365615	35.7169	0.772827	0.409305	35.2828	0.768389	0.36156
ENSG00000240401.8	ENSG00000240401	AC012358.3	19.0827	0.779541		11.0475	-0.433489		12.2861	-0.133267
ENSG00000235319.1	ENSG00000235319	AC012360.1	23.0969	1.31733		16.2324	0.657058		28.9506	1.75752	0.0255801
ENSG00000272994.1	ENSG00000272994	AC012360.3	183.178	0.152564	0.74979	156.843	-0.186492	0.785498	194.738	0.34713	0.439572
ENSG00000225889.7	ENSG00000225889	AC012368.1	27.7366	0.425718		15.0726	-1.17627		21.3924	-0.117284
ENSG00000232693.2	ENSG00000232693	AC012370.1	25.2357	-0.533646		29.5109	-0.0820381	0.962539	37.8555	0.510518	0.625752
ENSG00000260103.2	ENSG00000260103	AC012435.1	27.2028	0.206779		22.6175	-0.20267		27.7455	0.307322
ENSG00000258303.1	ENSG00000258303	AC012464.2	21.9886	0.210085		15.7818	-0.618026		12.178	-1.48265
ENSG00000271976.1	ENSG00000271976	AC012467.2	175.562	-0.115761	0.825951	165.463	-0.230976	0.726963	175.555	-0.0575339	0.9346
ENSG00000225057.2	ENSG00000225057	AC012485.1	25.266	0.0653709		24.3985	0.0170925		29.7592	0.488298	0.634148
ENSG00000238029.1	ENSG00000238029	AC012493.1	13.4992	0.230399		15.0206	0.495222		14.5205	0.442417
ENSG00000227400.2	ENSG00000227400	AC012501.1	19.5029	0.639179		18.2642	0.533		18.9035	0.625571
ENSG00000242575.1	ENSG00000242575	AC012501.2	59.7037	0.0229527	0.982266	62.8713	0.17856	0.861681	63.6701	0.230273	0.781252
ENSG00000226539.1	ENSG00000226539	AC012512.1	279.148	0.31412	0.348684	252.618	0.118399	0.871314	249.279	0.110213	0.867092
ENSG00000236478.2	ENSG00000236478	AC012513.2	133.334	0.336218	0.440612	99.2478	-0.341546	0.609648	126.901	0.278958	0.639259
ENSG00000279348.1	ENSG00000279348	AC012513.3	191.308	0.171478	0.690193	126.074	-0.913485	0.0340152	164.622	-0.131035	0.820612
ENSG00000225662.2	ENSG00000225662	AC012519.1	516.881	-0.0962222	0.757182	515.739	-0.0699635	0.900467	507.713	-0.0831704	0.851009
ENSG00000260597.1	ENSG00000260597	AC012531.1	52.6923	0.350782	0.657495	38.0495	-0.406415	0.723822	44.5497	0.0189264	0.99072
ENSG00000271843.1	ENSG00000271843	AC012557.1	19.4694	0.282652		16.7558	-0.0367232		13.7453	-0.525518
ENSG00000259202.1	ENSG00000259202	AC012568.1	32.222	0.582752		29.7909	0.439705	0.719196	47.2608	1.3663	0.0278102
ENSG00000267293.1	ENSG00000267293	AC012569.1	150.215	0.0853788	0.895194	151.128	0.12923	0.880953	156.489	0.233236	0.685694
ENSG00000253406.1	ENSG00000253406	AC012613.2	40.4282	0.445105	0.658276	40.3665	0.4739	0.676271	50.191	0.940562	0.221844
ENSG00000267244.5	ENSG00000267244	AC012615.6	51.5221	0.48775	0.52112	52.4971	0.55246	0.517905	47.8417	0.375191	0.656692
ENSG00000213293.4	ENSG00000213293	AC012618.1	990.149	-0.180816	0.465229	1170.69	0.248265	0.498416	1038.06	-0.00803712	0.988303
ENSG00000259802.1	ENSG00000259802	AC012640.2	70.3333	0.0479708	0.958038	62.745	-0.20076	0.845375	73.6268	0.210434	0.842386
ENSG00000271980.1	ENSG00000271980	AC012640.4	22.7426	0.148052		11.4129	-2.07529		14.952	-0.908158
ENSG00000258461.5	ENSG00000258461	AC012651.1	19.819	0.764511		12.6904	-0.202007		19.5637	0.787598
ENSG00000279765.3	ENSG00000279765	AC013394.1	98.8792	0.0991431	0.893259	81.1265	-0.360165	0.617814	87.2762	-0.143865	0.852887
ENSG00000272148.1	ENSG00000272148	AC013403.2	41.692	-0.209741	0.836671	46.639	0.0954207	0.941031	45.1784	0.0452754	0.969225
ENSG00000237016.1	ENSG00000237016	AC013410.1	104.663	-0.0414387	0.957139	99.0947	-0.147979	0.86642	104.233	0.00198592	0.998512
ENSG00000237617.1	ENSG00000237617	AC013410.2	25.0995	0.236736		14.1039	-1.37072		16.5656	-0.774623
ENSG00000231189.1	ENSG00000231189	AC013448.1	65.8381	-0.358115	0.636292	45.6162	-1.52258	0.0319165	40.4015	-2.05555	0.00164305
ENSG00000235610.1	ENSG00000235610	AC013448.2	65.4981	-0.0194201	0.984761	39.1987	-1.58632	0.0632549	36.8238	-1.82774	0.0103655
ENSG00000258976.1	ENSG00000258976	AC013451.2	48.6715	0.318646	0.706281	30.314	-0.883982	0.384182	34.7082	-0.452438	0.646631
ENSG00000259656.1	ENSG00000259656	AC013452.2	15.3743	0.0997178		16.3261	0.273361		14.3346	-0.00214145
ENSG00000270799.1	ENSG00000270799	AC013467.2	48.9039	0.230672	0.799805	63.6521	0.817395	0.208698	51.1553	0.38412	0.648583
ENSG00000236048.2	ENSG00000236048	AC013470.3	49.5215	0.0360859	0.97663	51.8998	0.181889	0.887597	38.5282	-0.543925	0.546772
ENSG00000205500.8	ENSG00000205500	AC013472.1	38.8111	0.706711	0.399644	39.4308	0.770417	0.380425	37.5776	0.694209	0.394138
ENSG00000272056.1	ENSG00000272056	AC013472.3	26.1414	0.340076		16.7564	-0.781896		19.6288	-0.299371
ENSG00000279036.1	ENSG00000279036	AC015656.1	20.4763	0.0969104		15.3066	-0.6158		12.1517	-1.36163
ENSG00000255387.1	ENSG00000255387	AC015689.2	180.285	-0.0641597	0.910403	166.768	-0.225537	0.784175	182.977	0.0292285	0.974043
ENSG00000259583.2	ENSG00000259583	AC015712.2	1817.94	-0.369898	0.00593239	2019.35	-0.0667251	0.909172	1675.32	-0.530439	0.073888
ENSG00000272808.3	ENSG00000272808	AC015712.6	26.8185	0.18728		20.4145	-0.448585		20.2744	-0.442041
ENSG00000278456.1	ENSG00000278456	AC015712.7	232.001	-0.593819	0.0288932	255.771	-0.287231	0.539811	231.931	-0.526319	0.247415
ENSG00000270091.1	ENSG00000270091	AC015726.1	35.1224	-0.021012		30.0731	-0.379996	0.76956	33.7338	-0.062893	0.964534
ENSG00000279432.1	ENSG00000279432	AC015799.1	137.627	0.156253	0.788206	139.506	0.218434	0.750846	146.171	0.345329	0.49321
ENSG00000267543.1	ENSG00000267543	AC015802.3	19.9787	0.555813		12.9148	-0.443046		13.9684	-0.210451
ENSG00000267546.2	ENSG00000267546	AC015802.4	19.6931	0.422048		12.8508	-0.601188		18.1964	0.29845
ENSG00000284526.1	ENSG00000284526	AC015802.6	131.264	-0.216117	0.692363	102.614	-0.885159	0.0749989	98.9769	-0.96906	0.0444658
ENSG00000279600.1	ENSG00000279600	AC015804.1	23.9575	-0.222115		23.1034	-0.275664		26.5874	0.0959253
ENSG00000264112.1	ENSG00000264112	AC015813.1	3563.88	0.307833	0.0137922	2297.02	-0.79255	0.000575783	2701.92	-0.301093	0.270104
ENSG00000279069.1	ENSG00000279069	AC015813.5	41.971	-0.126146	0.918262	46.4224	0.149958	0.918359	49.8918	0.333018	0.729459
ENSG00000279207.1	ENSG00000279207	AC015813.6	306.402	0.410909	0.0967473	246.243	-0.0591258	0.942937	282.869	0.288934	0.521998
ENSG00000264914.1	ENSG00000264914	AC015845.1	83.3946	1.07707	0.0125371	45.0123	-0.23834	0.834386	56.8575	0.341011	0.668904
ENSG00000262905.1	ENSG00000262905	AC015853.1	19.947	0.439745		13.4557	-0.471005		19.3692	0.435422
ENSG00000278600.1	ENSG00000278600	AC015871.3	77.2814	0.13196	0.877121	93.9649	0.587297	0.389275	94.7756	0.62504	0.231323
ENSG00000279394.1	ENSG00000279394	AC015871.4	29.2176	0.496906		20.732	-0.28062		19.0886	-0.475949
ENSG00000279281.1	ENSG00000279281	AC015883.1	57.3132	-0.195489	0.835742	62.2442	0.0412961	0.976233	54.9614	-0.245101	0.791936
ENSG00000279792.1	ENSG00000279792	AC015909.5	72.2894	0.399215	0.52112	49.4291	-0.500259	0.597222	54.1414	-0.226301	0.793945
ENSG00000267312.1	ENSG00000267312	AC015911.4	174.793	-0.303718	0.468074	216.076	0.243161	0.729457	176.612	-0.215242	0.683163
ENSG00000274213.1	ENSG00000274213	AC015912.3	32.081	-0.620207		41.7683	0.107063	0.944797	29.5594	-0.782789	0.387608
ENSG00000267651.1	ENSG00000267651	AC015961.1	17.1543	1.4685		16.1483	1.3762		10.5529	0.555955
ENSG00000228363.2	ENSG00000228363	AC015971.1	38.5325	-0.28737	0.774202	43.1355	0.0307147	0.981248	36.5058	-0.362686	0.722518
ENSG00000093100.13	ENSG00000093100	AC016026.1	14.8963	0.373762		20.1857	1.03532		17.1632	0.735372
ENSG00000225335.3	ENSG00000225335	AC016027.1	26.7344	0.188281		20.7432	-0.405737		30.2694	0.516496	0.633234
ENSG00000246089.3	ENSG00000246089	AC016065.1	100.869	0.103839	0.88804	175.613	1.26567	0.000246626	169.646	1.2201	0.00242507
ENSG00000253550.1	ENSG00000253550	AC016065.2	36.5793	-0.251746	0.820095	36.9525	-0.195075	0.886585	32.3482	-0.527002	0.610921
ENSG00000253470.1	ENSG00000253470	AC016074.1	76.089	0.145007	0.862619	43.0148	-1.51609	0.0504928	38.5233	-1.98136	0.00560937
ENSG00000262833.1	ENSG00000262833	AC016245.1	38.1489	1.17744	0.087012	25.5527	0.402786		34.124	1.01208	0.21026
ENSG00000279645.1	ENSG00000279645	AC016251.1	14.8763	-1.38371		23.8332	0.0594236		15.1146	-1.23257
ENSG00000270964.1	ENSG00000270964	AC016355.1	25.1295	-0.853046		34.05	0.0152292	0.993336	40.9447	0.45257	0.628748
ENSG00000227540.1	ENSG00000227540	AC016394.1	14.7988	-0.23831		23.282	0.803139		16.4504	0.0753667
ENSG00000272599.2	ENSG00000272599	AC016394.2	27.8219	-0.268758		30.826	0.0214686	0.990904	33.8837	0.266219	0.804372
ENSG00000279822.1	ENSG00000279822	AC016397.2	32.6593	0.0403312		26.3943	-0.470748		27.4531	-0.337956
ENSG00000280078.1	ENSG00000280078	AC016526.3	17.0394	-0.491249		33.1166	1.03625	0.252309	20.8031	0.0819546
ENSG00000279502.1	ENSG00000279502	AC016542.2	9.96409	-0.0157838		15.5239	0.964539		18.688	1.32984
ENSG00000267422.1	ENSG00000267422	AC016582.2	350.95	0.0895637	0.823056	345.272	0.0800772	0.892226	345.374	0.104912	0.818376
ENSG00000268670.1	ENSG00000268670	AC016586.1	32.833	0.304932		27.5565	-0.0783875	0.963946	27.86	-0.0255321
ENSG00000282393.1	ENSG00000282393	AC016588.2	19.0346	-1.11074		24.759	-0.280023		19.7207	-0.910533
ENSG00000264281.3	ENSG00000264281	AC016596.2	35.1907	-0.317833		32.3782	-0.515051	0.637301	29.2419	-0.78522	0.380001
ENSG00000261329.5	ENSG00000261329	AC016597.1	21.4864	0.0655444		23.522	0.296176		21.544	0.122213
ENSG00000229267.2	ENSG00000229267	AC016708.1	35.6198	0.887351	0.270837	25.2498	0.197581		35.9989	0.959325	0.231256
ENSG00000223427.1	ENSG00000223427	AC016716.1	86.866	-0.68386	0.125274	112.213	0.0302789	0.977338	95.6808	-0.342333	0.591464
ENSG00000273301.1	ENSG00000273301	AC016717.2	23.8588	-2.0684		22.3701	-2.37831		21.1167	-2.69763
ENSG00000228925.1	ENSG00000228925	AC016722.2	40.044	0.506798	0.564273	29.5273	-0.155157	0.91975	46.9442	0.883522	0.197207
ENSG00000260977.1	ENSG00000260977	AC016722.3	17.3039	0.123945		15.8418	-0.0426642		13.012	-0.526155
ENSG00000270820.5	ENSG00000270820	AC016727.1	55.326	0.157902	0.869194	59.4194	0.352329	0.705125	57.4054	0.297586	0.706739
ENSG00000228305.2	ENSG00000228305	AC016734.1	169.644	-0.265182	0.544208	216.923	0.348447	0.515972	214.251	0.343531	0.419148
ENSG00000271151.1	ENSG00000271151	AC016737.1	57.2778	-0.386009	0.600918	51.3533	-0.654948	0.566563	53.2383	-0.518575	0.474008
ENSG00000223947.1	ENSG00000223947	AC016738.1	22.4381	-0.432707		16.8869	-1.3014		18.2253	-0.992403
ENSG00000218175.2	ENSG00000218175	AC016739.1	1553.26	-0.171202	0.386253	1752	0.149751	0.695086	1586.91	-0.0610321	0.876106
ENSG00000273302.1	ENSG00000273302	AC016747.3	21.7549	0.270887		23.5403	0.476788		20.6428	0.215638
ENSG00000226380.9	ENSG00000226380	AC016831.1	2364.57	-0.184762	0.263933	1952.43	-0.672854	0.00439275	1870.16	-0.772337	0.000424553
ENSG00000232716.2	ENSG00000232716	AC016831.3	15.6717	-0.0383864		15.0651	-0.08733		15.5157	0.00883925
ENSG00000271204.1	ENSG00000271204	AC016831.5	373.752	-0.435161	0.0664733	451.406	0.0780349	0.904877	363.917	-0.442378	0.171356
ENSG00000233223.2	ENSG00000233223	AC016876.1	23.555	-0.103776		19.0916	-0.636323		19.4623	-0.551169
ENSG00000233862.5	ENSG00000233862	AC016907.2	13.6978	0.602837		12.471	0.436154		15.0375	0.841637
ENSG00000227505.1	ENSG00000227505	AC016925.1	24.5703	0.118522		32.9664	0.777175	0.480074	19.6014	-0.399747
ENSG00000230732.4	ENSG00000230732	AC016949.1	33.639	0.604555		26.5206	0.121314		34.7897	0.726162	0.412087
ENSG00000229915.1	ENSG00000229915	AC016999.1	15.8263	0.70375		17.5203	0.930131		18.5673	1.05944
ENSG00000274346.1	ENSG00000274346	AC016999.2	19.663	-0.149289		17.0108	-0.497377		11.3967	-1.92477
ENSG00000224959.1	ENSG00000224959	AC017002.1	109.252	0.38404	0.427007	92.3839	0.0295425	0.980526	114.296	0.531091	0.421335
ENSG00000234841.4	ENSG00000234841	AC017007.2	13.1912	0.549549		18.9877	1.2828		9.2041	-0.215088
ENSG00000250076.1	ENSG00000250076	AC017013.1	17.3121	0.55198		16.2359	0.446188		15.9728	0.430157
ENSG00000240404.2	ENSG00000240404	AC017015.1	14.0254	0.147249		14.3474	0.232594		17.4481	0.674841
ENSG00000259915.2	ENSG00000259915	AC017071.1	27.961	-0.0695324		30.7371	0.18475	0.899425	18.2205	-1.26693
ENSG00000180105.11	ENSG00000180105	AC017081.1	163.373	0.320632	0.500326	138.968	-0.0241095	0.978894	180.773	0.58742	0.184478
ENSG00000259985.1	ENSG00000259985	AC017100.1	38.236	-0.0392621	0.97663	31.2331	-0.541343	0.654474	28.554	-0.778522	0.409646
ENSG00000266184.1	ENSG00000266184	AC018371.2	271.869	-0.0617031	0.897549	357.075	0.581712	0.0931789	374.859	0.703064	0.0246486
ENSG00000256897.1	ENSG00000256897	AC018410.2	15.5896	-0.342169		16.8231	-0.09777		20.1927	0.351972
ENSG00000265778.2	ENSG00000265778	AC018413.1	79.3487	-0.755621	0.112002	153.266	0.843785	0.0667956	111.696	0.197164	0.76684
ENSG00000235683.1	ENSG00000235683	AC018442.1	16.6489	0.926497		14.8733	0.732395		14.2288	0.664254
ENSG00000279637.1	ENSG00000279637	AC018445.3	10.0443	0.714947		12.7091	1.19499		13.8216	1.37132
ENSG00000279981.1	ENSG00000279981	AC018445.4	13.2826	-0.677864		19.6699	0.348937		15.6255	-0.162563
ENSG00000229839.6	ENSG00000229839	AC018462.1	9.43681	-0.0331009		18.685	1.39417		18.6688	1.41368
ENSG00000230154.1	ENSG00000230154	AC018463.1	101.757	-0.236761	0.734105	140.246	0.534842	0.384119	119.724	0.210405	0.764322
ENSG00000241556.1	ENSG00000241556	AC018475.1	273.952	0.0517498	0.919682	261.488	-0.0294129	0.968143	252.911	-0.0852786	0.882951
ENSG00000264920.1	ENSG00000264920	AC018521.5	116.824	0.746961	0.0465291	121.144	0.846436	0.0661582	164.463	1.44096	8.0777e-05
ENSG00000266601.1	ENSG00000266601	AC018521.6	19.2593	-0.174919		20.304	-0.0090472		18.9893	-0.149835
ENSG00000266821.1	ENSG00000266821	AC018521.7	15.7124	0.402639		15.1275	0.35032		17.2989	0.6556
ENSG00000275178.1	ENSG00000275178	AC018529.1	27.2812	0.938591		20.572	0.384547		27.7407	1.01579
ENSG00000278330.1	ENSG00000278330	AC018529.2	178.634	0.49544	0.120385	153.385	0.19166	0.772224	199.927	0.778002	0.0236578
ENSG00000279433.1	ENSG00000279433	AC018529.3	57.8896	0.516704	0.450423	44.1724	-0.0665593	0.965495	59.0734	0.60678	0.45206
ENSG00000254325.2	ENSG00000254325	AC018607.1	11.572	0.016364		19.2868	1.1075		15.8471	0.752187
ENSG00000279133.1	ENSG00000279133	AC018628.1	383.231	-0.213645	0.533607	392.036	-0.12352	0.830565	416.367	0.0476902	0.935288
ENSG00000279806.1	ENSG00000279806	AC018629.1	207.169	-0.523046	0.0763298	140.537	-1.891	2.87139e-05	138.846	-1.90049	2.42686e-05
ENSG00000230715.3	ENSG00000230715	AC018638.2	178.715	0.305731	0.465557	139.341	-0.256311	0.72001	175.855	0.321391	0.494013
ENSG00000243302.3	ENSG00000243302	AC018638.4	760.277	0.0915757	0.728194	658.877	-0.229703	0.576933	707.301	-0.0271074	0.955126
ENSG00000243679.1	ENSG00000243679	AC018638.5	214.584	-0.023438	0.966585	204.955	-0.106048	0.872479	204.547	-0.0857207	0.882506
ENSG00000271553.1	ENSG00000271553	AC018638.7	23.4135	0.514099		14.5691	-0.621475		19.2459	0.124904
ENSG00000281896.1	ENSG00000281896	AC018638.8	59.4191	0.192584	0.821976	52.1712	-0.0856379	0.946623	56.5358	0.130784	0.890657
ENSG00000242162.1	ENSG00000242162	AC018639.1	116.49	-0.28337	0.652821	118.569	-0.20086	0.810324	103.559	-0.537732	0.32331
ENSG00000226468.2	ENSG00000226468	AC018641.1	22.4846	0.252128		12.3096	-1.43722		16.2445	-0.484186
ENSG00000273014.1	ENSG00000273014	AC018645.2	65.6091	-0.0498913	0.959976	72.664	0.223495	0.80068	57.2157	-0.337458	0.681131
ENSG00000271122.1	ENSG00000271122	AC018647.2	304.811	-0.183317	0.572452	427.059	0.613353	0.0412036	479.373	0.867176	0.00154602
ENSG00000256967.1	ENSG00000256967	AC018653.3	20.5876	0.0488828		16.4198	-0.503854		15.8321	-0.575737
ENSG00000279382.1	ENSG00000279382	AC018665.1	205.723	0.41545	0.27266	185.651	0.216138	0.727891	169.932	0.0360001	0.962736
ENSG00000250116.2	ENSG00000250116	AC018682.1	44.2332	0.0479214	0.968046	49.0075	0.312565	0.764056	46.834	0.234693	0.803919
ENSG00000273306.1	ENSG00000273306	AC018690.1	90.3322	0.528528	0.290846	72.8951	0.083464	0.939914	85.1739	0.456289	0.450222
ENSG00000269898.1	ENSG00000269898	AC018695.2	13.8375	-0.390725		18.502	0.339436		16.1319	0.0488877
ENSG00000270159.1	ENSG00000270159	AC018695.3	26.6126	0.190955		29.1861	0.434163	0.725052	24.9977	0.106523
ENSG00000270184.1	ENSG00000270184	AC018695.4	36.5001	0.538136	0.604368	26.2178	-0.178294		43.1597	0.929062	0.211388
ENSG00000246560.2	ENSG00000246560	AC018797.2	34.2436	-0.622978		42.0468	-0.0383583	0.978757	36.6929	-0.358803	0.724002
ENSG00000251288.2	ENSG00000251288	AC018797.3	74.1169	0.231674	0.748972	69.2365	0.103399	0.921075	66.4545	0.0302153	0.976697
ENSG00000269982.1	ENSG00000269982	AC018809.2	140.548	-0.182793	0.733473	121.172	-0.5426	0.365467	113.956	-0.693539	0.153779
ENSG00000261173.1	ENSG00000261173	AC018845.3	18.8314	0.484403		11.2402	-0.782724		13.3753	-0.260229
ENSG00000231409.3	ENSG00000231409	AC018868.1	28.0101	-0.680499		28.8864	-0.544026	0.672203	28.4348	-0.55888	0.624456
ENSG00000259751.1	ENSG00000259751	AC018868.2	21.1155	-0.168364		18.9529	-0.423114		21.3909	-0.0794809
ENSG00000259250.1	ENSG00000259250	AC018904.1	24.8395	-0.640483		20.3633	-1.2406		24.85	-0.56858
ENSG00000253336.1	ENSG00000253336	AC018992.1	69.0481	-0.158586	0.871336	79.8723	0.214587	0.810308	73.6055	0.0514511	0.958831
ENSG00000233611.3	ENSG00000233611	AC019068.1	19.7908	-0.637319		26.747	0.17763		19.6406	-0.583681
ENSG00000272711.1	ENSG00000272711	AC019069.1	17.2498	-0.173501		18.9966	0.0863313		16.0524	-0.303948
ENSG00000224007.1	ENSG00000224007	AC019070.1	12.4865	0.60342		14.9804	1.00357		13.4343	0.812792
ENSG00000271639.1	ENSG00000271639	AC019072.1	31.4283	0.781731		34.9376	1.00949	0.280374	35.9153	1.08406	0.158495
ENSG00000213963.6	ENSG00000213963	AC019080.1	143.772	-0.0196901	0.97907	88.0125	-1.4789	0.00136292	108.402	-0.713622	0.142493
ENSG00000280374.1	ENSG00000280374	AC019080.5	30.7894	0.304246		21.1253	-0.594643		16.9544	-1.26942
ENSG00000231822.1	ENSG00000231822	AC019097.1	108.531	-0.486821	0.331004	139.792	0.185664	0.825727	145.314	0.296384	0.588781
ENSG00000236760.1	ENSG00000236760	AC019118.2	19.1347	1.0447		12.5772	0.208144		17.8969	0.966583
ENSG00000219391.1	ENSG00000219391	AC019129.1	463.891	-0.195499	0.47852	597.472	0.424146	0.290891	460.858	-0.154474	0.71375
ENSG00000272777.1	ENSG00000272777	AC019131.2	27.8213	-0.200196		27.9435	-0.159757	0.919642	26.2672	-0.289032
ENSG00000229852.2	ENSG00000229852	AC019205.1	69.8353	-0.311033	0.640851	75.4419	-0.0799827	0.949145	72.9945	-0.138402	0.881161
ENSG00000239498.1	ENSG00000239498	AC019211.1	56.7953	-0.373876	0.624295	45.5014	-0.988527	0.215394	42.6396	-1.17231	0.0998504
ENSG00000256674.1	ENSG00000256674	AC020549.1	79.6087	-0.0516556	0.952398	84.3208	0.114842	0.906938	82.0148	0.0736449	0.932124
ENSG00000265511.1	ENSG00000265511	AC020558.2	31.4154	-0.164077		29.8683	-0.257858	0.861681	29.0733	-0.298852	0.794553
ENSG00000231842.1	ENSG00000231842	AC020559.1	35.3388	-0.523888		29.9307	-1.00384	0.288907	35.9871	-0.41503	0.675102
ENSG00000279254.1	ENSG00000279254	AC020604.1	29.9709	-0.160696		35.3568	0.263659	0.874739	39.33	0.519264	0.65878
ENSG00000257243.1	ENSG00000257243	AC020612.1	16.4167	-0.0917551		18.7334	0.257958		17.3382	0.102223
ENSG00000257964.1	ENSG00000257964	AC020612.3	15.0184	0.811253		14.6717	0.792982		18.418	1.24649
ENSG00000257674.1	ENSG00000257674	AC020629.1	539.848	-0.374201	0.0694587	598.526	-0.0763213	0.889659	575.611	-0.147318	0.713145
ENSG00000240890.2	ENSG00000240890	AC020633.1	28.4121	-1.15563		31.0673	-0.808557	0.442385	32.2593	-0.664169	0.463698
ENSG00000279409.1	ENSG00000279409	AC020658.6	21.3266	0.0544502		19.2676	-0.169296		21.3843	0.105709
ENSG00000251161.3	ENSG00000251161	AC020661.1	54.7838	0.0336735	0.975137	52.9472	-0.0153902	0.99098	61.1742	0.340345	0.652483
ENSG00000275056.1	ENSG00000275056	AC020663.3	55.2795	0.470597	0.512984	44.9536	0.0354989	0.980415	47.133	0.168526	0.866235
ENSG00000271410.1	ENSG00000271410	AC020728.1	22.4082	0.690602		17.7619	0.228184		19.1675	0.419215
ENSG00000279412.1	ENSG00000279412	AC020763.3	45.9192	1.13827	0.0674099	46.8191	1.20324	0.0747961	54.9459	1.51235	0.0129191
ENSG00000279569.1	ENSG00000279569	AC020763.4	23.2916	-0.305536		20.9862	-0.549765		22.5382	-0.32106
ENSG00000259306.2	ENSG00000259306	AC020891.2	68.3313	0.559151	0.356481	43.8042	-0.473961	0.61486	57.4815	0.230021	0.784179
ENSG00000259701.1	ENSG00000259701	AC020891.3	31.0097	0.138537		26.5165	-0.207282		25.677	-0.264209
ENSG00000248930.1	ENSG00000248930	AC020893.1	100.768	-0.0931967	0.899237	99.046	-0.101424	0.913132	117.865	0.329966	0.604377
ENSG00000251467.1	ENSG00000251467	AC020893.2	25.3465	-0.155518		21.6362	-0.545299		28.717	0.194841	0.883462
ENSG00000213757.3	ENSG00000213757	AC020898.1	37.353	-0.261589	0.823056	37.8374	-0.186159	0.885912	37.2023	-0.19894	0.876472
ENSG00000273654.1	ENSG00000273654	AC020904.2	1264.4	-0.180112	0.269867	1683.22	0.50868	0.0748472	1382.24	0.0934026	0.793443
ENSG00000269066.1	ENSG00000269066	AC020908.3	10.9883	0.469251		15.9371	1.23284		16.7285	1.34591
ENSG00000279329.1	ENSG00000279329	AC020910.5	36.4182	-0.229086	0.845868	32.8811	-0.463789	0.688948	32.6055	-0.457908	0.640435
ENSG00000269836.1	ENSG00000269836	AC020913.3	16.3341	-0.349961		16.5347	-0.284826		18.84	0.0606524
ENSG00000267216.1	ENSG00000267216	AC020915.1	17.7619	0.260324		19.3067	0.481361		24.3364	0.967374
ENSG00000268201.1	ENSG00000268201	AC020915.2	17.3819	-0.423922		18.0358	-0.289036		18.2992	-0.227249
ENSG00000268516.2	ENSG00000268516	AC020915.3	122.903	0.209941	0.690099	102.806	-0.185447	0.810837	110.289	0.0123863	0.989132
ENSG00000267519.5	ENSG00000267519	AC020916.1	137.404	0.112011	0.855823	143.6	0.246087	0.718226	124.576	-0.0620498	0.932379
ENSG00000267582.1	ENSG00000267582	AC020916.2	14.4541	0.668069		16.6242	0.973242		17.0833	1.04455
ENSG00000240418.1	ENSG00000240418	AC020917.1	13.7054	0.0257739		16.4079	0.46609		13.7454	0.0936703
ENSG00000280332.1	ENSG00000280332	AC020917.4	56.5378	0.401453	0.59639	54.7277	0.358548	0.705738	58.3468	0.519079	0.482526
ENSG00000261469.1	ENSG00000261469	AC020978.4	23.2275	-0.34456		20.7334	-0.631342		25.1625	-0.0824844
ENSG00000263276.1	ENSG00000263276	AC020978.7	25.6308	0.186455		19.5985	-0.459297		22.9533	-0.0232861
ENSG00000279649.1	ENSG00000279649	AC020978.9	80.0099	0.380655	0.520107	65.1569	-0.062485	0.959789	61.2592	-0.190789	0.823577
ENSG00000230580.1	ENSG00000230580	AC021016.1	14.8485	0.679293		14.322	0.639904		12.3026	0.339117
ENSG00000261338.2	ENSG00000261338	AC021016.2	47.585	-0.0257194	0.981849	37.6297	-0.614884	0.547205	44.7095	-0.121156	0.910394
ENSG00000177406.4	ENSG00000177406	AC021054.1	24.8889	-0.61163		19.9917	-1.29991		24.6289	-0.579967
ENSG00000240950.1	ENSG00000240950	AC021074.1	2059.57	-0.236248	0.1445	1931.75	-0.371125	0.276631	2020.94	-0.225477	0.420532
ENSG00000230551.4	ENSG00000230551	AC021078.1	810.817	0.0949698	0.681788	771.332	0.00688636	0.990904	775.978	0.0458897	0.924784
ENSG00000250848.1	ENSG00000250848	AC021087.2	121.968	0.183775	0.757341	137.678	0.478755	0.379704	129.67	0.371257	0.470039
ENSG00000260774.1	ENSG00000260774	AC021087.3	36.119	0.605198	0.485767	26.787	-0.029013		34.478	0.558864	0.540698
ENSG00000249863.2	ENSG00000249863	AC021106.1	43.1838	-0.0134386	0.990262	35.256	-0.50277	0.657596	38.5008	-0.237864	0.817616
ENSG00000279386.1	ENSG00000279386	AC021106.3	82.5263	-0.309809	0.622126	69.9917	-0.740843	0.366882	84.342	-0.1913	0.802517
ENSG00000224097.5	ENSG00000224097	AC021148.1	132.946	-0.161471	0.776887	160.672	0.313174	0.566563	154.629	0.251625	0.656465
ENSG00000270528.1	ENSG00000270528	AC021171.1	21.2035	0.371139		14.2236	-0.574997		13.423	-0.715284
ENSG00000273007.1	ENSG00000273007	AC021205.3	19.3101	0.577529		12.025	-0.51289		19.821	0.681559
ENSG00000204876.4	ENSG00000204876	AC021218.1	22.867	-0.628485		33.2032	0.344199	0.808327	20.1128	-0.948092
ENSG00000259397.3	ENSG00000259397	AC021231.2	96.4132	0.397725	0.44942	88.3345	0.234643	0.801472	84.1268	0.145615	0.849423
ENSG00000250267.2	ENSG00000250267	AC021237.1	11.7684	0.379245		13.7479	0.725706		14.0036	0.782492
ENSG00000261229.6	ENSG00000261229	AC021483.2	17.6946	0.278457		13.442	-0.370695		15.4801	0.0117792
ENSG00000250286.1	ENSG00000250286	AC021491.2	47.7293	-0.223472	0.811256	40.9836	-0.605455	0.50056	40.4351	-0.614287	0.464024
ENSG00000275897.1	ENSG00000275897	AC021491.4	22.5289	0.747234		19.4264	0.476646		19.8843	0.550574
ENSG00000253907.1	ENSG00000253907	AC021678.3	32.0281	-0.157728		39.421	0.357532	0.759579	29.3603	-0.317743	0.798596
ENSG00000240975.1	ENSG00000240975	AC021723.1	60.132	0.603016	0.367837	55.2654	0.456994	0.686029	43.2456	-0.0807643	0.944527
ENSG00000259407.1	ENSG00000259407	AC021739.2	22.5023	-0.369769		28.9234	0.272341	0.868254	28.2769	0.246117
ENSG00000259416.2	ENSG00000259416	AC021739.3	19.4585	0.287359		17.5057	0.0845291		21.4955	0.560424
ENSG00000232627.1	ENSG00000232627	AC021876.1	23.363	0.363952		21.3742	0.19831		24.413	0.511815
ENSG00000206567.9	ENSG00000206567	AC022007.1	28.2084	0.298733		36.6403	0.87491	0.323526	32.2349	0.636686	0.500447
ENSG00000234017.1	ENSG00000234017	AC022018.1	73.81	-0.451898	0.462092	70.9541	-0.521195	0.476519	82.3265	-0.101973	0.901248
ENSG00000245648.1	ENSG00000245648	AC022075.1	419	-0.790692	5.67257e-06	367.97	-1.17818	0.000915784	297.788	-2.05838	2.06584e-11
ENSG00000267169.1	ENSG00000267169	AC022098.1	244.636	0.0337326	0.946815	256.654	0.17801	0.771189	252.89	0.168555	0.737702
ENSG00000280187.1	ENSG00000280187	AC022107.1	28.288	0.093195		60.5925	1.63106	0.0104481	56.2824	1.52067	0.0161964
ENSG00000269825.1	ENSG00000269825	AC022150.4	108.946	-0.0415248	0.95491	185.667	1.11461	0.0255976	186.656	1.14297	0.0016349
ENSG00000268093.1	ENSG00000268093	AC022154.1	26.3245	0.103781		22.2512	-0.285631		23.001	-0.173377
ENSG00000260276.2	ENSG00000260276	AC022167.2	122.678	0.115857	0.85461	95.4303	-0.49142	0.43564	83.7618	-0.850656	0.0891718
ENSG00000255397.1	ENSG00000255397	AC022182.3	33.6173	-0.337589		46.1813	0.445362	0.67824	40.8504	0.202243	0.878398
ENSG00000213399.3	ENSG00000213399	AC022210.1	20.5038	-0.637026		26.8328	0.101569		18.855	-0.815086
ENSG00000263786.1	ENSG00000263786	AC022211.1	42.3631	0.0277781	0.981999	36.4383	-0.309968	0.80347	36.7303	-0.261107	0.806661
ENSG00000263843.1	ENSG00000263843	AC022211.2	30.5589	-0.74486		39.4802	-0.0148311	0.992435	33.5057	-0.411815	0.693891
ENSG00000265800.1	ENSG00000265800	AC022211.3	22.671	-0.110641		21.1242	-0.258832		17.9865	-0.678865
ENSG00000279035.1	ENSG00000279035	AC022211.4	18.7252	0.189738		17.7738	0.0944263		11.5105	-1.08049
ENSG00000250027.1	ENSG00000250027	AC022272.1	15.6096	-0.485072		23.8095	0.544903		17.5559	-0.122917
ENSG00000259531.2	ENSG00000259531	AC022306.1	206.992	-0.0420246	0.938188	192.319	-0.192127	0.752704	208.255	0.0297572	0.963286
ENSG00000247934.4	ENSG00000247934	AC022364.1	29.5288	-0.339427		39.0639	0.36369	0.760956	34.1524	0.0792588	0.950823
ENSG00000231104.8	ENSG00000231104	AC022395.1	48.8285	0.0710364	0.952157	49.8655	0.15233	0.919878	45.1455	-0.0598064	0.960133
ENSG00000272140.2	ENSG00000272140	AC022400.5	30.3615	-0.599935		33.9899	-0.264487	0.845532	34.7852	-0.178698	0.890657
ENSG00000279088.1	ENSG00000279088	AC022400.7	1089.27	-0.165805	0.333986	837.478	-0.870583	0.000248636	743.742	-1.24456	6.32152e-08
ENSG00000233847.1	ENSG00000233847	AC022445.1	21.3008	0.196459		22.7781	0.369421		28.3142	0.845647
ENSG00000240477.1	ENSG00000240477	AC022494.1	67.3811	-0.308986	0.662443	64.1607	-0.409467	0.674094	57.9578	-0.667487	0.416679
ENSG00000280399.1	ENSG00000280399	AC022497.1	43.1712	0.443075	0.598944	62.6328	1.20788	0.03633	59.8314	1.14394	0.0741673
ENSG00000279891.1	ENSG00000279891	AC022498.2	69.6633	0.583584	0.345085	70.0882	0.620835	0.421062	77.3954	0.841798	0.161446
ENSG00000280401.1	ENSG00000280401	AC022532.1	27.9804	-0.271842		24.0559	-0.665912		28.8249	-0.140081	0.923113
ENSG00000232342.7	ENSG00000232342	AC022540.1	26.7475	0.824342		24.9623	0.716262		25.0679	0.747286
ENSG00000259921.1	ENSG00000259921	AC022819.1	41.9451	0.0249645	0.983999	49.4105	0.424418	0.657596	47.3245	0.351442	0.688462
ENSG00000253833.1	ENSG00000253833	AC022868.1	33.7866	-0.753714		43.0231	-0.0647972	0.963922	38.7976	-0.298467	0.761908
ENSG00000253636.1	ENSG00000253636	AC022893.1	149.947	0.19107	0.730704	155.155	0.301891	0.627164	187.821	0.728219	0.0672797
ENSG00000266947.1	ENSG00000266947	AC022916.1	58.8799	0.567247	0.40743	45.42	0.0265439	0.987058	76.9448	1.14497	0.0724797
ENSG00000260747.1	ENSG00000260747	AC022968.1	273.779	-0.0770472	0.861329	319.684	0.313655	0.473507	312.58	0.287254	0.515472
ENSG00000243402.1	ENSG00000243402	AC022973.1	18.4549	0.3056		17.1218	0.170716		18.8893	0.413068
ENSG00000254263.1	ENSG00000254263	AC022973.3	45.1756	0.253024	0.794318	44.7216	0.261966	0.819928	45.8065	0.337069	0.709625
ENSG00000254317.1	ENSG00000254317	AC022973.4	12.1959	0.835199		15.2665	1.29635		16.829	1.49232
ENSG00000279970.1	ENSG00000279970	AC023024.2	21.433	-0.433526		23.2249	-0.188579		24.1298	-0.0715457
ENSG00000274849.1	ENSG00000274849	AC023043.4	27.7555	-0.15612		35.5735	0.453878	0.680815	32.5869	0.283922	0.791582
ENSG00000279077.1	ENSG00000279077	AC023090.2	20.7261	0.0511574		20.616	0.076832		21.4387	0.194116
ENSG00000248115.1	ENSG00000248115	AC023154.1	34.5986	0.00381676		43.7442	0.562846	0.534769	35.3985	0.119448	0.920807
ENSG00000223722.3	ENSG00000223722	AC023157.1	124.023	0.442703	0.296645	81.0793	-0.563829	0.440768	105.009	0.125223	0.862839
ENSG00000256843.1	ENSG00000256843	AC023157.2	20.3682	0.446792		13.8135	-0.462062		15.3333	-0.157528
ENSG00000276900.1	ENSG00000276900	AC023157.3	51.1525	-0.12978	0.909909	74.3247	0.730429	0.306208	60.7344	0.319831	0.722816
ENSG00000258357.1	ENSG00000258357	AC023161.2	196.264	0.332892	0.355334	198.386	0.384347	0.43138	227.508	0.695502	0.0735175
ENSG00000271332.1	ENSG00000271332	AC023206.1	21.0754	0.522987		13.9317	-0.424588		21.6143	0.624082
ENSG00000265713.1	ENSG00000265713	AC023389.2	12.9307	1.6227		10.7922	1.33152		12.0569	1.5476
ENSG00000270175.1	ENSG00000270175	AC023509.4	42.5297	-0.0408921	0.97313	45.5692	0.152373	0.901124	41.5257	-0.0424718	0.973088
ENSG00000275488.1	ENSG00000275488	AC023509.5	25.5188	0.378503		20.2152	-0.141366		18.4892	-0.353253
ENSG00000256211.1	ENSG00000256211	AC023512.1	85.8007	-0.0978989	0.904295	101.517	0.321941	0.667789	105.113	0.420047	0.456716
ENSG00000225885.6	ENSG00000225885	AC023590.1	44.3223	0.270488	0.774036	39.2351	0.0196882	0.990315	34.5147	-0.27377	0.805374
ENSG00000253704.1	ENSG00000253704	AC023632.2	27.4661	0.385663		24.6484	0.17454		30.9519	0.691769	0.482413
ENSG00000280123.1	ENSG00000280123	AC023632.6	27.7764	0.207988		17.7552	-0.956013		25.4228	0.0589573
ENSG00000248265.1	ENSG00000248265	AC023794.1	18.6397	-0.0672986		14.1231	-0.778613		13.0618	-0.993967
ENSG00000257534.1	ENSG00000257534	AC023794.6	27.1693	0.0806402		19.6587	-0.724279		24.4827	-0.101658
ENSG00000260470.1	ENSG00000260470	AC023794.7	26.324	-0.169432		18.3188	-1.21066		26.502	-0.0925641
ENSG00000260033.1	ENSG00000260033	AC023813.2	48.3561	-0.255817	0.792932	43.0779	-0.537082	0.563692	44.4978	-0.417006	0.626181
ENSG00000280067.1	ENSG00000280067	AC023818.1	76.0623	0.53806	0.316814	79.9413	0.668131	0.28374	82.2614	0.747684	0.146708
ENSG00000261442.1	ENSG00000261442	AC023830.1	40.3423	0.8818	0.248253	31.9352	0.434656	0.747275	33.306	0.543884	0.587335
ENSG00000278434.1	ENSG00000278434	AC023830.3	19.5013	0.492391		14.7147	-0.113573		18.6611	0.453036
ENSG00000242327.1	ENSG00000242327	AC023906.1	38.1718	-0.00900953	0.993406	39.5241	0.104009	0.941207	36.6955	-0.0467722	0.971889
ENSG00000259178.1	ENSG00000259178	AC023906.2	15.2161	0.494895		16.0735	0.631583		21.5974	1.23368
ENSG00000259712.1	ENSG00000259712	AC023906.5	73.2567	0.182953	0.831026	73.3988	0.22119	0.816333	77.7913	0.374168	0.582053
ENSG00000261136.1	ENSG00000261136	AC023908.3	58.7221	0.134152	0.887392	56.3555	0.0682562	0.958332	64.4895	0.39597	0.566146
ENSG00000264365.1	ENSG00000264365	AC023983.1	18.4635	-0.16832		21.8412	0.26765		16.1687	-0.458028
ENSG00000271870.1	ENSG00000271870	AC024060.1	21.8127	0.913023		11.827	-0.44506		16.0818	0.327036
ENSG00000267904.1	ENSG00000267904	AC024075.1	38.7241	0.716745	0.349398	28.8628	0.105161	0.950193	23.2811	-0.411332
ENSG00000269044.2	ENSG00000269044	AC024075.2	162.252	0.0789626	0.895174	114.893	-0.811671	0.0775995	124.707	-0.536789	0.257339
ENSG00000269427.1	ENSG00000269427	AC024075.3	12.5866	-0.0357709		16.4073	0.581633		12.492	0.00924228
ENSG00000248515.1	ENSG00000248515	AC024230.1	19.7162	0.885944		14.5043	0.27021		20.989	1.04846
ENSG00000265908.1	ENSG00000265908	AC024267.5	13.986	0.668819		16.4614	1.0142		14.7642	0.820214
ENSG00000259308.3	ENSG00000259308	AC024270.1	18.9079	0.618494		15.23	0.182859		16.6866	0.407503
ENSG00000244313.3	ENSG00000244313	AC024293.1	5519.23	-0.207303	0.0341269	5631.19	-0.12341	0.740892	5453.02	-0.178284	0.524934
ENSG00000251354.3	ENSG00000251354	AC024451.1	28.3258	-0.586197		32.7911	-0.161356	0.909168	30.2987	-0.339255	0.756944
ENSG00000253330.1	ENSG00000253330	AC024451.2	67.6306	0.135628	0.875423	63.794	0.0318355	0.978757	58.9352	-0.133895	0.890657
ENSG00000254065.1	ENSG00000254065	AC024451.3	92.6672	-0.261799	0.664129	105.746	0.0963202	0.918987	95.0409	-0.137266	0.853307
ENSG00000269924.1	ENSG00000269924	AC024451.4	18.1914	-0.733614		20.2345	-0.395849		14.7229	-1.38793
ENSG00000248557.1	ENSG00000248557	AC024558.1	26.031	1.18394		19.7123	0.678779		25.2353	1.17706
ENSG00000249626.1	ENSG00000249626	AC024560.2	43.2973	0.0164533	0.988544	49.2765	0.341922	0.728618	42.8672	0.044932	0.97095
ENSG00000248827.1	ENSG00000248827	AC024587.1	153.287	-0.364699	0.362931	162.001	-0.186556	0.772224	156.681	-0.246018	0.624342
ENSG00000263781.3	ENSG00000263781	AC024619.4	13.2453	-0.097009		12.2476	-0.270548		17.3745	0.566565
ENSG00000254227.1	ENSG00000254227	AC024681.2	32.3993	-0.153672		21.4815	-1.37937		19.3413	-1.78859
ENSG00000247903.1	ENSG00000247903	AC024896.1	271.091	0.142805	0.7039	231.108	-0.209844	0.733294	245.217	-0.0367474	0.952118
ENSG00000274021.1	ENSG00000274021	AC024909.2	43.7553	-0.678984	0.331398	37.6336	-1.12107	0.170343	36.915	-1.1538	0.0976372
ENSG00000243517.1	ENSG00000243517	AC024940.3	27.1	-0.961678		34.3911	-0.235858	0.871407	30.2122	-0.560333	0.553402
ENSG00000281333.1	ENSG00000281333	AC024941.2	45.8517	-0.329551	0.736215	39.5986	-0.705121	0.422505	44.2967	-0.358228	0.692617
ENSG00000257947.1	ENSG00000257947	AC025030.2	13.8211	0.0366163		16.6532	0.4878		15.0457	0.292046
ENSG00000257496.1	ENSG00000257496	AC025031.1	41.1682	-0.666155	0.383748	41.2008	-0.623368	0.512685	45.6347	-0.310462	0.736156
ENSG00000258096.1	ENSG00000258096	AC025031.2	152.577	-0.168779	0.754444	168.359	0.102909	0.889217	155.469	-0.0631264	0.922426
ENSG00000275481.1	ENSG00000275481	AC025031.4	154.683	-0.057304	0.931378	141.515	-0.243243	0.71065	154.91	0.0081494	0.992879
ENSG00000278896.1	ENSG00000278896	AC025031.5	119.819	-0.0731172	0.924357	94.064	-0.69165	0.289604	107.718	-0.283716	0.684758
ENSG00000258302.2	ENSG00000258302	AC025034.1	20.5287	-0.210802		28.4915	0.572164	0.670894	22.9283	0.119845
ENSG00000267248.1	ENSG00000267248	AC025048.2	77.5765	-0.0331862	0.974435	76.0461	-0.0503749	0.964526	90.1057	0.364832	0.559217
ENSG00000280852.2	ENSG00000280852	AC025048.6	53.8441	-0.376988	0.654906	55.8387	-0.249451	0.810702	54.9705	-0.26213	0.784982
ENSG00000270039.1	ENSG00000270039	AC025165.5	23.0926	0.22753		26.6049	0.568687		36.5539	1.21148	0.102801
ENSG00000177738.3	ENSG00000177738	AC025171.1	55.6242	0.187609	0.843151	46.9372	-0.190728	0.871656	59.5064	0.38659	0.67039
ENSG00000215068.7	ENSG00000215068	AC025171.2	37.9426	0.550622	0.524929	35.6769	0.44815	0.696195	45.0523	0.943904	0.187889
ENSG00000272144.1	ENSG00000272144	AC025171.4	21.2389	-0.340455		20.5477	-0.387905		26.2449	0.23759
ENSG00000250764.1	ENSG00000250764	AC025178.1	38.2737	0.0472466	0.970664	32.0621	-0.365955	0.807327	30.7002	-0.451324	0.67279
ENSG00000272086.1	ENSG00000272086	AC025181.2	21.719	-0.0362281		21.2791	-0.0392274		20.9331	-0.0599113
ENSG00000249116.1	ENSG00000249116	AC025183.1	12.7936	0.545911		11.1228	0.269817		15.4827	0.980253
ENSG00000266501.1	ENSG00000266501	AC025198.1	412.87	-0.556403	0.00222333	567.212	0.273163	0.556153	451.638	-0.24771	0.602232
ENSG00000258021.1	ENSG00000258021	AC025259.2	44.2072	-1.10422	0.0818656	79.5152	0.481124	0.587662	47.485	-0.796313	0.264057
ENSG00000276523.1	ENSG00000276523	AC025287.3	14.5394	1.45381		11.4704	1.02787		15.7552	1.63563
ENSG00000250748.6	ENSG00000250748	AC025419.1	277.917	-2.39622	1.83094e-28	373.126	-1.00269	0.00581457	254.647	-2.8709	4.48759e-18
ENSG00000256325.1	ENSG00000256325	AC025423.1	315.787	-0.125479	0.757341	284.697	-0.354778	0.566771	258.36	-0.595186	0.152276
ENSG00000249774.1	ENSG00000249774	AC025458.1	15.5998	0.349494		17.2224	0.5877		14.7974	0.285538
ENSG00000248586.2	ENSG00000248586	AC025470.1	18.1107	0.107344		18.9585	0.250564		13.8096	-0.515023
ENSG00000258168.5	ENSG00000258168	AC025569.1	577.019	0.238998	0.248491	501.378	-0.0586383	0.920482	529.021	0.0947239	0.830605
ENSG00000259099.2	ENSG00000259099	AC025574.1	13.2726	0.247503		14.1147	0.404089		15.9973	0.687433
ENSG00000268379.1	ENSG00000268379	AC025588.1	306.691	-0.158938	0.66044	287.883	-0.282625	0.590523	287.431	-0.260399	0.514035
ENSG00000224163.4	ENSG00000224163	AC025594.1	29.8748	0.715274		22.9057	0.187393		20.9306	-0.00233603
ENSG00000272899.3	ENSG00000272899	AC025594.2	86.3179	0.183445	0.808578	82.1583	0.096926	0.92451	83.1668	0.148581	0.854086
ENSG00000253299.1	ENSG00000253299	AC025647.1	35.1785	-0.0378124		30.0813	-0.409168	0.736462	30.0348	-0.382687	0.733078
ENSG00000279092.1	ENSG00000279092	AC025678.3	29.1798	0.706599		34.6258	1.07175	0.213364	38.9044	1.30763	0.0619439
ENSG00000269899.1	ENSG00000269899	AC025857.2	11.6741	-0.160374		19.2054	0.944689		20.6164	1.1
ENSG00000260618.1	ENSG00000260618	AC025917.1	18.6803	0.0313191		33.3408	1.25037	0.146172	29.9524	1.06974	0.22019
ENSG00000258012.1	ENSG00000258012	AC026111.1	33.9267	0.298597		31.5045	0.160146	0.914471	30.8832	0.137863	0.913984
ENSG00000233912.1	ENSG00000233912	AC026202.2	16.7448	0.574035		15.2868	0.418247		17.0091	0.666546
ENSG00000245522.2	ENSG00000245522	AC026250.1	43.0654	0.344288	0.713781	24.1703	-1.1976		31.866	-0.319094	0.781252
ENSG00000174977.8	ENSG00000174977	AC026271.1	648.832	-0.19736	0.316814	676.296	-0.059986	0.913789	598.72	-0.344394	0.243276
ENSG00000264885.1	ENSG00000264885	AC026271.3	20.3667	-1.41065		24.4478	-0.743931		23.1181	-0.883416
ENSG00000213174.3	ENSG00000213174	AC026316.1	51.1821	-0.0355215	0.976745	58.0319	0.288077	0.797581	57.1911	0.279859	0.756126
ENSG00000240751.1	ENSG00000240751	AC026348.1	28.2696	0.292639		22.2945	-0.229763		24.5306	0.0296862
ENSG00000274964.1	ENSG00000274964	AC026356.1	93.0015	-0.284216	0.655003	97.0816	-0.137085	0.881818	80.7223	-0.607318	0.281663
ENSG00000276115.1	ENSG00000276115	AC026356.2	42.0316	0.0791875	0.947744	48.1503	0.420319	0.709615	34.7565	-0.331999	0.75238
ENSG00000280381.1	ENSG00000280381	AC026362.2	65.1885	0.773577	0.204737	37.9137	-0.449813	0.687357	42.5908	-0.117674	0.918644
ENSG00000275759.1	ENSG00000275759	AC026367.3	17.9694	-0.397822		20.282	-0.0417541		16.3424	-0.580704
ENSG00000277840.1	ENSG00000277840	AC026368.1	33.5554	-0.082511		29.9127	-0.345205	0.793651	32.1206	-0.135678	0.912601
ENSG00000280206.1	ENSG00000280206	AC026401.3	22.5675	-0.998318		25.4986	-0.580612		21.6468	-1.05809
ENSG00000229119.3	ENSG00000229119	AC026403.1	3369.07	-0.126111	0.32667	3393.65	-0.075604	0.862968	3299.79	-0.119446	0.700924
ENSG00000248569.1	ENSG00000248569	AC026410.3	366.392	0.378112	0.104884	383.028	0.501393	0.15935	432.88	0.775282	0.012377
ENSG00000188002.10	ENSG00000188002	AC026412.1	308.509	0.0818889	0.854486	250.289	-0.414284	0.365663	260.672	-0.277716	0.538947
ENSG00000232615.4	ENSG00000232615	AC026412.2	80.2622	0.272121	0.693397	62.8147	-0.292822	0.745252	64.6945	-0.191705	0.820543
ENSG00000271119.1	ENSG00000271119	AC026412.3	30.2201	0.506768		20.6418	-0.349849		24.4351	0.0941957
ENSG00000260823.1	ENSG00000260823	AC026461.3	19.7516	-0.362809		24.19	0.168739		32.007	0.790128	0.361138
ENSG00000234337.4	ENSG00000234337	AC026462.1	603.476	-0.101882	0.717413	676.879	0.200526	0.628488	667.735	0.193224	0.598636
ENSG00000261527.1	ENSG00000261527	AC026464.5	19.0837	-0.713505		26.422	0.166708		14.9017	-1.49232
ENSG00000260267.1	ENSG00000260267	AC026471.1	147.581	-0.0976922	0.873849	149.079	-0.0412479	0.963203	141.537	-0.143002	0.816275
ENSG00000261474.1	ENSG00000261474	AC026471.4	39.1779	-0.143961	0.909065	41.876	0.0475471	0.976477	36.8785	-0.244364	0.827116
ENSG00000253886.1	ENSG00000253886	AC026688.1	205.543	0.205459	0.596554	187.753	0.0253786	0.976395	234.791	0.547947	0.172584
ENSG00000271781.1	ENSG00000271781	AC026740.1	12.0915	0.142318		16.2528	0.811125		14.6163	0.617189
ENSG00000240809.1	ENSG00000240809	AC026877.1	404.178	0.156995	0.614704	449.475	0.422755	0.231744	446.52	0.431195	0.198875
ENSG00000224647.2	ENSG00000224647	AC026954.1	94.5397	0.135708	0.869932	77.9513	-0.317604	0.784496	80.506	-0.20758	0.833372
ENSG00000254538.1	ENSG00000254538	AC027018.1	13.3135	0.990555		19.2836	1.69879		18.0771	1.59866
ENSG00000270127.2	ENSG00000270127	AC027020.2	71.2754	0.114633	0.897549	84.9487	0.534338	0.468163	87.6692	0.621154	0.248885
ENSG00000254615.2	ENSG00000254615	AC027031.2	120.339	-0.279577	0.586943	112.442	-0.426476	0.536447	98.2477	-0.791712	0.105718
ENSG00000267040.6	ENSG00000267040	AC027097.1	111.225	-0.0611629	0.931894	92.4334	-0.506623	0.521076	87.3706	-0.638915	0.222656
ENSG00000267787.5	ENSG00000267787	AC027097.2	114.009	0.352217	0.470212	64.5697	-1.15952	0.0615767	74.0467	-0.681401	0.256397
ENSG00000253671.1	ENSG00000253671	AC027117.1	104.804	0.573192	0.177261	60.0111	-0.77992	0.241419	75.0899	-0.130861	0.874603
ENSG00000259677.1	ENSG00000259677	AC027176.2	46.0746	-0.462186	0.638332	43.0497	-0.611791	0.515972	52.8621	-0.0418419	0.97484
ENSG00000261762.1	ENSG00000261762	AC027228.2	20.3132	-0.223072		22.7491	0.0892514		22.4201	0.0771682
ENSG00000259426.5	ENSG00000259426	AC027237.3	16.3625	0.440419		17.5133	0.609866		17.8173	0.668979
ENSG00000257350.1	ENSG00000257350	AC027287.1	13.6197	-0.685802		17.95	0.0762729		19.6307	0.302822
ENSG00000257474.5	ENSG00000257474	AC027288.1	28.0103	0.604483		20.7903	-0.0300756		21.7312	0.100538
ENSG00000257894.2	ENSG00000257894	AC027288.3	52.37	-0.370977	0.651864	70.156	0.367656	0.686538	46.4252	-0.638142	0.397456
ENSG00000280138.1	ENSG00000280138	AC027290.2	856.692	0.0616688	0.819329	738.151	-0.275936	0.524104	792.329	-0.0710701	0.889051
ENSG00000267317.2	ENSG00000267317	AC027307.2	189.937	0.191687	0.652725	143.291	-0.48013	0.502014	171.898	0.0142511	0.985018
ENSG00000253683.1	ENSG00000253683	AC027309.2	2948.45	0.00869336	0.97663	2626.06	-0.246005	0.498654	2810.57	-0.0496464	0.902759
ENSG00000251204.1	ENSG00000251204	AC027313.1	34.366	0.0848501		45.1547	0.703388	0.479769	32.894	0.0331182	0.981584
ENSG00000249857.1	ENSG00000249857	AC027338.2	64.3183	0.174713	0.835261	56.3114	-0.11164	0.936761	65.5847	0.271874	0.764815
ENSG00000260368.1	ENSG00000260368	AC027373.1	37.1745	0.501977	0.606648	27.3498	-0.17295		29.5308	0.0398383	0.979304
ENSG00000266900.1	ENSG00000266900	AC027514.1	30.2521	0.196091		39.8035	0.807989	0.358781	31.9401	0.374639	0.741496
ENSG00000267560.1	ENSG00000267560	AC027514.2	13.62	-0.101362		23.755	1.11085		19.532	0.750343
ENSG00000265261.1	ENSG00000265261	AC027575.1	21.2087	-1.01104		26.4396	-0.314732		25.5461	-0.378268
ENSG00000260005.6	ENSG00000260005	AC027601.1	69.5308	0.437328	0.543296	65.6895	0.336787	0.700768	79.8605	0.770034	0.144375
ENSG00000275542.1	ENSG00000275542	AC027601.3	12.0968	0.350588		15.7234	0.922983		13.255	0.589261
ENSG00000279187.1	ENSG00000279187	AC027601.5	34.8255	0.464762		32.3999	0.338358	0.806186	35.3105	0.548729	0.606303
ENSG00000248936.1	ENSG00000248936	AC027607.1	13.7666	0.40042		18.964	1.07369		21.1167	1.29276
ENSG00000232531.3	ENSG00000232531	AC027612.3	43.2721	0.109352	0.933253	54.7311	0.653622	0.509232	48.4357	0.419654	0.67661
ENSG00000232546.1	ENSG00000232546	AC027644.1	49.6009	0.945444	0.112197	39.6411	0.516808	0.639322	49.6235	0.99164	0.150698
ENSG00000271064.1	ENSG00000271064	AC027644.2	24.48	0.0398441		21.4112	-0.250739		27.0451	0.331735
ENSG00000261386.2	ENSG00000261386	AC027682.4	22.8985	0.0206802		22.9949	0.0551241		22.8704	0.0659208
ENSG00000260588.1	ENSG00000260588	AC027702.1	36.8114	-0.60627	0.502767	39.5499	-0.374375	0.739445	42.3111	-0.172866	0.881138
ENSG00000262503.1	ENSG00000262503	AC027763.1	20.7038	0.18195		19.067	0.0149226		19.9431	0.148509
ENSG00000263316.1	ENSG00000263316	AC027763.2	29.6027	-0.233635		29.2828	-0.22881	0.878602	25.5618	-0.57472
ENSG00000262903.1	ENSG00000262903	AC027796.4	66.8906	-0.129304	0.901562	52.9993	-0.730082	0.406905	53.0675	-0.69342	0.331732
ENSG00000204584.1	ENSG00000204584	AC027801.1	77.695	0.607197	0.244411	65.699	0.273257	0.77101	88.5983	0.917814	0.0603686
ENSG00000248954.1	ENSG00000248954	AC027801.2	22.5066	-0.0511542		21.1982	-0.176488		20.3664	-0.24725
ENSG00000249176.1	ENSG00000249176	AC027801.3	119.518	-0.206557	0.728311	148.234	0.335562	0.609045	143.23	0.282924	0.657574
ENSG00000237493.3	ENSG00000237493	AC034102.1	104.922	0.0248153	0.97663	122.647	0.407237	0.493767	116.134	0.310804	0.573797
ENSG00000258317.1	ENSG00000258317	AC034102.6	21.684	-0.294245		31.1111	0.566484	0.62647	31.8551	0.638424	0.510091
ENSG00000260093.1	ENSG00000260093	AC034111.1	16.2744	0.164526		24.0132	1.00463		20.433	0.706065
ENSG00000272263.1	ENSG00000272263	AC034198.2	41.029	0.0568054	0.962953	39.7963	0.0153903	0.992343	34.8857	-0.292401	0.78593
ENSG00000249921.2	ENSG00000249921	AC034207.1	300.262	-0.0334348	0.946188	303.109	0.0179748	0.979857	288.684	-0.0756081	0.888623
ENSG00000249572.1	ENSG00000249572	AC034231.1	33.3274	0.351327		48.8366	1.14834	0.0862452	48.4492	1.15262	0.0698959
ENSG00000185641.6	ENSG00000185641	AC034236.1	25949	0.0529691	0.642491	24574.3	-0.0458085	0.915416	24849.8	0.00598644	0.989269
ENSG00000271918.1	ENSG00000271918	AC034236.2	76.0471	-0.774551	0.115912	93.7907	-0.159816	0.884483	71.8746	-0.885791	0.178548
ENSG00000272265.1	ENSG00000272265	AC034236.3	16.6812	0.0498144		14.085	-0.343709		18.2758	0.314012
ENSG00000261002.5	ENSG00000261002	AC036103.1	16.8193	0.601034		14.9776	0.369853		11.2181	-0.309323
ENSG00000261616.1	ENSG00000261616	AC036108.3	15.6162	0.498317		15.5115	0.509172		25.946	1.51882
ENSG00000263017.1	ENSG00000263017	AC036164.1	20.9841	0.385785		16.4369	-0.164814		22.7034	0.595548
ENSG00000267430.1	ENSG00000267430	AC036176.2	20.8884	-0.368544		19.4739	-0.523226		23.5283	-0.00500103
ENSG00000269989.1	ENSG00000269989	AC036176.3	67.5344	0.533358	0.420501	53.0575	0.0292823	0.981488	65.7235	0.530502	0.48675
ENSG00000272518.1	ENSG00000272518	AC036214.2	45.3955	0.421706	0.634923	40.3953	0.185471	0.891436	47.1809	0.549368	0.525041
ENSG00000276107.1	ENSG00000276107	AC037198.1	28.0818	1.14118		14.1108	-0.30734		22.8294	0.7974
ENSG00000251034.1	ENSG00000251034	AC037459.2	15.5801	-0.158543		19.4992	0.395707		16.6886	0.06694
ENSG00000253200.1	ENSG00000253200	AC037459.3	17.0254	0.41837		18.9966	0.67153		22.5456	1.03191
ENSG00000265912.1	ENSG00000265912	AC037487.1	40.8705	0.292691	0.760345	24.1577	-1.10376		31.3534	-0.290632	0.789457
ENSG00000266598.1	ENSG00000266598	AC037487.2	23.8826	0.0182495		30.8785	0.619887	0.569012	31.5924	0.688838	0.451763
ENSG00000262691.1	ENSG00000262691	AC040160.1	177.579	0.146058	0.776653	143.636	-0.34273	0.572145	167.553	0.0668116	0.93755
ENSG00000280163.1	ENSG00000280163	AC040160.2	85.7224	0.113417	0.88804	66.4572	-0.503816	0.637301	64.9251	-0.53924	0.434744
ENSG00000261884.2	ENSG00000261884	AC040162.1	109.278	-0.219927	0.713639	129.995	0.227406	0.764521	87.5217	-0.781184	0.129162
ENSG00000262141.1	ENSG00000262141	AC040162.2	16.5609	0.379092		18.6825	0.668279		12.168	-0.3002
ENSG00000263126.1	ENSG00000263126	AC040162.3	31.8299	0.373918		22.4539	-0.437375		36.302	0.704456	0.393692
ENSG00000274677.1	ENSG00000274677	AC040169.3	95.8715	0.153385	0.827669	83.3367	-0.147676	0.874856	100.068	0.306629	0.612611
ENSG00000253347.1	ENSG00000253347	AC040934.1	39.1211	-0.145162	0.914083	36.2834	-0.307722	0.823927	44.6161	0.221747	0.856097
ENSG00000253210.1	ENSG00000253210	AC040970.1	13.5702	0.0226583		19.033	0.777739		20.4249	0.936901
ENSG00000242958.1	ENSG00000242958	AC040975.1	19.8832	0.530271		15.1964	-0.0449865		15.1744	-0.0253497
ENSG00000262089.1	ENSG00000262089	AC040977.1	13.8971	1.78061		10.9248	1.38881		12.1038	1.58841
ENSG00000213862.4	ENSG00000213862	AC044787.1	2083.14	-0.0673613	0.764396	2174.26	0.0659566	0.899163	1926.97	-0.205042	0.485717
ENSG00000230847.4	ENSG00000230847	AC044797.1	32.8691	-0.0590616		37.6275	0.282915	0.810548	43.3137	0.605728	0.468876
ENSG00000229212.7	ENSG00000229212	AC044860.1	15.3762	-0.0214328		11.9182	-0.676874		15.7359	0.0813682
ENSG00000229334.1	ENSG00000229334	AC046143.1	21.7021	-0.799074		26.6804	-0.186816		25.0338	-0.32641
ENSG00000236814.1	ENSG00000236814	AC046176.1	178.839	-0.0610051	0.915863	216.172	0.407639	0.423859	203.873	0.302426	0.495435
ENSG00000270587.1	ENSG00000270587	AC046185.2	31.0275	1.3489		15.0475	-0.115982		28.653	1.24919	0.141402
ENSG00000279369.1	ENSG00000279369	AC046185.3	19.9482	0.668366		19.0351	0.596223		22.4316	0.947585
ENSG00000257354.2	ENSG00000257354	AC048341.1	190.35	-0.184053	0.670204	206.791	0.0543195	0.955837	193.803	-0.076936	0.905042
ENSG00000275180.1	ENSG00000275180	AC048341.2	21.5012	-0.948331		19.0072	-1.3559		20.3775	-1.0643
ENSG00000277342.1	ENSG00000277342	AC048344.4	19.2745	-0.730478		27.5023	0.225944	0.879769	18.2181	-0.827601
ENSG00000278983.1	ENSG00000278983	AC048380.2	14.4079	0.359294		21.1321	1.15763		12.5318	0.096222
ENSG00000256278.1	ENSG00000256278	AC048382.1	19.4292	0.502443		25.3112	1.06249		24.9796	1.0526
ENSG00000259520.5	ENSG00000259520	AC051619.5	32.2334	-0.755759		31.5587	-0.773603	0.52536	39.5601	-0.119326	0.928133
ENSG00000283787.1	ENSG00000283787	AC051649.2	16.1437	0.567435		16.2822	0.616047		16.0157	0.607552
ENSG00000263887.6	ENSG00000263887	AC053481.2	30.1949	0.599022		21.9526	-0.0736649		28.1387	0.511203
ENSG00000266365.1	ENSG00000266365	AC053481.3	34.2359	0.00235967		41.9907	0.491033	0.663941	43.7474	0.59952	0.445062
ENSG00000247373.3	ENSG00000247373	AC055713.1	124.369	0.0245329	0.97313	105.845	-0.350125	0.622352	128.536	0.156251	0.802869
ENSG00000257616.1	ENSG00000257616	AC055716.2	75.3377	0.288454	0.694149	73.3039	0.253797	0.779627	80.4066	0.478928	0.424112
ENSG00000249098.1	ENSG00000249098	AC055733.1	14.9415	-0.596114		16.5546	-0.282309		19.3395	0.124493
ENSG00000273375.1	ENSG00000273375	AC055764.2	21.0409	0.00761928		16.1621	-0.637646		17.6368	-0.361646
ENSG00000263624.1	ENSG00000263624	AC055811.1	303.052	0.381911	0.18672	236.675	-0.165769	0.805325	284.039	0.290851	0.498528
ENSG00000278864.1	ENSG00000278864	AC055811.4	245.112	0.705185	0.00384039	174.077	-0.0227775	0.979857	233.035	0.64863	0.0963052
ENSG00000267253.1	ENSG00000267253	AC055813.1	54.2552	0.22366	0.829994	68.4019	0.745112	0.352278	71.4239	0.851935	0.202248
ENSG00000273319.1	ENSG00000273319	AC058791.1	248.872	-0.242011	0.515725	256.717	-0.131879	0.835345	231.304	-0.375143	0.447261
ENSG00000267315.1	ENSG00000267315	AC060766.3	33.4906	-1.01989		44.7823	-0.139556	0.920482	34.1146	-0.883068	0.327275
ENSG00000267002.2	ENSG00000267002	AC060780.1	284.548	-0.112187	0.773236	349.272	0.391953	0.419735	324.097	0.248404	0.580638
ENSG00000235070.3	ENSG00000235070	AC062015.1	131.778	-1.21666	0.000141399	137.296	-1.02209	0.0312767	105.631	-2.09252	2.53199e-08
ENSG00000234028.3	ENSG00000234028	AC062029.1	42.212	-1.16138	0.0619288	46.9057	-0.762289	0.348722	42.7365	-1.02685	0.142713
ENSG00000258033.1	ENSG00000258033	AC063947.2	657.232	-0.126332	0.60295	593.725	-0.354471	0.534887	537.777	-0.600491	0.061122
ENSG00000258262.1	ENSG00000258262	AC063949.1	29.9283	-0.551371		48.536	0.632862	0.438629	31.4904	-0.345182	0.743264
ENSG00000258230.2	ENSG00000258230	AC063950.1	22.4595	0.440498		20.307	0.24368		18.5158	0.0521765
ENSG00000240882.1	ENSG00000240882	AC063952.2	187.7	0.13128	0.817724	181.832	0.0873453	0.911476	198.079	0.307113	0.539274
ENSG00000224745.1	ENSG00000224745	AC063965.1	17.9452	-0.310955		14.8542	-0.821308		19.9561	0.0134821
ENSG00000224431.1	ENSG00000224431	AC063976.2	22.0292	-0.104943		31.5049	0.717037	0.49285	27.4339	0.445328
ENSG00000212664.5	ENSG00000212664	AC064799.1	391.301	-0.0191926	0.96257	351.28	-0.257369	0.557933	336.037	-0.346586	0.336149
ENSG00000260586.1	ENSG00000260586	AC064799.2	14.165	2.29228		10.86	1.88609		10.4332	1.83651
ENSG00000228801.5	ENSG00000228801	AC064807.1	25.9942	-0.0339044		24.294	-0.165983		24.7898	-0.0922659
ENSG00000235651.1	ENSG00000235651	AC064850.1	171.681	-0.210936	0.63832	169.763	-0.205348	0.747939	158.393	-0.357361	0.509731
ENSG00000222007.6	ENSG00000222007	AC064874.1	13.5045	0.110521		12.7199	-0.00315261		14.4934	0.322735
ENSG00000259668.5	ENSG00000259668	AC066613.1	21.2697	-0.895017		18.4297	-1.357		23.5734	-0.516877
ENSG00000272631.1	ENSG00000272631	AC067750.1	81.395	-0.441399	0.420794	90.7317	-0.121584	0.895647	83.218	-0.3172	0.635473
ENSG00000272338.2	ENSG00000272338	AC067838.1	40.8524	-0.2167	0.846332	33.9499	-0.68854	0.545891	36.5773	-0.447213	0.652488
ENSG00000267632.1	ENSG00000267632	AC067852.3	25.3629	0.0664809		27.0914	0.242036		23.3985	-0.0804148
ENSG00000238259.1	ENSG00000238259	AC067940.1	22.2089	-0.038532		15.4513	-1.02294		14.5896	-1.18609
ENSG00000227304.3	ENSG00000227304	AC067942.1	81.5025	-0.0132473	0.988491	91.9894	0.293689	0.694002	69.3527	-0.369894	0.60856
ENSG00000248113.2	ENSG00000248113	AC067942.2	157.827	0.0684973	0.912043	154.232	0.0465197	0.956793	142.502	-0.120287	0.869027
ENSG00000229023.1	ENSG00000229023	AC067945.1	99.8285	-0.558168	0.263537	121.012	-0.0213553	0.981746	105.292	-0.346037	0.583139
ENSG00000236451.2	ENSG00000236451	AC067956.1	65.5564	-0.78997	0.134201	57.053	-1.21683	0.050933	51.136	-1.61452	0.00483882
ENSG00000262879.5	ENSG00000262879	AC068152.1	255.942	0.0856005	0.846454	264.901	0.198438	0.709272	234.702	-0.0630432	0.914733
ENSG00000283341.1	ENSG00000283341	AC068205.2	16.7625	0.246325		11.5117	-0.687926		15.8373	0.164756
ENSG00000263293.2	ENSG00000263293	AC068234.2	22.162	0.842683		12.0072	-0.567732		17.0425	0.335874
ENSG00000223973.2	ENSG00000223973	AC068491.1	41.5013	0.502182	0.558579	36.4761	0.25172	0.839557	44.6999	0.709491	0.345735
ENSG00000270190.1	ENSG00000270190	AC068491.3	14.9307	1.6601		9.1485	0.77637		22.9312	2.43241
ENSG00000279191.1	ENSG00000279191	AC068491.4	80.8602	1.07078	0.0125056	51.3827	0.150428	0.916859	76.3162	1.00221	0.182865
ENSG00000229512.1	ENSG00000229512	AC068580.1	12.9925	-0.594777		13.0507	-0.541062		22.1473	0.735674
ENSG00000235027.1	ENSG00000235027	AC068580.3	38.9826	1.17615	0.0978703	32.7533	0.870694	0.416233	55.3066	1.83733	0.00151701
ENSG00000250644.3	ENSG00000250644	AC068580.4	49.4012	0.842077	0.174933	47.2396	0.779219	0.367442	81.3433	1.80078	0.000195287
ENSG00000283674.2	ENSG00000283674	AC068587.4	273.463	0.0729277	0.865635	201.597	-0.696695	0.0765081	186.905	-0.902619	0.0348129
ENSG00000283156.1	ENSG00000283156	AC068620.3	124.459	-0.0846473	0.901908	149.836	0.37864	0.544697	117.883	-0.158029	0.802517
ENSG00000243276.5	ENSG00000243276	AC068633.1	75.9257	-0.15573	0.850284	76.009	-0.117255	0.9115	60.4615	-0.71068	0.270433
ENSG00000250271.2	ENSG00000250271	AC068647.2	207.178	-0.424946	0.200693	187.686	-0.669713	0.161812	172.405	-0.899396	0.0539881
ENSG00000239880.1	ENSG00000239880	AC068760.1	38.802	-0.81202	0.265752	42.9038	-0.472229	0.644012	40.9594	-0.574443	0.526522
ENSG00000235423.8	ENSG00000235423	AC068768.1	110.227	0.00313695	0.996978	79.7844	-0.850428	0.190075	80.3152	-0.795736	0.130868
ENSG00000269938.1	ENSG00000269938	AC068790.2	13.7584	-0.767283		17.3714	-0.087673		15.1193	-0.428596
ENSG00000269997.1	ENSG00000269997	AC068790.3	30.6054	-0.162548		28.5101	-0.301578	0.846128	28.408	-0.286793
ENSG00000258384.1	ENSG00000258384	AC068831.1	17.0897	0.465427		14.6178	0.161041		17.1581	0.532536
ENSG00000277782.1	ENSG00000277782	AC068870.2	21.2473	-0.650024		25.9715	-0.0730763		24.8384	-0.159783
ENSG00000257337.6	ENSG00000257337	AC068888.1	146.391	-0.198309	0.681788	169.054	0.181622	0.77616	134.899	-0.349044	0.485391
ENSG00000257475.2	ENSG00000257475	AC068888.2	24.0521	-0.0918803		21.1701	-0.379987		18.055	-0.813729
ENSG00000258539.1	ENSG00000258539	AC068896.1	16.3101	-0.227673		12.6232	-0.917385		20.014	0.315639
ENSG00000280537.2	ENSG00000280537	AC068946.1	145.421	0.21584	0.656424	110.498	-0.433313	0.476387	124.446	-0.0990936	0.897117
ENSG00000213169.3	ENSG00000213169	AC069218.1	641.145	-0.140005	0.710956	665.056	-0.019142	0.976275	648.785	-0.0538126	0.911468
ENSG00000271711.1	ENSG00000271711	AC069236.1	20.0326	-0.256007		43.8002	1.42243	0.0548041	31.0358	0.784383	0.434789
ENSG00000228028.2	ENSG00000228028	AC069257.1	17.8935	-0.0950975		17.5141	-0.12287		21.4639	0.373396
ENSG00000274272.1	ENSG00000274272	AC069281.2	32.3981	0.454017		30.4674	0.34355	0.798434	33.4942	0.56857	0.558772
ENSG00000225507.1	ENSG00000225507	AC069282.1	48.6989	-0.139983	0.897912	44.4742	-0.337568	0.758751	40.4013	-0.574018	0.494425
ENSG00000269949.1	ENSG00000269949	AC069307.1	38.5685	0.50988	0.569512	30.9701	0.0542395	0.976527	28.9965	-0.0796476	0.954619
ENSG00000263368.1	ENSG00000263368	AC069366.1	15.0693	-0.443768		17.0967	-0.0847864		23.178	0.627325
ENSG00000265801.1	ENSG00000265801	AC069366.2	12.5557	0.276818		17.3239	0.958284		17.1108	0.956255
ENSG00000279863.1	ENSG00000279863	AC069547.1	119.266	0.279021	0.607773	121.77	0.352076	0.586827	147.772	0.77972	0.0601037
ENSG00000227769.7	ENSG00000227769	AC072062.1	69.9445	0.477751	0.480012	44.5096	-0.598902	0.495189	48.0828	-0.353803	0.6965
ENSG00000235499.1	ENSG00000235499	AC073046.1	100.147	0.592137	0.175447	89.399	0.38048	0.592555	91.0878	0.442219	0.475441
ENSG00000228335.1	ENSG00000228335	AC073063.1	59.1121	0.117289	0.904413	61.798	0.250288	0.799919	59.3398	0.182538	0.848696
ENSG00000223886.3	ENSG00000223886	AC073073.1	77.4264	0.109468	0.898102	67.0731	-0.212528	0.83163	90.1777	0.499873	0.397074
ENSG00000272604.1	ENSG00000272604	AC073073.2	86.8178	-0.338677	0.596213	110.018	0.272614	0.724159	98.2387	0.0348364	0.969231
ENSG00000233383.1	ENSG00000233383	AC073089.1	25.9806	-0.199445		23.4676	-0.431768		24.8753	-0.250404
ENSG00000272693.3	ENSG00000272693	AC073107.1	41.0588	-0.00134892	0.998756	42.6732	0.118283	0.932448	37.8403	-0.150119	0.900261
ENSG00000284691.1	ENSG00000284691	AC073111.5	102.765	0.150231	0.827135	70.2788	-0.824828	0.204774	76.0013	-0.561481	0.382124
ENSG00000278424.1	ENSG00000278424	AC073114.1	37.2175	-0.470233	0.614857	25.7979	-1.6922		25.5391	-1.69519
ENSG00000237870.6	ENSG00000237870	AC073130.1	59.6412	0.738575	0.23503	49.609	0.375732	0.764056	66.6188	1.00377	0.0869161
ENSG00000243243.5	ENSG00000243243	AC073130.2	85.5664	0.515082	0.316258	69.8762	0.0973701	0.925367	84.1103	0.532926	0.405435
ENSG00000279086.1	ENSG00000279086	AC073130.3	82.4373	0.674575	0.164879	74.5668	0.49343	0.49458	75.5083	0.541405	0.409549
ENSG00000223559.1	ENSG00000223559	AC073136.1	269.339	-0.154805	0.663675	270.412	-0.110434	0.86697	230.885	-0.499206	0.219318
ENSG00000224155.2	ENSG00000224155	AC073136.2	161.278	-0.20009	0.666671	174.074	0.0231669	0.978265	172.683	0.0301026	0.966534
ENSG00000271855.1	ENSG00000271855	AC073195.1	11.3497	-0.42579		13.9984	0.136646		17.5004	0.641375
ENSG00000237126.8	ENSG00000237126	AC073254.1	26.061	0.0789743		24.3342	-0.0457692		26.0928	0.148006
ENSG00000225187.1	ENSG00000225187	AC073283.1	54.8542	0.563514	0.404837	34.3379	-0.528435	0.656392	38.4799	-0.198387	0.863432
ENSG00000235837.1	ENSG00000235837	AC073333.1	57.1823	-0.31062	0.698513	66.0632	0.0859146	0.941207	58.0399	-0.204272	0.817092
ENSG00000273142.1	ENSG00000273142	AC073335.2	405.55	0.672502	0.00030145	286.479	-0.0710662	0.920013	399.366	0.689654	0.0412634
ENSG00000228010.5	ENSG00000228010	AC073343.2	28.5598	-0.407531		25.9805	-0.633224		23.3414	-0.935677
ENSG00000234338.1	ENSG00000234338	AC073349.2	18.916	0.314849		14.8347	-0.228787		16.4746	0.0533632
ENSG00000225213.2	ENSG00000225213	AC073367.1	16.1666	-0.289787		22.5251	0.531254		20.1928	0.312486
ENSG00000268584.1	ENSG00000268584	AC073389.1	34.4052	0.00333511		36.8858	0.205425	0.873351	34.6268	0.0809071	0.950027
ENSG00000270480.1	ENSG00000270480	AC073413.1	52.4033	0.441486	0.547445	48.4584	0.297393	0.797051	57.9207	0.699765	0.271133
ENSG00000270842.1	ENSG00000270842	AC073413.2	24.7638	0.998598		20.3696	0.638675		26.5068	1.18053
ENSG00000213148.3	ENSG00000213148	AC073465.1	152.476	-0.17476	0.721374	221.401	0.694961	0.0825965	185.681	0.34462	0.43415
ENSG00000261096.1	ENSG00000261096	AC073476.3	47.1792	0.564498	0.477711	36.696	0.0400626	0.979713	35.7391	0.00452686	0.997906
ENSG00000235548.1	ENSG00000235548	AC073551.1	32.1271	0.301439		23.4304	-0.428877		25.261	-0.200077
ENSG00000258044.1	ENSG00000258044	AC073569.1	24.2477	0.0230538		29.1197	0.46591	0.721301	24.4373	0.102125
ENSG00000277130.1	ENSG00000277130	AC073569.3	14.1783	-0.467106		18.5686	0.235823		19.6172	0.384935
ENSG00000255624.2	ENSG00000255624	AC073585.1	25.6591	-0.222077		20.2687	-0.854685		25.5191	-0.176925
ENSG00000214650.2	ENSG00000214650	AC073592.1	39.6752	-0.0541821	0.964404	34.852	-0.35006	0.797301	40.8387	0.0754271	0.950392
ENSG00000279071.1	ENSG00000279071	AC073592.3	26.0283	-0.495771		27.4642	-0.32154		31.0944	0.0175104	0.990757
ENSG00000279121.1	ENSG00000279121	AC073592.5	15.0737	0.52732		8.75159	-0.806545		18.8169	1.02616
ENSG00000279334.1	ENSG00000279334	AC073592.6	19.0517	0.887349		15.9817	0.552158		16.7754	0.677587
ENSG00000279527.1	ENSG00000279527	AC073592.7	16.555	0.0112216		15.746	-0.0825369		24.3177	0.893394
ENSG00000257605.2	ENSG00000257605	AC073611.1	17.5367	0.00596701		16.2929	-0.141629		25.4602	0.861799
ENSG00000255565.1	ENSG00000255565	AC073651.1	30.8246	1.01164		19.1111	0.0323951		26.0445	0.729827
ENSG00000242299.1	ENSG00000242299	AC073861.1	14865.7	-0.0386307	0.850068	14394.3	-0.0849785	0.828679	14444.1	-0.0513169	0.885655
ENSG00000152117.17	ENSG00000152117	AC073869.1	787.366	0.23827	0.247792	744.292	0.137346	0.781674	849.012	0.453353	0.108624
ENSG00000257303.1	ENSG00000257303	AC073896.2	23.3015	0.299238		19.2481	-0.109405		16.5122	-0.479778
ENSG00000257740.1	ENSG00000257740	AC073896.3	30.082	-0.0512856		35.0156	0.326917	0.834366	25.1205	-0.463498
ENSG00000235071.1	ENSG00000235071	AC073909.1	30.3418	-0.17966		32.8233	0.046317	0.977955	28.6118	-0.264536	0.828059
ENSG00000226774.1	ENSG00000226774	AC073910.1	16.0862	-0.570769		35.3668	1.2113	0.138394	20.1064	0.0751118
ENSG00000273151.1	ENSG00000273151	AC073957.3	323.012	0.623108	0.00551215	194.227	-0.5665	0.252996	281.114	0.375058	0.404052
ENSG00000259204.1	ENSG00000259204	AC073964.1	22.0936	0.106329		18.367	-0.323153		19.3668	-0.160658
ENSG00000272368.2	ENSG00000272368	AC074032.1	45.0192	-0.144177	0.896317	60.0226	0.538541	0.494747	59.1108	0.530074	0.449319
ENSG00000239455.1	ENSG00000239455	AC074043.1	41.495	0.211485	0.861329	46.3344	0.48157	0.669926	44.3591	0.411669	0.696709
ENSG00000276867.1	ENSG00000276867	AC074050.4	12.9817	0.000430339		14.4683	0.284642		16.2992	0.563076
ENSG00000260431.2	ENSG00000260431	AC074051.2	78.1462	0.360645	0.572475	79.0698	0.413049	0.598929	71.3104	0.205768	0.791373
ENSG00000234985.2	ENSG00000234985	AC074085.2	54.1354	0.201733	0.849301	49.7496	0.0295733	0.980594	46.7319	-0.0952242	0.928873
ENSG00000234072.1	ENSG00000234072	AC074117.1	356.829	-0.0483592	0.917197	363.117	0.0228947	0.977611	385.837	0.187976	0.700924
ENSG00000248206.1	ENSG00000248206	AC074194.1	25.677	0.410035		19.1428	-0.239243		15.7873	-0.753195
ENSG00000284644.1	ENSG00000284644	AC074386.1	30.0327	0.363685		24.948	-0.0333849		30.3126	0.433299	0.720437
ENSG00000257596.1	ENSG00000257596	AC078778.1	12.8879	-0.122673		17.5098	0.603642		17.8376	0.664752
ENSG00000269984.1	ENSG00000269984	AC078795.1	60.4908	-0.35594	0.658935	72.0927	0.114381	0.914886	83.36	0.462223	0.525728
ENSG00000230291.5	ENSG00000230291	AC078817.1	3154.1	-0.183518	0.115674	2640.45	-0.629749	0.0313449	2914.85	-0.325933	0.230978
ENSG00000216285.5	ENSG00000216285	AC078819.1	605.816	0.0630914	0.877931	735.005	0.524185	0.113179	707.442	0.465028	0.11189
ENSG00000258088.1	ENSG00000258088	AC078820.1	170.111	-0.820628	0.00359147	168.509	-0.806362	0.0881234	126.679	-1.86689	1.84996e-07
ENSG00000273329.1	ENSG00000273329	AC078846.1	355.269	0.0147425	0.975172	323.396	-0.181902	0.762341	310.206	-0.262857	0.564946
ENSG00000225205.5	ENSG00000225205	AC078883.1	89.2148	-0.335013	0.59697	106.518	0.141271	0.872677	105.145	0.134622	0.857231
ENSG00000226963.1	ENSG00000226963	AC078883.2	23.5494	-0.306648		23.9732	-0.223406		26.7773	0.0698822
ENSG00000232788.1	ENSG00000232788	AC078883.3	33.3866	0.96408		25.617	0.451832		24.9309	0.415865
ENSG00000213985.4	ENSG00000213985	AC078899.1	782.699	-0.182269	0.422669	1010.46	0.441871	0.118135	934.936	0.294862	0.360919
ENSG00000258077.2	ENSG00000258077	AC078923.1	245.155	-0.822047	0.000239266	239.695	-0.852283	0.0290555	196.41	-1.53963	1.50412e-06
ENSG00000237730.1	ENSG00000237730	AC078991.1	32.5365	0.40879		21.449	-0.586955		23.1362	-0.347205
ENSG00000238178.6	ENSG00000238178	AC078993.1	62.2211	0.702849	0.211743	70.0814	0.963767	0.261695	73.0423	1.06452	0.142098
ENSG00000257568.1	ENSG00000257568	AC079035.1	12.7756	0.88369		21.9737	1.89737		19.0649	1.66805
ENSG00000250321.1	ENSG00000250321	AC079140.2	1003.06	0.031096	0.908968	945.585	-0.0781389	0.869795	911.207	-0.144461	0.707469
ENSG00000250547.1	ENSG00000250547	AC079238.1	48.197	0.183339	0.85404	51.6062	0.368133	0.709615	45.8794	0.126027	0.907723
ENSG00000230979.3	ENSG00000230979	AC079250.1	53.9788	-0.428881	0.567851	58.3596	-0.19289	0.852768	51.3898	-0.50226	0.523663
ENSG00000258086.1	ENSG00000258086	AC079313.1	21.0021	-0.174126		16.7341	-0.775252		17.6896	-0.578956
ENSG00000279361.1	ENSG00000279361	AC079331.1	30.2128	0.0186032		33.8198	0.310593	0.802698	26.4116	-0.256768
ENSG00000279917.1	ENSG00000279917	AC079331.2	18.8987	-0.0336058		17.6898	-0.162219		15.3168	-0.515699
ENSG00000257545.4	ENSG00000257545	AC079385.1	10.0644	0.905397		12.4163	1.32995		14.1773	1.58473
ENSG00000276007.1	ENSG00000276007	AC079414.3	20.9144	0.0692579		17.369	-0.357015		16.2662	-0.508089
ENSG00000261056.2	ENSG00000261056	AC079416.1	41.5169	-0.718936	0.402373	45.661	-0.399724	0.703845	39.7119	-0.772213	0.334668
ENSG00000241962.9	ENSG00000241962	AC079447.1	57.9333	-0.32522	0.668365	53.7368	-0.490875	0.562301	53.014	-0.497705	0.507602
ENSG00000232633.4	ENSG00000232633	AC079465.1	30.884	0.402147		26.2329	0.059141		23.9125	-0.134548
ENSG00000257376.1	ENSG00000257376	AC079601.2	184.558	-0.775004	0.00546919	265.952	0.215554	0.690117	188.563	-0.636378	0.0918541
ENSG00000274943.1	ENSG00000274943	AC079684.1	21.9496	-0.0289833		23.3445	0.155648		26.1389	0.428032
ENSG00000280228.1	ENSG00000280228	AC079753.1	61.7707	0.129086	0.901156	39.2703	-1.11167	0.240877	42.4561	-0.816768	0.327794
ENSG00000272646.1	ENSG00000272646	AC079766.1	21.7581	-0.286898		15.3607	-1.32263		17.0249	-0.928421
ENSG00000248625.1	ENSG00000248625	AC079768.1	25.4774	-0.502972		26.6866	-0.333258		32.6962	0.188961	0.873132
ENSG00000217289.3	ENSG00000217289	AC079776.1	33.4858	0.595099		29.8389	0.379034	0.765204	29.2232	0.356437	0.743467
ENSG00000228643.1	ENSG00000228643	AC079779.2	29.3926	0.0142282		25.3961	-0.328688		32.825	0.3176	0.775931
ENSG00000284707.1	ENSG00000284707	AC079781.5	43.9933	-0.199076	0.858531	35.1883	-0.77759	0.452089	39.367	-0.423659	0.647891
ENSG00000233230.1	ENSG00000233230	AC079807.1	64.8096	-0.368102	0.590652	59.5177	-0.569706	0.461559	70.9305	-0.07872	0.933932
ENSG00000249623.1	ENSG00000249623	AC079858.1	15.6758	0.36626		18.3003	0.724295		13.1089	0.0130208
ENSG00000256399.1	ENSG00000256399	AC079866.1	47.3788	0.913091	0.169748	46.2133	0.895998	0.253334	36.7049	0.450634	0.65669
ENSG00000256571.1	ENSG00000256571	AC079866.2	20.0147	-0.317355		22.0543	-0.0414591		18.5666	-0.453193
ENSG00000270228.1	ENSG00000270228	AC079880.1	31.4302	0.224307		28.8604	0.0590491	0.975203	25.3653	-0.23784
ENSG00000270292.1	ENSG00000270292	AC079880.2	20.242	-0.564898		17.3337	-1.01103		13.696	-1.93833
ENSG00000237176.4	ENSG00000237176	AC079905.1	39.8988	-0.43883	0.624252	31.9128	-1.09229	0.294184	28.6615	-1.45435	0.0755792
ENSG00000266371.1	ENSG00000266371	AC079915.1	47.5278	0.453701	0.567603	34.6961	-0.24692	0.852289	44.6958	0.375598	0.66148
ENSG00000231747.1	ENSG00000231747	AC079922.1	34.8809	0.107128		30.403	-0.194597	0.895565	33.4141	0.0646477	0.960981
ENSG00000237753.1	ENSG00000237753	AC079922.2	81.0206	0.095347	0.915579	41.2254	-2.1522	0.00060136	47.8782	-1.3987	0.0238217
ENSG00000241889.1	ENSG00000241889	AC079944.2	521.484	-0.138643	0.593073	504.75	-0.185954	0.687357	522.098	-0.0758892	0.870869
ENSG00000256001.1	ENSG00000256001	AC079949.1	223.656	0.438498	0.176474	207.337	0.304747	0.565355	247.28	0.699896	0.0487047
ENSG00000278266.1	ENSG00000278266	AC079949.2	405.777	0.162717	0.586524	381.912	0.0509541	0.934194	436.436	0.377205	0.268979
ENSG00000240207.6	ENSG00000240207	AC080013.1	56.0988	0.392022	0.590652	61.4945	0.617294	0.389192	53.5145	0.34296	0.67169
ENSG00000272087.1	ENSG00000272087	AC080013.4	20.3335	-0.24738		16.0369	-0.889252		19.7232	-0.262474
ENSG00000254719.1	ENSG00000254719	AC080023.2	62.2393	-0.325482	0.686961	68.733	-0.04557	0.970913	59.8973	-0.369666	0.635473
ENSG00000270883.1	ENSG00000270883	AC080078.2	33.2652	0.132829		28.8649	-0.185494	0.904598	35.1374	0.307075	0.794835
ENSG00000279048.1	ENSG00000279048	AC080080.1	15.5498	0.527197		15.5604	0.559253		15.594	0.582937
ENSG00000266208.1	ENSG00000266208	AC080112.1	151.853	0.0658627	0.91932	150.121	0.0732912	0.927411	160.604	0.252259	0.631945
ENSG00000278918.1	ENSG00000278918	AC080112.3	16.6513	0.609052		14.0002	0.264899		14.4357	0.354692
ENSG00000225406.1	ENSG00000225406	AC080125.1	13.1124	-0.189364		15.2758	0.207621		18.1473	0.610453
ENSG00000239300.5	ENSG00000239300	AC080162.1	24.6078	0.215944		28.0583	0.529863	0.677787	27.8795	0.54041
ENSG00000279384.1	ENSG00000279384	AC080188.2	75.781	0.561017	0.350193	64.748	0.253678	0.798413	64.6189	0.274418	0.745669
ENSG00000242531.1	ENSG00000242531	AC083798.1	17.7839	-0.811419		21.6224	-0.220469		23.8293	0.0448717
ENSG00000272758.5	ENSG00000272758	AC083798.2	50.2263	0.133766	0.90362	47.8924	0.0540001	0.968877	49.8883	0.17267	0.862623
ENSG00000203644.3	ENSG00000203644	AC083799.1	114.179	0.122867	0.854703	122.506	0.311868	0.644012	136.43	0.564653	0.27724
ENSG00000274554.1	ENSG00000274554	AC083806.2	49.077	-0.359367	0.67336	49.1438	-0.317402	0.782112	44.1125	-0.585937	0.451939
ENSG00000259820.1	ENSG00000259820	AC083843.3	354.675	-0.187963	0.547677	338.819	-0.268901	0.566563	319.846	-0.39492	0.299177
ENSG00000237821.1	ENSG00000237821	AC083873.1	99.1107	-0.0471181	0.953515	93.0964	-0.170151	0.841342	98.2335	-0.0111293	0.990912
ENSG00000204745.3	ENSG00000204745	AC083899.1	396.127	0.100088	0.783762	360.117	-0.10067	0.867735	376.796	0.0336202	0.957419
ENSG00000242140.1	ENSG00000242140	AC083904.1	65.6743	-0.294229	0.686901	69.7889	-0.101384	0.922896	66.4887	-0.19512	0.815955
ENSG00000250643.1	ENSG00000250643	AC083906.3	19.3731	0.142248		13.9716	-0.67067		16.4757	-0.194523
ENSG00000224875.2	ENSG00000224875	AC083949.1	13.4095	0.395354		11.865	0.150794		17.3473	0.977217
ENSG00000272849.1	ENSG00000272849	AC084018.1	38.9475	-0.359312	0.699606	29.66	-1.14807	0.191381	36.474	-0.471007	0.632532
ENSG00000253190.3	ENSG00000253190	AC084082.1	26.3972	-0.056858		20.229	-0.743696		17.5386	-1.19517
ENSG00000256006.1	ENSG00000256006	AC084117.1	18.4631	-0.282075		20.7052	0.038732		24.1936	0.410483
ENSG00000255182.2	ENSG00000255182	AC084125.2	61.2311	-0.0942261	0.919474	38.0596	-1.54326	0.0284046	42.8176	-1.05493	0.16628
ENSG00000260253.1	ENSG00000260253	AC084262.1	23.4867	0.410943		27.3541	0.753415		26.2449	0.6868
ENSG00000254595.1	ENSG00000254595	AC084337.1	70.8364	0.402677	0.538687	55.6682	-0.121081	0.915574	63.2978	0.206885	0.804971
ENSG00000254057.1	ENSG00000254057	AC084346.1	25.4158	-0.442851		24.0726	-0.555885		23.4947	-0.59202
ENSG00000264448.5	ENSG00000264448	AC084346.2	312.795	-0.126698	0.746639	247.144	-0.740646	0.0810051	237.192	-0.836993	0.0222064
ENSG00000261072.2	ENSG00000261072	AC084783.1	34.7135	0.31834		25.0848	-0.438822		27.2189	-0.195085
ENSG00000257511.1	ENSG00000257511	AC084824.1	493.678	-0.433571	0.0383116	537.363	-0.175675	0.730296	483.144	-0.427793	0.175215
ENSG00000274105.1	ENSG00000274105	AC084824.3	15.9937	-0.561472		16.2323	-0.479994		18.5509	-0.0985846
ENSG00000275854.1	ENSG00000275854	AC084824.4	18.6093	-0.0695031		13.607	-0.920631		15.3022	-0.529774
ENSG00000259219.1	ENSG00000259219	AC084855.2	13.9414	0.281687		14.7634	0.446196		14.2315	0.395599
ENSG00000213144.2	ENSG00000213144	AC084880.1	322.31	0.136644	0.763535	314.076	0.104907	0.870439	321.529	0.183701	0.713455
ENSG00000232344.2	ENSG00000232344	AC087163.2	21.1132	-0.246439		22.444	-0.0677048		23.802	0.0978907
ENSG00000279428.1	ENSG00000279428	AC087164.2	32.4908	-0.0234005		22.2154	-1.08177		38.4052	0.411815	0.752989
ENSG00000262663.1	ENSG00000262663	AC087222.1	10.3184	0.509022		17.4071	1.53369		12.3657	0.916437
ENSG00000274885.1	ENSG00000274885	AC087241.4	19.0026	-0.591205		22.6993	-0.0770824		23.4193	0.0245802
ENSG00000248100.2	ENSG00000248100	AC087257.1	99.829	-0.736768	0.0758425	95.8435	-0.816742	0.119562	90.9912	-0.949384	0.0404766
ENSG00000256056.1	ENSG00000256056	AC087257.2	107.312	0.247593	0.684712	85.0967	-0.277203	0.722438	102.603	0.202179	0.756176
ENSG00000254577.1	ENSG00000254577	AC087276.1	22.2954	-0.232838		22.173	-0.206781		17.5982	-0.832163
ENSG00000254907.1	ENSG00000254907	AC087276.2	19.9372	1.38871		18.5399	1.27831		19.7088	1.40952
ENSG00000270304.1	ENSG00000270304	AC087283.1	12.3613	-0.539741		15.9815	0.142624		15.0721	0.0241589
ENSG00000267342.1	ENSG00000267342	AC087289.2	24.3861	0.222588		23.9501	0.209695		24.0519	0.23975
ENSG00000267801.1	ENSG00000267801	AC087289.5	23.5206	0.285742		19.8063	-0.0911623		22.4376	0.226801
ENSG00000235530.6	ENSG00000235530	AC087294.1	31.1049	-0.00700461		41.2214	0.644525	0.477913	42.4217	0.724544	0.338335
ENSG00000265010.1	ENSG00000265010	AC087301.1	28.3709	0.143454		19.2753	-0.84338		25.4128	-0.0564999
ENSG00000257316.1	ENSG00000257316	AC087311.1	27.6256	0.492457		23.8383	0.198152		25.4335	0.365838
ENSG00000250869.2	ENSG00000250869	AC087359.1	15.2359	0.0995043		24.2801	1.09504		23.2702	1.03608
ENSG00000240163.1	ENSG00000240163	AC087385.1	277.559	0.135982	0.74879	245.644	-0.122914	0.85402	239.438	-0.161435	0.744946
ENSG00000262251.1	ENSG00000262251	AC087388.1	24.3363	-0.559307		27.9748	-0.150892	0.933559	27.9306	-0.128223
ENSG00000262003.1	ENSG00000262003	AC087392.1	45.4896	0.286653	0.772972	45.6215	0.319007	0.76956	36.1986	-0.201464	0.85965
ENSG00000262133.1	ENSG00000262133	AC087392.2	48.7984	0.327808	0.728548	40.7698	-0.0659645	0.965495	47.2994	0.306366	0.748575
ENSG00000262228.2	ENSG00000262228	AC087392.3	17.4681	0.224367		17.6498	0.286987		16.9437	0.217587
ENSG00000262434.1	ENSG00000262434	AC087392.4	26.6382	0.891596		22.8839	0.615338		24.6568	0.788757
ENSG00000277491.1	ENSG00000277491	AC087392.5	26.3235	0.422948		20.9493	-0.0662534		24.5886	0.326513
ENSG00000259275.2	ENSG00000259275	AC087477.2	27.6248	-0.77823		29.6327	-0.536178	0.685031	21.4845	-1.6168
ENSG00000259347.6	ENSG00000259347	AC087482.1	146.868	0.239982	0.629606	116.002	-0.2992	0.654474	139.812	0.183195	0.750957
ENSG00000235546.2	ENSG00000235546	AC087499.4	127.652	0.139838	0.819329	90.3697	-0.734469	0.172748	103.116	-0.331273	0.583367
ENSG00000271851.1	ENSG00000271851	AC087501.4	32.6539	-0.782231		43.1168	0.0150988	0.992255	37.7108	-0.296005	0.763913
ENSG00000246250.2	ENSG00000246250	AC087521.2	111.043	-0.352099	0.48411	117.856	-0.163982	0.835345	109.662	-0.324121	0.569011
ENSG00000274976.1	ENSG00000274976	AC087588.2	10.8814	0.302595		14.5459	0.925865		21.7895	1.68294
ENSG00000253754.1	ENSG00000253754	AC087620.1	46.7421	-0.271783	0.768443	42.2164	-0.516673	0.602421	41.0348	-0.570501	0.500925
ENSG00000255201.1	ENSG00000255201	AC087623.2	60.8067	-0.0690897	0.943283	79.1966	0.557064	0.523257	63.3866	0.0881859	0.932334
ENSG00000272092.1	ENSG00000272092	AC087623.3	20.423	0.198317		15.1835	-0.502939		23.1877	0.529886
ENSG00000259316.10	ENSG00000259316	AC087632.1	14.6455	-0.0893723		13.8267	-0.205586		14.9825	0.0202358
ENSG00000277654.5	ENSG00000277654	AC087633.2	892.169	0.101065	0.726716	782.531	-0.185314	0.680815	803.414	-0.0933157	0.824616
ENSG00000262580.5	ENSG00000262580	AC087741.1	616.739	-0.0252001	0.946188	421.855	-1.07403	0.000249081	462.823	-0.739965	0.0105736
ENSG00000279259.1	ENSG00000279259	AC087741.3	18.3701	-0.492787		17.1781	-0.65304		25.7052	0.375313
ENSG00000264270.1	ENSG00000264270	AC087749.1	56.5158	0.927815	0.0991921	29.4512	-0.528996	0.681736	52.2894	0.82335	0.20682
ENSG00000264829.1	ENSG00000264829	AC087749.2	69.7875	1.23707	0.0131919	38.0061	0.00910438	0.995519	72.7194	1.35514	0.0087076
ENSG00000253878.5	ENSG00000253878	AC087752.3	54.6293	-0.0142378	0.989204	33.5041	-1.46436	0.0524056	44.6093	-0.478229	0.564942
ENSG00000229642.1	ENSG00000229642	AC087857.1	25.4245	0.0695538		19.0981	-0.629012		24.4912	0.046577
ENSG00000274598.1	ENSG00000274598	AC087893.1	29.4067	0.613085		22.6928	0.0622411		24.3662	0.252222
ENSG00000257802.1	ENSG00000257802	AC089984.2	15.5533	0.818177		13.773	0.598031		15.5364	0.863438
ENSG00000277566.1	ENSG00000277566	AC089999.2	18.8812	0.138393		15.2886	-0.365052		19.3161	0.239174
ENSG00000268279.4	ENSG00000268279	AC090004.1	15.3489	-0.0964538		16.6636	0.126798		17.2096	0.222311
ENSG00000247363.2	ENSG00000247363	AC090061.1	14.4001	0.221675		13.4975	0.106306		13.1383	0.0657442
ENSG00000213280.2	ENSG00000213280	AC090114.1	86.3498	-0.143213	0.849647	94.466	0.103988	0.913132	81.233	-0.240331	0.734088
ENSG00000273270.1	ENSG00000273270	AC090114.2	45.3139	-0.112032	0.918522	60.9594	0.589146	0.503528	57.0242	0.468674	0.519603
ENSG00000269951.1	ENSG00000269951	AC090181.2	23.7552	-0.0677201		18.7598	-0.669263		21.8651	-0.219598
ENSG00000278991.1	ENSG00000278991	AC090181.3	38.5455	0.00806348	0.993667	39.4275	0.0918815	0.951963	39.004	0.0908337	0.937556
ENSG00000253106.1	ENSG00000253106	AC090198.1	133.496	-0.0521886	0.950719	118.543	-0.313788	0.635375	109.07	-0.512536	0.337104
ENSG00000247134.6	ENSG00000247134	AC090204.1	244.065	-0.0828983	0.861047	193.83	-0.669236	0.087279	204.024	-0.491677	0.226436
ENSG00000266965.1	ENSG00000266965	AC090220.1	20.6722	0.44904		24.7209	0.836773		16.3869	-0.0281896
ENSG00000267397.1	ENSG00000267397	AC090229.1	30.1238	0.0596368		24.0219	-0.484914		21.7269	-0.75372
ENSG00000267504.1	ENSG00000267504	AC090236.2	13.3616	-0.376937		13.0732	-0.394566		16.0915	0.145905
ENSG00000260988.1	ENSG00000260988	AC090260.1	15.7785	0.433148		12.3772	-0.0936969		12.9711	0.0450322
ENSG00000253204.1	ENSG00000253204	AC090281.1	368.108	0.125749	0.747072	302.344	-0.322138	0.659952	291.143	-0.394189	0.408671
ENSG00000235672.1	ENSG00000235672	AC090286.2	21.6093	-0.0420375		19.843	-0.224476		25.6705	0.403804
ENSG00000251138.6	ENSG00000251138	AC090502.1	118.488	-0.987543	0.00963761	109.306	-1.22451	0.0193227	100.205	-1.52949	0.000228687
ENSG00000257113.1	ENSG00000257113	AC090502.2	11.6924	-0.559842		15.5336	0.189199		14.7842	0.0972439
ENSG00000257183.1	ENSG00000257183	AC090502.3	19.5024	-0.677301		16.0377	-1.27986		15.6121	-1.34495
ENSG00000258320.1	ENSG00000258320	AC090502.4	14.6317	-0.210744		12.2643	-0.666361		17.3071	0.241787
ENSG00000274403.1	ENSG00000274403	AC090510.2	36.292	0.563856	0.54458	23.0741	-0.470711		28.4033	0.082637
ENSG00000259402.1	ENSG00000259402	AC090515.5	12.2715	-1.63544		20.0638	-0.0427059		15.4684	-0.712096
ENSG00000250130.1	ENSG00000250130	AC090519.1	45.9495	-0.0287623	0.980688	52.4996	0.307345	0.755776	57.1345	0.513798	0.482502
ENSG00000259499.1	ENSG00000259499	AC090519.2	11.6486	0.33022		13.9629	0.7343		13.6948	0.718523
ENSG00000243802.2	ENSG00000243802	AC090589.1	33.1568	0.435008		30.3673	0.272254	0.846016	29.2638	0.213985	0.868184
ENSG00000270060.1	ENSG00000270060	AC090589.3	29.4619	0.866924		22.708	0.371061		20.1069	0.116437
ENSG00000259562.2	ENSG00000259562	AC090607.2	49.1908	0.788997	0.21117	42.8068	0.531968	0.572693	55.2861	1.06348	0.0844734
ENSG00000236457.1	ENSG00000236457	AC090617.1	11.5004	0.0872781		11.1721	0.0462334		16.5865	0.910872
ENSG00000263050.1	ENSG00000263050	AC090617.5	26.9569	-0.173642		27.6434	-0.0818616	0.962895	26.9586	-0.121246
ENSG00000235300.4	ENSG00000235300	AC090627.1	29.5777	0.702293		12.0497	-1.80387		21.0218	0.0184108
ENSG00000197301.7	ENSG00000197301	AC090673.1	3117.12	-0.140103	0.426199	2960.8	-0.237455	0.540567	2658.55	-0.499229	0.132841
ENSG00000256083.1	ENSG00000256083	AC090673.2	191.045	-0.279605	0.533795	196.512	-0.173861	0.804846	165.369	-0.614223	0.170914
ENSG00000239344.1	ENSG00000239344	AC090686.1	252.001	0.308758	0.344774	232.854	0.157867	0.786136	203.448	-0.141404	0.783531
ENSG00000259381.2	ENSG00000259381	AC090695.1	46.4133	0.252284	0.786461	42.8384	0.0962225	0.944013	40.9238	0.0113407	0.993637
ENSG00000254165.1	ENSG00000254165	AC090739.1	23.2389	0.409445		18.4393	-0.0935977		24.2015	0.549277
ENSG00000267620.1	ENSG00000267620	AC090771.1	89.6449	0.238992	0.725158	79.7767	0.00343436	0.997246	80.0522	0.0377229	0.969644
ENSG00000279332.1	ENSG00000279332	AC090772.4	17.6311	-0.470056		20.3005	-0.0609097		18.0613	-0.333472
ENSG00000253526.1	ENSG00000253526	AC090802.1	21.583	0.00886034		23.8378	0.266888		19.0416	-0.245378
ENSG00000272498.1	ENSG00000272498	AC090948.2	16.5639	0.670294		20.4951	1.11653		23.8156	1.40969
ENSG00000272529.1	ENSG00000272529	AC090948.3	9.93804	-0.0289475		17.7225	1.19541		18.9071	1.33421
ENSG00000270739.1	ENSG00000270739	AC090953.1	16.4677	-0.201919		17.6148	-0.00903557		15.2386	-0.350942
ENSG00000259398.1	ENSG00000259398	AC090970.1	19.2733	0.179476		20.5294	0.357809		19.45	0.263063
ENSG00000259201.1	ENSG00000259201	AC090971.2	55.3535	0.318888	0.711592	34.6748	-0.858297	0.35183	47.9131	0.0476359	0.967372
ENSG00000259556.2	ENSG00000259556	AC090971.3	111.864	0.336203	0.52112	97.9958	0.0696145	0.947664	113.127	0.417382	0.46796
ENSG00000259632.2	ENSG00000259632	AC090971.4	121.197	0.620098	0.166251	98.7939	0.210746	0.792636	99.663	0.254429	0.719186
ENSG00000274954.1	ENSG00000274954	AC090971.5	21.5787	0.762968		14.8074	-0.0398218		21.7874	0.83012
ENSG00000182625.3	ENSG00000182625	AC091046.1	27.7466	-0.296629		26.4978	-0.377862		24.981	-0.512221
ENSG00000278513.1	ENSG00000278513	AC091046.2	19.4298	-0.304028		16.141	-0.809353		20.9656	-0.0592123
ENSG00000254900.1	ENSG00000254900	AC091053.2	35.9993	-0.0264692	0.985376	34.1262	-0.118079	0.935995	34.0481	-0.0963016	0.941343
ENSG00000278986.1	ENSG00000278986	AC091060.1	49.6183	0.318638	0.731279	49.1348	0.32934	0.742632	50.0034	0.389632	0.635511
ENSG00000267246.1	ENSG00000267246	AC091132.6	11.421	0.322823		14.2605	0.806463		16.2858	1.08311
ENSG00000254061.1	ENSG00000254061	AC091144.2	17.3317	0.891827		17.8922	0.980947		16.9223	0.893383
ENSG00000279879.1	ENSG00000279879	AC091152.4	22.5728	0.700359		23.0426	0.770309		18.3167	0.304692
ENSG00000235085.3	ENSG00000235085	AC091153.2	30.0609	0.345016		26.7623	0.112679		29.8152	0.378614	0.72102
ENSG00000251127.2	ENSG00000251127	AC091173.1	34.9333	-0.816233		46.0038	-0.0268242	0.985388	40.2035	-0.340725	0.776554
ENSG00000248714.6	ENSG00000248714	AC091180.2	32.0405	-0.343727		32.4092	-0.26967	0.841596	34.0518	-0.113579	0.929934
ENSG00000279555.1	ENSG00000279555	AC091181.1	53.6352	0.345398	0.662443	66.2645	0.81327	0.269819	57.7929	0.555331	0.416966
ENSG00000253476.1	ENSG00000253476	AC091185.1	10.8588	0.00638267		13.3164	0.501869		15.4758	0.832896
ENSG00000239462.1	ENSG00000239462	AC091212.1	17.2963	-0.28224		17.3146	-0.254977		17.0991	-0.261402
ENSG00000259682.1	ENSG00000259682	AC091231.1	22.9439	0.932502		25.8407	1.18331		16.2002	0.239073
ENSG00000273702.1	ENSG00000273702	AC091271.1	31.1747	-0.501858		40.421	0.189932	0.883165	38.4607	0.0987734	0.933201
ENSG00000228546.2	ENSG00000228546	AC091390.2	20.5125	0.367994		20.0274	0.34742		20.4867	0.422477
ENSG00000239486.1	ENSG00000239486	AC091390.3	44.6732	-0.459651	0.583241	54.2795	0.0650659	0.958894	63.3262	0.437135	0.544913
ENSG00000270839.1	ENSG00000270839	AC091393.1	19.8269	0.524759		20.2982	0.600383		20.8012	0.670726
ENSG00000242477.1	ENSG00000242477	AC091429.1	28.1591	0.366723		24.0754	0.0446965		20.1954	-0.37331
ENSG00000257752.1	ENSG00000257752	AC091516.1	15.3377	0.458212		17.2438	0.732525		17.5343	0.791396
ENSG00000254343.2	ENSG00000254343	AC091563.1	23.1467	-0.434586		42.0456	0.937552	0.265804	31.8553	0.392727	0.70916
ENSG00000227709.4	ENSG00000227709	AC091607.1	100.85	-0.102148	0.905144	90.3983	-0.348691	0.664536	98.6694	-0.0980783	0.905467
ENSG00000224079.1	ENSG00000224079	AC091729.1	20.0434	-0.134613		25.2708	0.428192		26.358	0.538708
ENSG00000229043.2	ENSG00000229043	AC091729.3	209.559	0.467437	0.127785	150.602	-0.279645	0.668138	173.495	0.0954931	0.892001
ENSG00000224172.1	ENSG00000224172	AC091799.1	37.4989	-0.112663	0.929687	52.2115	0.663162	0.41388	51.1619	0.643078	0.359153
ENSG00000243635.1	ENSG00000243635	AC091804.1	142.572	0.17074	0.755674	110.29	-0.439055	0.473564	109.718	-0.424364	0.437256
ENSG00000214045.3	ENSG00000214045	AC091807.1	58.7305	0.350824	0.703584	80.6299	1.02108	0.132946	55.2987	0.262744	0.764898
ENSG00000280047.1	ENSG00000280047	AC091825.1	23.5715	0.162907		19.7521	-0.240933		18.3978	-0.404665
ENSG00000251556.1	ENSG00000251556	AC091887.1	28.0107	-0.429949		37.3837	0.311459	0.803866	31.854	-0.0421763	0.978136
ENSG00000239602.1	ENSG00000239602	AC091959.2	21.9436	-0.692425		20.1384	-0.920104		22.3916	-0.569577
ENSG00000253584.1	ENSG00000253584	AC091987.1	61.6938	-0.012329	0.990337	65.905	0.180949	0.860915	65.614	0.194285	0.816788
ENSG00000226986.4	ENSG00000226986	AC092017.1	85.6786	0.198394	0.79855	124.599	1.00085	0.0186864	111.512	0.805007	0.118377
ENSG00000239557.1	ENSG00000239557	AC092045.1	274.727	-0.0361552	0.938252	335.016	0.446068	0.223749	306.189	0.271674	0.506419
ENSG00000283849.1	ENSG00000283849	AC092053.2	54.9601	0.573407	0.397844	55.2847	0.610909	0.424105	67.4562	1.02633	0.0572
ENSG00000284669.1	ENSG00000284669	AC092053.3	553.337	0.0934397	0.747344	661.83	0.519395	0.137159	692.763	0.636277	0.0152605
ENSG00000259601.2	ENSG00000259601	AC092079.1	18.0627	-0.59319		18.5091	-0.490298		20.1209	-0.240279
ENSG00000260290.2	ENSG00000260290	AC092115.1	1504.98	-0.110679	0.541291	1395.79	-0.268759	0.417224	1340.63	-0.347817	0.196109
ENSG00000276791.1	ENSG00000276791	AC092117.1	49.0307	0.587285	0.405732	33.0244	-0.300613	0.82871	41.4743	0.276482	0.785406
ENSG00000279901.1	ENSG00000279901	AC092117.2	35.552	1.08509		26.9146	0.558329		38.9805	1.30144	0.0898132
ENSG00000187185.4	ENSG00000187185	AC092118.1	14.735	1.05641		9.63174	0.223412		15.4699	1.20391
ENSG00000274460.1	ENSG00000274460	AC092119.2	22.2198	0.488691		20.9561	0.402238		18.1177	0.0952203
ENSG00000261692.1	ENSG00000261692	AC092120.1	68.4002	-0.159451	0.852861	69.0488	-0.0989881	0.926589	72.5978	0.0482833	0.959348
ENSG00000270832.1	ENSG00000270832	AC092120.2	48.6706	0.803727	0.251354	37.7374	0.30523	0.79674	43.1425	0.613589	0.429903
ENSG00000261118.1	ENSG00000261118	AC092123.1	64.7719	0.685115	0.237869	43.9209	-0.164687	0.894913	61.9569	0.63894	0.338626
ENSG00000260417.1	ENSG00000260417	AC092127.1	54.7912	0.868804	0.174901	45.3115	0.516798	0.622352	42.2014	0.388459	0.689191
ENSG00000270124.1	ENSG00000270124	AC092127.2	22.2173	0.330126		19.1525	0.022413		18.311	-0.060154
ENSG00000279294.1	ENSG00000279294	AC092135.1	68.9449	0.0798197	0.929517	72.2494	0.216637	0.814037	80.3328	0.472558	0.442081
ENSG00000279841.1	ENSG00000279841	AC092135.3	89.6647	0.455452	0.434811	79.339	0.215243	0.807941	93.6726	0.597872	0.315505
ENSG00000279021.1	ENSG00000279021	AC092139.2	180.561	0.764427	0.0170191	174.878	0.726121	0.0911526	205.349	1.06056	0.0048375
ENSG00000279476.1	ENSG00000279476	AC092139.3	146.65	0.55636	0.116655	138.781	0.467631	0.385145	139.947	0.507348	0.313766
ENSG00000261471.1	ENSG00000261471	AC092145.1	27.2847	-0.522973		36.0385	0.210979	0.873797	36.5119	0.263224	0.802869
ENSG00000226965.1	ENSG00000226965	AC092167.1	65.6386	-0.0780077	0.931597	51.0655	-0.722973	0.336526	47.2244	-0.938693	0.192492
ENSG00000232034.1	ENSG00000232034	AC092168.2	26.3956	0.22438		18.4627	-0.661525		21.293	-0.241402
ENSG00000230733.2	ENSG00000230733	AC092171.2	933.998	0.408491	0.00581048	869.889	0.282871	0.429643	1213.85	0.991986	3.35257e-05
ENSG00000234432.4	ENSG00000234432	AC092171.3	195.043	0.164379	0.714029	173.793	-0.0786301	0.91975	232.886	0.603155	0.16634
ENSG00000272953.1	ENSG00000272953	AC092171.4	39.6301	0.0462442	0.970685	41.0919	0.160616	0.89944	38.6415	0.0416365	0.97401
ENSG00000273084.1	ENSG00000273084	AC092171.5	99.267	0.59407	0.213021	88.8265	0.382454	0.605188	127.752	1.13613	0.0177214
ENSG00000268362.5	ENSG00000268362	AC092279.1	36.0741	-0.26217	0.806357	52.0724	0.610248	0.451886	41.2939	0.127615	0.908155
ENSG00000269148.1	ENSG00000269148	AC092301.1	37.5258	0.51282	0.597327	36.5497	0.482631	0.653186	47.4591	1.0293	0.111695
ENSG00000241932.1	ENSG00000241932	AC092324.1	342.464	-0.2149	0.570204	348.655	-0.139315	0.829392	300.853	-0.502194	0.150438
ENSG00000284428.1	ENSG00000284428	AC092329.4	21.9368	0.792874		36.8329	1.76042	0.0268992	23.8828	1.00403
ENSG00000269845.1	ENSG00000269845	AC092364.2	14.0986	0.0412382		15.2166	0.255077		15.8339	0.36584
ENSG00000261512.2	ENSG00000261512	AC092368.3	45.1194	0.210414	0.854365	62.1819	0.903997	0.199872	70.4497	1.1636	0.0452553
ENSG00000260306.1	ENSG00000260306	AC092375.2	22.7806	-1.06877		17.4526	-2.14949		17.3258	-2.13332
ENSG00000259881.1	ENSG00000259881	AC092384.2	30.4791	0.0680511		24.4053	-0.459217		30.1518	0.101982	0.939414
ENSG00000261226.1	ENSG00000261226	AC092384.3	27.1339	0.689173		27.7556	0.773737	0.560947	28.4685	0.841492	0.376168
ENSG00000231024.1	ENSG00000231024	AC092431.1	14.6821	0.805465		11.5173	0.3316		12.9143	0.597914
ENSG00000250541.1	ENSG00000250541	AC092436.4	27.5505	0.716753		28.543	0.811838	0.572666	28.7594	0.847945	0.479174
ENSG00000213067.2	ENSG00000213067	AC092447.1	186.411	-0.311261	0.436066	182.392	-0.333722	0.716478	156.791	-0.730785	0.097227
ENSG00000281016.1	ENSG00000281016	AC092574.2	20.8843	-0.0830325		23.3011	0.210151		26.663	0.528376
ENSG00000251455.1	ENSG00000251455	AC092611.1	19.5777	-0.131728		17.9408	-0.328689		25.9568	0.560767
ENSG00000251603.1	ENSG00000251603	AC092611.2	68.235	-0.318149	0.638332	69.9094	-0.21657	0.859564	86.9308	0.322051	0.658065
ENSG00000278978.1	ENSG00000278978	AC092611.3	36.7911	0.783354	0.333335	36.152	0.776165	0.42806	38.2213	0.903401	0.347112
ENSG00000241772.2	ENSG00000241772	AC092620.2	7.11399	0.0233059		12.7243	1.25238		15.9908	1.67976
ENSG00000260059.1	ENSG00000260059	AC092620.3	26.4044	0.224945		27.8214	0.375669	0.787998	26.0962	0.257255
ENSG00000227176.1	ENSG00000227176	AC092641.1	14.6664	-0.552867		19.0648	0.161074		19.0904	0.190567
ENSG00000230395.1	ENSG00000230395	AC092651.1	22.4708	0.283456		20.1961	0.0727848		23.3879	0.425375
ENSG00000273245.1	ENSG00000273245	AC092653.1	63.6171	0.613698	0.304412	50.863	0.156126	0.892393	61.9907	0.608759	0.34583
ENSG00000280037.1	ENSG00000280037	AC092653.2	82.5619	0.170544	0.812588	60.6099	-0.585892	0.43304	63.9013	-0.409232	0.547831
ENSG00000230606.10	ENSG00000230606	AC092683.1	37.7282	-0.130172	0.915552	33.6274	-0.387397	0.757981	29.0143	-0.779871	0.394953
ENSG00000272275.1	ENSG00000272275	AC092687.3	18.94	-0.511012		15.5475	-1.09376		17.4021	-0.690732
ENSG00000245059.2	ENSG00000245059	AC092718.1	19.0041	-0.135279		17.954	-0.242957		15.2897	-0.661841
ENSG00000260643.2	ENSG00000260643	AC092718.3	50.4741	-0.0727298	0.947529	58.4637	0.302953	0.779594	55.9582	0.229554	0.815076
ENSG00000261061.1	ENSG00000261061	AC092718.4	56.2066	0.213573	0.828003	51.7708	0.0609645	0.969734	49.1293	-0.0390711	0.975088
ENSG00000261141.1	ENSG00000261141	AC092718.5	28.5275	0.259956		33.6815	0.644593	0.566608	30.4588	0.452939	0.681348
ENSG00000278985.1	ENSG00000278985	AC092718.7	22.5959	0.0325121		31.7309	0.80177	0.428232	30.3783	0.736423	0.490476
ENSG00000277952.1	ENSG00000277952	AC092745.3	140.088	0.0637723	0.921349	117.943	-0.334049	0.607197	154.031	0.332965	0.486329
ENSG00000275764.1	ENSG00000275764	AC092747.4	116.039	0.136399	0.84438	100.009	-0.188829	0.818048	105.671	-0.0260786	0.976548
ENSG00000259732.1	ENSG00000259732	AC092757.2	13.0271	0.622721		10.5819	0.213269		21.7135	1.63812
ENSG00000226876.2	ENSG00000226876	AC092801.1	22.3729	0.166159		31.5007	0.918875	0.375324	19.56	-0.0965799
ENSG00000282057.1	ENSG00000282057	AC092807.3	18.934	0.000757239		12.8479	-1.05619		17.2348	-0.171516
ENSG00000236773.1	ENSG00000236773	AC092809.3	706.405	-0.00392918	0.990118	699.566	0.00322528	0.995801	666.418	-0.0904124	0.837191
ENSG00000214776.11	ENSG00000214776	AC092821.1	17.6333	-0.520271		35.287	1.05872	0.227139	27.2757	0.571168
ENSG00000284634.1	ENSG00000284634	AC092821.3	12.1933	-0.0375942		17.4459	0.769903		27.4845	1.63229
ENSG00000253284.2	ENSG00000253284	AC092828.1	84.5916	0.333666	0.598115	91.4361	0.531765	0.412962	101.036	0.75962	0.130869
ENSG00000259735.1	ENSG00000259735	AC092868.2	41.8323	0.351154	0.713453	34.7853	-0.0493368	0.976527	45.2806	0.566325	0.52649
ENSG00000279530.2	ENSG00000279530	AC092881.1	66.5482	-0.351124	0.599326	73.1256	-0.0770643	0.943925	74.1153	-0.0198388	0.985133
ENSG00000241288.7	ENSG00000241288	AC092902.2	169.097	0.346038	0.361659	252.21	1.17742	0.000147992	240.352	1.10627	0.00027941
ENSG00000239835.1	ENSG00000239835	AC092910.1	30.123	0.304896		22.0572	-0.427732		33.0189	0.55843	0.585575
ENSG00000242622.1	ENSG00000242622	AC092910.3	19.0149	-0.57485		15.6839	-1.13938		16.551	-0.925345
ENSG00000279673.1	ENSG00000279673	AC092919.2	10.0759	-0.742166		18.4734	0.757768		12.3862	-0.111432
ENSG00000243176.5	ENSG00000243176	AC092944.1	19.6568	-0.829119		17.5516	-1.16876		22.6193	-0.353729
ENSG00000214147.2	ENSG00000214147	AC092952.1	68.5521	-0.061898	0.944656	56.0107	-0.558397	0.572666	52.9627	-0.687202	0.360703
ENSG00000279862.1	ENSG00000279862	AC092964.1	17.8535	-0.105247		16.4836	-0.272075		17.6637	-0.0652658
ENSG00000257896.1	ENSG00000257896	AC093012.1	21.2481	-0.0344326		38.1397	1.20496	0.223907	23.6649	0.275462
ENSG00000258090.1	ENSG00000258090	AC093014.1	45.6294	0.365642	0.678204	47.7885	0.494628	0.621144	41.1927	0.189581	0.86686
ENSG00000235337.1	ENSG00000235337	AC093083.1	62.6218	-0.433734	0.562114	48.5789	-1.17569	0.0794894	39.0416	-2.08919	0.00251561
ENSG00000238018.2	ENSG00000238018	AC093110.1	46.5154	-0.236496	0.801835	43.3686	-0.388014	0.704274	45.3904	-0.241956	0.799872
ENSG00000225568.1	ENSG00000225568	AC093155.1	85.0641	-0.338568	0.586524	73.4305	-0.720913	0.248805	86.3951	-0.237404	0.752698
ENSG00000235251.2	ENSG00000235251	AC093155.2	81.2195	-0.171565	0.834293	73.0306	-0.416981	0.610175	84.1571	-0.0263285	0.979852
ENSG00000233184.6	ENSG00000233184	AC093157.1	125.218	0.00155949	0.997586	103.022	-0.461211	0.474951	97.8552	-0.576436	0.266817
ENSG00000230299.1	ENSG00000230299	AC093162.1	37.9756	0.0982684	0.936809	25.1312	-0.996229		28.9167	-0.531282	0.608243
ENSG00000246575.2	ENSG00000246575	AC093162.2	345.06	-0.0148373	0.974921	285.9	-0.465985	0.259464	317.689	-0.161209	0.74905
ENSG00000250071.1	ENSG00000250071	AC093214.1	298.683	-0.0185702	0.971524	307.303	0.0800321	0.917983	334.443	0.29631	0.541319
ENSG00000267152.1	ENSG00000267152	AC093227.1	19.7659	0.794071		15.6717	0.340239		16.5374	0.478253
ENSG00000261840.2	ENSG00000261840	AC093249.6	16.646	1.04676		11.9673	0.413052		9.89722	0.0091183
ENSG00000213755.3	ENSG00000213755	AC093270.1	30.4829	0.151123		23.3737	-0.491501		21.1324	-0.758736
ENSG00000272335.1	ENSG00000272335	AC093297.2	164.463	0.0566875	0.925139	110.15	-1.02983	0.0395886	130.022	-0.486959	0.330236
ENSG00000170846.16	ENSG00000170846	AC093323.1	1455.95	-0.320021	0.0225598	1034.2	-1.36205	3.51127e-06	1146.38	-0.9557	0.00329988
ENSG00000279811.1	ENSG00000279811	AC093330.2	45.0243	0.251876	0.793441	35.2417	-0.3063	0.804445	38.9929	-0.0257533	0.985133
ENSG00000213041.4	ENSG00000213041	AC093422.1	23.9214	0.978392		16.3405	0.219324		23.9368	1.02855
ENSG00000266651.1	ENSG00000266651	AC093484.4	107.038	-0.164411	0.828929	98.6272	-0.343856	0.674985	96.732	-0.369551	0.559217
ENSG00000228242.6	ENSG00000228242	AC093495.1	133.645	0.414215	0.314317	102.209	-0.179325	0.822524	105.372	-0.0766186	0.920219
ENSG00000260757.1	ENSG00000260757	AC093520.1	58.9909	0.295604	0.703584	57.6954	0.278259	0.774218	57.0705	0.277369	0.731884
ENSG00000269937.1	ENSG00000269937	AC093525.7	47.7667	1.6805	0.00197303	24.489	0.424904		38.0812	1.31472	0.118615
ENSG00000279520.1	ENSG00000279520	AC093525.8	187.326	0.655715	0.0370954	162.679	0.384919	0.501059	224.101	1.0565	0.00173016
ENSG00000250602.5	ENSG00000250602	AC093535.1	20.8786	-0.81783		24.1787	-0.355567		24.6682	-0.275859
ENSG00000260668.1	ENSG00000260668	AC093536.1	103.618	-0.16101	0.804636	108.355	-0.0200608	0.981955	89.8709	-0.478351	0.384335
ENSG00000267764.1	ENSG00000267764	AC093567.1	13.7953	0.450186		17.7168	0.994487		13.8001	0.509596
ENSG00000236529.1	ENSG00000236529	AC093582.1	22.3937	-0.473616		19.8993	-0.766618		24.6742	-0.142924
ENSG00000261668.1	ENSG00000261668	AC093591.2	68.3376	0.12463	0.888172	57.2497	-0.277797	0.789326	62.8767	-0.0159348	0.989031
ENSG00000282855.1	ENSG00000282855	AC093591.3	34.8285	-0.45194		31.622	-0.698371	0.492162	40.3057	-0.0199724	0.988303
ENSG00000234231.3	ENSG00000234231	AC093616.1	288.924	0.0259438	0.956404	258.131	-0.220683	0.694446	287.275	0.0676901	0.896969
ENSG00000241269.1	ENSG00000241269	AC093620.1	12.9159	0.436813		12.0028	0.302183		17.5144	1.09771
ENSG00000232533.1	ENSG00000232533	AC093673.1	124.284	-0.312716	0.53657	160.371	0.329592	0.5771	145.36	0.130932	0.833851
ENSG00000251017.1	ENSG00000251017	AC093677.1	247.549	-0.000309872	0.999137	246.267	0.0180982	0.980526	243.676	0.0173819	0.978136
ENSG00000223522.1	ENSG00000223522	AC093690.1	70.3417	-0.494979	0.383496	61.3882	-0.860067	0.220393	58.1823	-0.999611	0.0842069
ENSG00000248988.1	ENSG00000248988	AC093700.1	24.7094	0.738665		21.9739	0.522581		26.9386	0.957015
ENSG00000272760.1	ENSG00000272760	AC093726.1	27.9048	0.601747		35.3847	1.10228	0.193066	34.7863	1.08877	0.19576
ENSG00000273183.1	ENSG00000273183	AC093726.2	17.1151	-0.68312		22.0463	0.028525		21.68	0.0127434
ENSG00000233845.1	ENSG00000233845	AC093732.1	25.5928	0.0690106		16.5554	-1.11419		18.8904	-0.65689
ENSG00000245958.6	ENSG00000245958	AC093752.1	252.851	0.00279792	0.995079	223.415	-0.273874	0.647987	269.913	0.210041	0.67039
ENSG00000250950.1	ENSG00000250950	AC093752.2	11.3839	-0.408109		14.4105	0.214125		17.1947	0.619552
ENSG00000273449.1	ENSG00000273449	AC093788.1	132.58	-0.195417	0.738646	111.353	-0.633574	0.237481	107.966	-0.695785	0.175758
ENSG00000249780.1	ENSG00000249780	AC093809.1	70.8284	-0.348288	0.586524	62.9616	-0.638972	0.360728	63.1637	-0.601217	0.341031
ENSG00000213480.3	ENSG00000213480	AC093816.1	31.3059	-0.278167		39.5467	0.313479	0.78488	34.8454	0.0482873	0.97095
ENSG00000250202.2	ENSG00000250202	AC093827.2	12.6763	0.107132		14.1146	0.38386		14.6185	0.479005
ENSG00000251411.1	ENSG00000251411	AC093827.3	136.896	0.204526	0.690962	131.798	0.151667	0.851817	140.403	0.3163	0.568362
ENSG00000225356.3	ENSG00000225356	AC093840.1	40.064	-0.103378	0.931361	42.0501	0.0450784	0.978757	36.6065	-0.272801	0.801135
ENSG00000250292.1	ENSG00000250292	AC093844.1	18.1027	-0.66799		29.7302	0.579558	0.610597	28.3559	0.498011
ENSG00000249741.2	ENSG00000249741	AC093890.1	83.0277	0.362422	0.573571	90.411	0.573187	0.335301	90.8538	0.604571	0.299941
ENSG00000226856.5	ENSG00000226856	AC093901.1	13.7259	1.27424		9.06611	0.506009		15.1292	1.50313
ENSG00000280219.1	ENSG00000280219	AC093908.1	50.406	-0.496114	0.486489	46.2267	-0.709599	0.379641	46.2112	-0.681406	0.342265
ENSG00000180015.12	ENSG00000180015	AC093909.1	489.046	-0.0302914	0.933253	511.725	0.108807	0.842573	560.884	0.340037	0.338877
ENSG00000278974.1	ENSG00000278974	AC093909.6	354.365	-0.174054	0.554766	337.33	-0.266377	0.545891	398.647	0.166212	0.712215
ENSG00000236732.1	ENSG00000236732	AC094019.1	17.0182	1.43593		18.6148	1.62219		10.054	0.478562
ENSG00000270681.1	ENSG00000270681	AC095055.1	22.5066	0.551661		16.9099	-0.0585999		12.5407	-0.843372
ENSG00000249239.2	ENSG00000249239	AC095059.2	13.5949	-0.783639		17.3931	-0.0752498		14.9093	-0.447235
ENSG00000236942.1	ENSG00000236942	AC096533.1	14.5516	-0.0860272		16.6104	0.259119		16.2195	0.228746
ENSG00000245293.2	ENSG00000245293	AC096564.1	21.4704	0.58939		18.6505	0.320873		20.9062	0.588155
ENSG00000249604.1	ENSG00000249604	AC096564.2	28.4022	1.00735		14.2383	-0.506719		21.673	0.516596
ENSG00000283247.1	ENSG00000283247	AC096582.3	19.3615	-0.435445		17.0427	-0.754206		15.2927	-1.06975
ENSG00000273369.1	ENSG00000273369	AC096586.2	105.612	0.163166	0.79233	86.0221	-0.306899	0.68754	90.1592	-0.158929	0.826359
ENSG00000234488.1	ENSG00000234488	AC096664.2	241.379	-0.310227	0.432115	262.057	-0.0715723	0.92557	232.629	-0.350939	0.527428
ENSG00000224536.2	ENSG00000224536	AC096677.1	31.7187	-0.506699		30.4323	-0.582676	0.671268	26.8479	-0.942108
ENSG00000270257.1	ENSG00000270257	AC096720.1	26.3666	-0.535175		35.078	0.213868	0.877325	34.7668	0.223008	0.871941
ENSG00000279464.1	ENSG00000279464	AC096720.2	14.3128	-0.157678		15.3234	0.0535108		16.8868	0.29596
ENSG00000251171.1	ENSG00000251171	AC096741.1	44.6988	0.447612	0.614166	50.939	0.750806	0.365646	49.3323	0.707993	0.358838
ENSG00000275348.1	ENSG00000275348	AC096861.1	17.1516	1.21641		18.9464	1.41763		15.482	1.06414
ENSG00000224618.1	ENSG00000224618	AC096921.1	31.9511	1.07056		21.3111	0.254114		28.2764	0.873496
ENSG00000261468.1	ENSG00000261468	AC096921.2	329.804	0.919146	2.3247e-06	195.917	-0.196916	0.785809	252.479	0.419248	0.315505
ENSG00000270742.1	ENSG00000270742	AC096947.1	19.3665	0.431134		17.0994	0.194318		11.8991	-0.721671
ENSG00000273486.1	ENSG00000273486	AC096992.2	44.1412	-0.883213	0.222497	55.0352	-0.208125	0.876629	49.059	-0.486967	0.653819
ENSG00000226835.2	ENSG00000226835	AC097059.1	29.2421	0.348975		21.9707	-0.288565		20.6736	-0.427594
ENSG00000236098.1	ENSG00000236098	AC097059.2	26.3046	-0.254732		22.1194	-0.702127		22.8774	-0.573356
ENSG00000248932.5	ENSG00000248932	AC097103.2	73.2776	-0.153602	0.85404	73.3968	-0.120315	0.90803	69.5816	-0.232058	0.776352
ENSG00000228519.3	ENSG00000228519	AC097263.1	391.794	-0.0293434	0.951239	414.131	0.132012	0.810837	389.704	0.013163	0.982198
ENSG00000270194.1	ENSG00000270194	AC097359.2	61.3012	0.0725629	0.944046	56.5629	-0.0897817	0.940453	58.2995	0.00875046	0.994061
ENSG00000248863.2	ENSG00000248863	AC097376.1	27.8419	-0.0552522		25.2409	-0.268832		26.5415	-0.117562
ENSG00000273247.5	ENSG00000273247	AC097376.2	230.992	-0.00831684	0.989081	222.026	-0.0700385	0.926589	215.561	-0.118251	0.840353
ENSG00000245748.1	ENSG00000245748	AC097382.2	17.7739	0.16974		15.4599	-0.125378		19.2568	0.406466
ENSG00000261428.2	ENSG00000261428	AC097461.1	119.431	0.00850275	0.990262	131.511	0.264695	0.691896	115.154	-0.0209505	0.982259
ENSG00000249795.1	ENSG00000249795	AC097462.2	32.4841	-1.00565		31.1852	-1.10436	0.212546	24.0425	-2.22476
ENSG00000272644.1	ENSG00000272644	AC097468.3	55.566	0.363105	0.650787	29.9866	-1.30421	0.154838	35.6355	-0.693164	0.456314
ENSG00000251095.6	ENSG00000251095	AC097478.1	2078.03	0.276046	0.016097	1377.84	-0.749401	0.0110901	1911.53	0.139395	0.752989
ENSG00000274238.1	ENSG00000274238	AC097478.2	65.328	-0.0340985	0.971728	44.3786	-1.10568	0.222554	56.1558	-0.360066	0.745487
ENSG00000276542.1	ENSG00000276542	AC097478.3	37.2493	-0.306547	0.769861	24.8241	-1.59853		38.6515	-0.150266	0.923113
ENSG00000277695.1	ENSG00000277695	AC097478.4	52.3804	0.273585	0.750269	33.6411	-0.854885	0.460049	40.8913	-0.267057	0.802869
ENSG00000242034.1	ENSG00000242034	AC097493.1	21.8068	-0.764112		26.6693	-0.168182		27.8988	-0.0285552
ENSG00000244004.1	ENSG00000244004	AC097493.2	20.034	-0.976156		23.2134	-0.483192		18.0604	-1.25195
ENSG00000237868.1	ENSG00000237868	AC097533.1	25.9438	0.995594		17.0362	0.134394		20.8712	0.601694
ENSG00000261572.1	ENSG00000261572	AC097639.1	13.6943	-0.0407844		14.8517	0.189175		15.5277	0.310415
ENSG00000277728.1	ENSG00000277728	AC097641.2	383.207	0.893357	4.47915e-07	180.132	-0.901168	0.0133037	299.52	0.436219	0.204087
ENSG00000228981.3	ENSG00000228981	AC097658.1	31.0383	-0.873712		29.8204	-0.955024	0.319362	26.8473	-1.28912
ENSG00000236432.7	ENSG00000236432	AC097662.1	26.2615	0.626634		24.8863	0.547108		27.958	0.804626
ENSG00000237784.1	ENSG00000237784	AC097713.2	56.3888	0.310763	0.685716	48.1989	-0.0226749	0.985478	50.3769	0.106667	0.917778
ENSG00000205794.4	ENSG00000205794	AC098591.1	64.2734	0.14225	0.874448	81.3149	0.680682	0.283548	83.215	0.748524	0.16609
ENSG00000250568.1	ENSG00000250568	AC098591.2	1189.37	-0.160965	0.427358	1268.55	0.031454	0.964307	1231.62	-0.0148357	0.978136
ENSG00000227965.1	ENSG00000227965	AC098592.2	79.4138	0.128715	0.877091	64.548	-0.35515	0.730629	77.4092	0.122374	0.8815
ENSG00000213846.5	ENSG00000213846	AC098614.1	169.401	-0.56777	0.0919346	219.143	0.126353	0.962674	206.125	0.00633116	0.998323
ENSG00000251429.1	ENSG00000251429	AC098679.2	20.8592	-0.651458		21.4755	-0.533074		16.0343	-1.48352
ENSG00000232485.2	ENSG00000232485	AC098820.1	13.2664	0.170741		15.6801	0.565721		12.4904	0.0832108
ENSG00000250990.1	ENSG00000250990	AC098851.1	40.3593	0.825446	0.255714	24.029	-0.314001		29.9096	0.243594	0.837339
ENSG00000248795.1	ENSG00000248795	AC098859.1	1361.77	-0.138175	0.439638	1257.43	-0.310495	0.401316	1177.67	-0.459555	0.0647964
ENSG00000214796.8	ENSG00000214796	AC098934.1	17.5627	-0.478312		31.3026	0.884937	0.370933	18.6466	-0.254407
ENSG00000235449.2	ENSG00000235449	AC098934.3	20.5266	-0.355054		19.8587	-0.413189		19.9839	-0.367013
ENSG00000236468.1	ENSG00000236468	AC099335.1	30.8786	-2.64334		44.9319	-0.854894	0.253446	26.6808	-3.93259
ENSG00000232626.3	ENSG00000232626	AC099336.1	75.0269	0.231551	0.753727	76.1576	0.29181	0.759864	70.9681	0.15651	0.857231
ENSG00000236439.4	ENSG00000236439	AC099336.2	582.718	-0.192445	0.539029	596.826	-0.100332	0.840784	575.388	-0.165116	0.689276
ENSG00000271646.1	ENSG00000271646	AC099343.3	14.3198	-0.259703		16.8945	0.178431		21.1109	0.677957
ENSG00000247402.2	ENSG00000247402	AC099487.1	17.3022	0.118953		15.056	-0.191744		14.4921	-0.265384
ENSG00000188897.8	ENSG00000188897	AC099489.1	234.738	-0.522238	0.0538312	192.074	-1.1129	0.00165452	168.479	-1.5855	9.80324e-06
ENSG00000260430.1	ENSG00000260430	AC099518.1	35.4695	-0.403264		35.0738	-0.394772	0.789347	26.7528	-1.21385
ENSG00000251574.6	ENSG00000251574	AC099520.1	61.5133	-0.352842	0.66044	61.2729	-0.328101	0.718756	74.0122	0.16071	0.856097
ENSG00000230807.1	ENSG00000230807	AC099535.1	226.171	0.0588097	0.919474	189.559	-0.353789	0.629789	191.455	-0.299334	0.595344
ENSG00000234287.1	ENSG00000234287	AC099560.2	191.392	-0.551359	0.124947	182.431	-0.656329	0.0989627	196.426	-0.416395	0.369733
ENSG00000235095.1	ENSG00000235095	AC099654.2	37.9414	-0.722498	0.349118	44.936	-0.21261	0.852768	39.6281	-0.521813	0.528637
ENSG00000236692.2	ENSG00000236692	AC099654.3	68.526	-0.414419	0.522694	68.1872	-0.393578	0.731712	68.1251	-0.366682	0.610703
ENSG00000283547.1	ENSG00000283547	AC099654.8	34.2598	-1.04356		39.0906	-0.590773	0.648855	43.0222	-0.29393	0.769236
ENSG00000236869.1	ENSG00000236869	AC099669.1	12.3723	0.0192936		14.2517	0.368976		14.5446	0.436346
ENSG00000231718.1	ENSG00000231718	AC099673.1	40.6713	-2.77651	1.85395e-06	66.1931	-0.564275	0.439807	35.5424	-4.0086	2.86342e-08
ENSG00000273478.1	ENSG00000273478	AC099676.1	37.9863	-0.248689	0.812503	35.6755	-0.378412	0.761735	29.8575	-0.864759	0.347112
ENSG00000230953.2	ENSG00000230953	AC099677.1	75.6841	0.00230835	0.997586	51.7069	-1.04433	0.176516	45.998	-1.44528	0.0262086
ENSG00000283973.1	ENSG00000283973	AC099795.1	22.5163	-1.50237		30.4625	-0.459438	0.71388	24.6989	-1.07209
ENSG00000284138.1	ENSG00000284138	AC099795.2	63.3439	-0.224647	0.79503	69.4846	0.0366226	0.977853	80.7814	0.401691	0.561419
ENSG00000279570.1	ENSG00000279570	AC099804.1	18.1902	-0.139376		18.8535	-0.0252374		24.2669	0.567955
ENSG00000273679.1	ENSG00000273679	AC100757.1	60.9877	0.0747059	0.938322	56.0182	-0.10186	0.949145	55.9512	-0.0763229	0.945856
ENSG00000261529.1	ENSG00000261529	AC100774.1	24.9227	-0.498963		26.3281	-0.315438		30.7316	0.0921184	0.946192
ENSG00000246731.2	ENSG00000246731	AC100786.1	34.8998	0.0546298		29.9047	-0.305102	0.82871	32.5279	-0.0708812	0.96366
ENSG00000267491.1	ENSG00000267491	AC100788.1	20.416	0.997738		12.7946	0.0462003		17.7124	0.772213
ENSG00000279339.1	ENSG00000279339	AC100788.2	26.7369	1.70835		22.0358	1.38899		25.7416	1.68515
ENSG00000187229.3	ENSG00000187229	AC100800.1	40.3	1.40271	0.0248133	27.683	0.717609	0.521095	34.7632	1.17728	0.130894
ENSG00000253982.1	ENSG00000253982	AC100810.1	30.316	-0.173594		25.6699	-0.595833		29.968	-0.148249	0.913255
ENSG00000253667.2	ENSG00000253667	AC100821.1	62.8166	-0.0669186	0.946156	72.1392	0.290565	0.765204	70.0891	0.248981	0.750459
ENSG00000260955.2	ENSG00000260955	AC100821.2	25.8899	0.398642		27.7698	0.576496	0.651914	25.4451	0.40932
ENSG00000259635.1	ENSG00000259635	AC100830.1	34.1846	-0.538184		29.984	-0.888232	0.38634	26.82	-1.2385
ENSG00000246582.2	ENSG00000246582	AC100861.1	84.7001	0.28568	0.662449	81.9827	0.248127	0.795917	87.9668	0.428049	0.540604
ENSG00000253112.1	ENSG00000253112	AC102945.1	21.522	1.248		15.3999	0.628945		20.5256	1.20848
ENSG00000279041.1	ENSG00000279041	AC102945.2	45.0803	-0.074551	0.945622	41.5161	-0.250043	0.829907	47.5702	0.107137	0.924784
ENSG00000273230.1	ENSG00000273230	AC102953.2	57.6683	0.392703	0.598944	44.1732	-0.194348	0.891081	53.9489	0.302891	0.736919
ENSG00000213560.4	ENSG00000213560	AC103591.1	201.378	-0.267368	0.507382	230.316	0.0952117	0.887691	190.304	-0.354295	0.419468
ENSG00000257178.5	ENSG00000257178	AC103702.1	91.1133	0.211751	0.746877	54.3586	-1.19016	0.0549064	63.7923	-0.634876	0.32187
ENSG00000272763.1	ENSG00000272763	AC103702.2	392.602	-0.33792	0.220594	426.756	-0.0936058	0.872677	377.87	-0.38049	0.330236
ENSG00000278275.1	ENSG00000278275	AC103705.1	76.218	0.445536	0.458438	74.7262	0.435549	0.571104	60.2267	-0.0338451	0.976708
ENSG00000259370.2	ENSG00000259370	AC103740.1	27.3697	-0.577881		26.2086	-0.656454		25.1031	-0.755277
ENSG00000275322.1	ENSG00000275322	AC103746.1	17.1056	-0.749907		28.7847	0.569863	0.6465	21.8874	-0.017555
ENSG00000254231.1	ENSG00000254231	AC103760.1	121.067	0.623551	0.158882	90.9497	0.0224246	0.981742	112.627	0.523794	0.32187
ENSG00000255496.1	ENSG00000255496	AC103796.1	19.7321	-0.105057		23.4688	0.324504		19.1684	-0.126093
ENSG00000264057.1	ENSG00000264057	AC103810.1	47.6483	-0.0984729	0.932322	34.4355	-0.985198	0.301551	34.0859	-0.985621	0.255601
ENSG00000265982.1	ENSG00000265982	AC103810.3	20.4112	0.0395743		19.0169	-0.0994275		15.0868	-0.700702
ENSG00000260328.1	ENSG00000260328	AC104024.2	134.777	-0.0708901	0.914991	76.7445	-1.915	0.000146029	80.9049	-1.61745	0.000345528
ENSG00000255462.1	ENSG00000255462	AC104031.1	25.0299	-0.383874		34.7287	0.434198	0.724159	36.3622	0.554869	0.563336
ENSG00000248375.1	ENSG00000248375	AC104066.1	31.7532	-0.338957		25.7148	-0.915995		25.4416	-0.918993
ENSG00000270177.1	ENSG00000270177	AC104109.2	24.0223	-0.542034		25.615	-0.332197		19.816	-1.06634
ENSG00000253908.1	ENSG00000253908	AC104115.2	14.4648	-0.83035		20.3203	0.122171		24.3126	0.543901
ENSG00000271862.1	ENSG00000271862	AC104118.1	82.8627	0.188296	0.792299	76.559	0.0320371	0.977955	94.1746	0.519966	0.372126
ENSG00000176349.11	ENSG00000176349	AC104129.1	50.7142	0.469887	0.536815	46.4664	0.305376	0.784025	48.0589	0.403431	0.621448
ENSG00000225420.1	ENSG00000225420	AC104134.1	14.8346	-0.673622		15.291	-0.542345		18.637	-0.0010662
ENSG00000225673.3	ENSG00000225673	AC104164.1	45.5027	-0.163154	0.891282	42.6037	-0.305157	0.790026	41.3234	-0.358801	0.687011
ENSG00000248858.7	ENSG00000248858	AC104211.1	31.1546	-0.237348		34.7187	0.0667222	0.970376	35.4562	0.139419	0.917172
ENSG00000213791.4	ENSG00000213791	AC104212.1	27.0023	-0.06216		24.7012	-0.252613		26.8392	-0.0194529
ENSG00000213383.2	ENSG00000213383	AC104297.1	847.881	-0.300459	0.0426619	944.472	0.00281278	0.996529	790.072	-0.427038	0.23806
ENSG00000225505.1	ENSG00000225505	AC104332.1	37.4117	0.734867	0.355528	30.0927	0.304253	0.823822	29.8789	0.311571	0.807973
ENSG00000267476.1	ENSG00000267476	AC104365.1	37.8894	-0.716932	0.368101	31.9673	-1.23994	0.155753	27.0613	-1.91868
ENSG00000230087.1	ENSG00000230087	AC104389.2	155.114	-0.511365	0.194919	179.328	-0.0903479	0.908652	125.425	-1.0946	0.00895978
ENSG00000236248.1	ENSG00000236248	AC104389.3	76.4444	-0.414228	0.485117	77.0548	-0.357945	0.658712	66.3155	-0.759248	0.197313
ENSG00000258895.1	ENSG00000258895	AC104390.1	365.339	-0.166627	0.576765	312.643	-0.546582	0.262518	290.941	-0.726696	0.0541862
ENSG00000275956.1	ENSG00000275956	AC104446.1	27.024	1.07018		27.2046	1.10763		21.9404	0.707542
ENSG00000280173.1	ENSG00000280173	AC104447.1	144.906	-0.199976	0.682795	155.399	0.00647985	0.994204	150.472	-0.0458328	0.94825
ENSG00000215871.2	ENSG00000215871	AC104457.1	15.2466	-0.375819		13.3475	-0.719815		15.8845	-0.212895
ENSG00000269425.1	ENSG00000269425	AC104521.1	18.042	0.456989		18.6955	0.551275		16.3069	0.275518
ENSG00000268756.1	ENSG00000268756	AC104534.1	163.511	-0.101648	0.855178	140.709	-0.459698	0.399925	155.675	-0.167262	0.785007
ENSG00000253483.1	ENSG00000253483	AC104561.2	34.261	0.551172		30.877	0.355402	0.78956	26.8132	0.0597785
ENSG00000240036.4	ENSG00000240036	AC104563.1	246.278	0.185294	0.619378	223.615	-0.0119923	0.987589	231.464	0.0949222	0.867092
ENSG00000264290.1	ENSG00000264290	AC104564.3	16.463	-1.03813		23.5722	0.00145344		19.835	-0.415291
ENSG00000265625.1	ENSG00000265625	AC104564.5	18.5989	0.706385		15.9552	0.411388		16.7053	0.53117
ENSG00000280046.1	ENSG00000280046	AC104581.4	56.0949	0.0678902	0.947744	49.0277	-0.224298	0.841974	62.1903	0.360781	0.621821
ENSG00000225496.1	ENSG00000225496	AC104651.1	100.625	-0.424408	0.396696	115.797	-0.0291041	0.978757	117.516	0.0320158	0.970238
ENSG00000234949.2	ENSG00000234949	AC104667.2	47.8018	0.424825	0.602661	38.8318	-0.0115527	0.994437	35.5928	-0.204166	0.854793
ENSG00000270640.1	ENSG00000270640	AC104695.4	19.4281	0.679265		18.5225	0.614092		15.5848	0.268976
ENSG00000241157.1	ENSG00000241157	AC104763.1	19.5131	0.329377		19.0109	0.30396		17.0495	0.0805184
ENSG00000275562.1	ENSG00000275562	AC104763.3	22.869	0.109873		24.5869	0.313371		22.0312	0.0828062
ENSG00000271676.1	ENSG00000271676	AC104771.1	34.2598	-0.21521		32.1064	-0.356887	0.787698	29.3684	-0.578337	0.552809
ENSG00000279481.1	ENSG00000279481	AC104791.2	30.8533	0.558763		29.4576	0.495335	0.697641	28.9283	0.478109	0.65618
ENSG00000260077.1	ENSG00000260077	AC104794.2	18.7002	-0.0307713		11.4253	-1.50122		15.9754	-0.377488
ENSG00000250030.2	ENSG00000250030	AC104806.1	39.0697	0.380693	0.689994	35.0677	0.175435	0.901159	34.8361	0.184081	0.873258
ENSG00000249012.2	ENSG00000249012	AC104819.1	21.2426	-0.186545		20.0334	-0.295591		21.8782	-0.0439401
ENSG00000270265.1	ENSG00000270265	AC104819.3	21.6017	-0.251878		13.8049	-1.68519		17.081	-0.844258
ENSG00000251615.3	ENSG00000251615	AC104825.1	90.7428	-0.308085	0.589939	119.367	0.37825	0.537504	113.581	0.290366	0.648999
ENSG00000235400.1	ENSG00000235400	AC104837.1	23.073	-0.380253		22.0129	-0.466343		20.4493	-0.649473
ENSG00000237456.3	ENSG00000237456	AC104849.1	51.0037	-0.0596657	0.956188	43.8796	-0.414582	0.705953	45.8369	-0.27156	0.764815
ENSG00000261451.1	ENSG00000261451	AC104964.3	59.045	-0.160877	0.869932	66.5459	0.164322	0.868519	81.5246	0.628614	0.253906
ENSG00000272505.1	ENSG00000272505	AC104964.4	41.6734	0.0974653	0.931221	42.3953	0.170597	0.897509	43.4718	0.253623	0.793945
ENSG00000265739.1	ENSG00000265739	AC104984.3	26.4968	-0.0926854		29.5307	0.196178	0.900226	24.5998	-0.22164
ENSG00000266987.1	ENSG00000266987	AC104984.6	42.0861	0.30138	0.760751	31.8175	-0.334599	0.79862	34.6221	-0.0931964	0.938722
ENSG00000253180.1	ENSG00000253180	AC104986.1	28.9106	-0.457661		30.5707	-0.268003	0.849536	23.5715	-1.00494
ENSG00000253948.1	ENSG00000253948	AC104986.2	18.3116	0.143659		19.2288	0.284593		19.1159	0.290738
ENSG00000266876.1	ENSG00000266876	AC104996.2	54.4429	0.433161	0.589099	50.9753	0.314524	0.76956	62.7826	0.77208	0.210982
ENSG00000203392.3	ENSG00000203392	AC105020.1	153.608	-0.0384321	0.952732	111.369	-0.891656	0.0752479	123.616	-0.546092	0.282587
ENSG00000275454.1	ENSG00000275454	AC105020.6	14.0214	0.326212		16.1068	0.656104		16.9777	0.785114
ENSG00000236319.2	ENSG00000236319	AC105021.1	56.1848	0.68582	0.311264	62.0649	0.907644	0.198	52.508	0.594801	0.441032
ENSG00000253931.1	ENSG00000253931	AC105118.1	86.7931	0.265122	0.680833	72.2406	-0.139073	0.911337	76.482	0.0249738	0.982198
ENSG00000259232.2	ENSG00000259232	AC105129.1	16.7063	0.452702		12.602	-0.166106		17.2488	0.578502
ENSG00000261714.2	ENSG00000261714	AC105137.1	19.3802	0.271226		23.1663	0.688658		23.9361	0.776283
ENSG00000177725.5	ENSG00000177725	AC105206.1	44.8949	0.732677	0.327618	31.3739	-0.0149256	0.993336	37.3437	0.4054	0.689399
ENSG00000284606.1	ENSG00000284606	AC105233.5	164.071	-0.266832	0.521925	141.516	-0.639368	0.21401	132.481	-0.810572	0.0755792
ENSG00000279786.1	ENSG00000279786	AC105235.1	105.199	0.174119	0.828377	96.922	0.0152027	0.990315	106.85	0.265802	0.691268
ENSG00000250746.1	ENSG00000250746	AC105250.1	32.8205	0.0639709		26.8688	-0.403224		25.6718	-0.501215
ENSG00000245213.6	ENSG00000245213	AC105285.1	23.1733	-1.02655		29.7295	-0.245878	0.871379	23.9583	-0.826873
ENSG00000252690.3	ENSG00000252690	AC105339.2	37.3548	0.169533	0.893822	47.3296	0.708696	0.405309	50.0921	0.84246	0.252924
ENSG00000259442.1	ENSG00000259442	AC105339.3	59.5338	-0.542495	0.512737	57.8281	-0.584219	0.481056	66.9781	-0.161335	0.874084
ENSG00000205959.3	ENSG00000205959	AC105345.1	16.4826	0.24572		17.6744	0.433034		17.8002	0.47121
ENSG00000237077.1	ENSG00000237077	AC105399.1	819.36	-0.029825	0.937692	779.4	-0.119326	0.807261	766.483	-0.134699	0.737876
ENSG00000248305.1	ENSG00000248305	AC105416.1	17.2501	-0.167416		16.8549	-0.194305		15.1562	-0.445124
ENSG00000276337.1	ENSG00000276337	AC105429.1	29.2629	-0.630941		44.0953	0.416303	0.689523	37.3927	0.0684884	0.957419
ENSG00000250920.1	ENSG00000250920	AC105460.1	4635.19	-1.52511	8.16189e-61	5028.15	-1.15769	2.58875e-08	3570.9	-2.90766	2.96773e-62
ENSG00000251577.5	ENSG00000251577	AC105460.2	104.759	-1.45896	1.0047e-05	121.572	-0.873861	0.217479	82.6747	-2.59015	1.04375e-09
ENSG00000124835.2	ENSG00000124835	AC105760.1	27.858	0.86453		20.1896	0.207138		31.1523	1.12329	0.275435
ENSG00000227252.1	ENSG00000227252	AC105760.2	65.6282	0.0296501	0.977155	65.6449	0.0622109	0.959788	87.077	0.702937	0.185427
ENSG00000246792.2	ENSG00000246792	AC106038.1	27.2052	0.173814		27.3552	0.212944		33.574	0.673921	0.48932
ENSG00000240005.5	ENSG00000240005	AC106047.1	19.7772	0.679301		14.1329	-0.0328606		20.0855	0.760767
ENSG00000245888.6	ENSG00000245888	AC106739.1	31.0535	0.45488		18.6434	-0.81757		21.115	-0.426619
ENSG00000251548.1	ENSG00000251548	AC106760.2	35.1297	-0.249634		44.6277	0.34383	0.775058	50.3273	0.620747	0.448825
ENSG00000260219.2	ENSG00000260219	AC106782.2	25.0817	0.12293		22.2622	-0.140439		23.2222	-0.0135939
ENSG00000213661.3	ENSG00000213661	AC106806.1	38.6622	0.107844	0.931221	35.7414	-0.0530505	0.975203	32.9103	-0.234714	0.832934
ENSG00000243445.1	ENSG00000243445	AC106820.1	15.0912	0.69604		10.7796	-0.0260063		14.3672	0.639401
ENSG00000259895.1	ENSG00000259895	AC106820.2	15.9681	0.0145121		12.7644	-0.524466		19.9221	0.556323
ENSG00000260293.2	ENSG00000260293	AC106820.4	35.7943	0.360168	0.715997	44.6508	0.845847	0.284053	40.1587	0.652944	0.419402
ENSG00000203647.2	ENSG00000203647	AC106827.1	34.8258	0.392539		25.4236	-0.334125		37.9397	0.620935	0.492261
ENSG00000282034.1	ENSG00000282034	AC106886.5	65.3759	-0.121037	0.90362	50.4157	-0.800561	0.309267	57.777	-0.375759	0.675347
ENSG00000224638.1	ENSG00000224638	AC106900.1	27.2748	-0.725577		31.5245	-0.281538	0.838266	34.3224	-0.0414796	0.976405
ENSG00000270460.1	ENSG00000270460	AC106900.2	33.1108	0.101889		30.0394	-0.0962805	0.95758	23.7415	-0.703007
ENSG00000261167.1	ENSG00000261167	AC107027.3	282.344	0.0870477	0.841139	213.939	-0.592577	0.235637	237.752	-0.274077	0.563636
ENSG00000259959.1	ENSG00000259959	AC107068.1	240.761	-0.151731	0.758096	227.026	-0.265675	0.660364	208.012	-0.471874	0.330467
ENSG00000282917.1	ENSG00000282917	AC107068.2	38.4659	-0.297552	0.774814	32.514	-0.734766	0.464247	31.1715	-0.83287	0.322435
ENSG00000277998.1	ENSG00000277998	AC107075.1	355.105	-0.0884361	0.823823	354.419	-0.0604403	0.921126	326.9	-0.23796	0.552688
ENSG00000277945.1	ENSG00000277945	AC107308.1	153.111	-0.129665	0.811218	142.587	-0.274529	0.726841	126.574	-0.569816	0.351415
ENSG00000259891.1	ENSG00000259891	AC107375.1	53.0939	-0.324519	0.706281	50.6434	-0.419001	0.687357	49.5775	-0.452617	0.605245
ENSG00000228933.7	ENSG00000228933	AC107419.1	122.007	0.0817708	0.908761	81.5006	-0.997726	0.0581985	81.3569	-0.970659	0.0776529
ENSG00000260007.2	ENSG00000260007	AC107871.1	62.2327	0.228435	0.782588	57.1082	0.0566532	0.964526	65.6863	0.397397	0.561595
ENSG00000251364.6	ENSG00000251364	AC107884.1	21.0494	0.834181		15.6576	0.236966		22.3272	1.00259
ENSG00000261549.2	ENSG00000261549	AC107954.1	78.3725	-0.66552	0.177851	94.2241	-0.130239	0.892866	83.0396	-0.435283	0.467787
ENSG00000213779.4	ENSG00000213779	AC107956.2	36.2088	-0.0915553	0.942352	27.2249	-0.840669		29.8909	-0.529348	0.622722
ENSG00000245025.2	ENSG00000245025	AC107959.1	32.6328	0.145223		21.9585	-0.892506		22.8731	-0.731344
ENSG00000246130.1	ENSG00000246130	AC107959.2	132.112	0.261874	0.601988	102.19	-0.329928	0.629789	107.134	-0.18129	0.779717
ENSG00000253741.1	ENSG00000253741	AC108002.1	92.1999	-0.97598	0.03694	78.9969	-1.50534	0.00584226	72.3377	-1.8614	0.000203421
ENSG00000242588.5	ENSG00000242588	AC108010.1	113.961	0.0225584	0.97663	89.4739	-0.578443	0.372027	99.1295	-0.267882	0.690111
ENSG00000213486.3	ENSG00000213486	AC108039.1	347.817	-0.0937663	0.798862	357.093	0.00184848	0.997543	327.731	-0.184709	0.671136
ENSG00000238273.3	ENSG00000238273	AC108058.1	402.816	0.383992	0.151492	326.909	-0.0656072	0.928679	325.315	-0.0519723	0.92646
ENSG00000251432.6	ENSG00000251432	AC108062.1	102.832	0.457479	0.341529	55.1913	-1.16593	0.0591361	76.5382	-0.16709	0.833372
ENSG00000213331.4	ENSG00000213331	AC108073.1	68.6052	-0.131992	0.877121	85.4848	0.408199	0.597635	76.848	0.192651	0.800057
ENSG00000205890.3	ENSG00000205890	AC108134.1	34.3226	-0.434798		28.6751	-0.923098	0.455366	36.1325	-0.233958	0.830733
ENSG00000261889.1	ENSG00000261889	AC108134.2	22.5308	0.398437		23.8045	0.538917		24.1795	0.595796
ENSG00000251523.1	ENSG00000251523	AC108159.1	15.6471	0.167545		20.1532	0.743351		21.5836	0.901998
ENSG00000248112.1	ENSG00000248112	AC108174.1	127.265	0.0854536	0.896404	105.687	-0.346121	0.672844	115.034	-0.10262	0.902753
ENSG00000259366.1	ENSG00000259366	AC108449.2	46.5625	0.171568	0.869559	46.3347	0.194132	0.867916	46.299	0.216156	0.850672
ENSG00000249019.2	ENSG00000249019	AC108471.1	57.3234	0.463299	0.548149	49.6583	0.171034	0.891081	59.1701	0.578492	0.454648
ENSG00000255458.5	ENSG00000255458	AC108471.2	25.6407	0.432017		17.8046	-0.411141		23.848	0.331121
ENSG00000233205.1	ENSG00000233205	AC108479.1	268.373	0.0907752	0.856963	209.143	-0.513818	0.22973	247.385	-0.0483474	0.933932
ENSG00000242282.6	ENSG00000242282	AC108488.1	37.1165	-0.757196	0.33973	37.6059	-0.683463	0.451506	31.9147	-1.19016	0.117895
ENSG00000273174.1	ENSG00000273174	AC108673.2	14.6259	0.733135		10.7066	0.094563		15.2162	0.867841
ENSG00000244675.2	ENSG00000244675	AC108676.1	24.0176	0.586132		18.9708	0.10209		21.8669	0.441152
ENSG00000239280.1	ENSG00000239280	AC108693.1	13.5496	-0.0294329		16.4321	0.444533		15.3953	0.32337
ENSG00000279500.1	ENSG00000279500	AC108704.2	51.3535	-0.168739	0.861329	51.9909	-0.104838	0.92983	56.9473	0.137669	0.883182
ENSG00000242364.1	ENSG00000242364	AC108725.1	13.5512	0.0687431		21.7478	1.09002		17.1947	0.639737
ENSG00000242068.1	ENSG00000242068	AC108734.3	52.4515	0.461107	0.543042	45.7538	0.18389	0.883141	42.3673	0.0307527	0.985018
ENSG00000261437.1	ENSG00000261437	AC108860.2	17.0472	-0.505008		25.7431	0.519802		20.0083	-0.0289219
ENSG00000250829.2	ENSG00000250829	AC108865.1	25.559	-0.376275		21.3536	-0.87059		17.3145	-1.61481
ENSG00000255224.1	ENSG00000255224	AC109322.1	65.8061	-0.358801	0.617133	85.9335	0.317807	0.707514	85.2204	0.321779	0.616987
ENSG00000279602.1	ENSG00000279602	AC109326.1	26.7627	0.26252		16.4419	-1.01218		18.3975	-0.627149
ENSG00000260526.1	ENSG00000260526	AC109347.1	17.4775	-0.171296		19.8929	0.180213		16.7829	-0.200111
ENSG00000249635.1	ENSG00000249635	AC109361.1	15.0461	-0.0665895		12.9387	-0.421946		15.189	0.0173905
ENSG00000250740.1	ENSG00000250740	AC109361.2	25.843	-0.0982688		16.3326	-1.45599		23.7962	-0.232719
ENSG00000248559.1	ENSG00000248559	AC109454.2	30.8392	0.114059		25.5253	-0.320222		23.1062	-0.56453
ENSG00000260367.2	ENSG00000260367	AC109460.1	78.6022	0.972055	0.0524029	61.9548	0.510522	0.554194	112.002	1.66153	0.000148045
ENSG00000260853.1	ENSG00000260853	AC109460.2	14.6109	0.50397		14.4943	0.526229		16.038	0.754695
ENSG00000261067.7	ENSG00000261067	AC109460.3	12.4388	3.02309		10.4658	2.77534		17.1761	3.54733
ENSG00000250441.1	ENSG00000250441	AC109481.1	104.23	-0.280631	0.605204	99.9802	-0.355335	0.640397	112.58	-0.0289726	0.972674
ENSG00000244513.6	ENSG00000244513	AC109587.1	45.4298	-0.25687	0.806288	56.2559	0.29212	0.779627	56.1505	0.311252	0.726128
ENSG00000255500.2	ENSG00000255500	AC109635.6	13.7954	-0.680994		18.5562	0.121823		16.3336	-0.157828
ENSG00000260404.3	ENSG00000260404	AC110079.1	1119.74	0.426417	0.000570922	922.497	0.0182459	0.976339	1016.38	0.266286	0.369271
ENSG00000262877.4	ENSG00000262877	AC110285.2	28.1809	-0.152032		20.6881	-1.01504		31.1543	0.142563	0.928118
ENSG00000279692.1	ENSG00000279692	AC110285.7	18.1927	-0.855599		18.5449	-0.748423		19.6181	-0.54933
ENSG00000249244.1	ENSG00000249244	AC110373.1	41.2792	0.0212177	0.986634	29.3934	-0.877413	0.377441	38.278	-0.109955	0.926776
ENSG00000218416.4	ENSG00000218416	AC110619.1	94.4092	-0.123337	0.874699	100.16	0.0555606	0.957534	123.434	0.5449	0.259982
ENSG00000248165.1	ENSG00000248165	AC110760.1	27.1403	0.135439		24.4062	-0.0787152		24.4204	-0.0524719
ENSG00000249717.1	ENSG00000249717	AC110760.2	44.5993	-0.099132	0.932354	46.9822	0.0542674	0.970674	46.6044	0.0580985	0.960766
ENSG00000270019.1	ENSG00000270019	AC110769.2	19.6002	-0.0354529		22.332	0.297623		21.4482	0.228082
ENSG00000279957.1	ENSG00000279957	AC110769.3	29.3136	-0.553037		36.3807	0.0369831	0.980526	40.2172	0.291114	0.782525
ENSG00000269506.2	ENSG00000269506	AC110792.2	22.8157	-0.245472		27.7971	0.266587	0.867916	34.7349	0.758245	0.387124
ENSG00000249690.1	ENSG00000249690	AC110813.1	47.0612	0.0871883	0.937405	48.2303	0.177009	0.880221	53.0586	0.412361	0.63695
ENSG00000232830.5	ENSG00000232830	AC110994.1	11.8322	0.466629		15.7194	1.0755		16.9282	1.23304
ENSG00000282978.1	ENSG00000282978	AC110994.2	1457.79	-0.130661	0.52112	1397.53	-0.203801	0.569708	1390.83	-0.189523	0.578894
ENSG00000253223.1	ENSG00000253223	AC110998.1	89.7615	-0.300541	0.666445	102.134	0.0506752	0.964526	113.668	0.319449	0.59674
ENSG00000267016.1	ENSG00000267016	AC111170.1	54.4153	0.373712	0.657495	44.1364	-0.0777426	0.962971	68.1251	0.891899	0.133963
ENSG00000279801.1	ENSG00000279801	AC111170.3	133.724	0.783486	0.0291031	132.209	0.786002	0.0891904	158.279	1.15524	0.00377208
ENSG00000266998.1	ENSG00000266998	AC111182.1	72.9025	0.465128	0.428641	62.0356	0.133094	0.89944	75.5666	0.589492	0.350562
ENSG00000231351.2	ENSG00000231351	AC111200.2	69.8519	-0.275967	0.697481	57.3578	-0.800012	0.259236	63.4957	-0.470434	0.479715
ENSG00000254373.1	ENSG00000254373	AC112191.2	29.4148	0.446854		37.8056	0.985506	0.28806	16.9926	-0.91298
ENSG00000250669.1	ENSG00000250669	AC112206.4	78.9254	0.349256	0.57237	75.5715	0.282825	0.748928	78.7835	0.3965	0.530226
ENSG00000271643.1	ENSG00000271643	AC112220.4	73.6926	0.0845668	0.92687	74.4819	0.146044	0.879769	79.8065	0.323549	0.65542
ENSG00000177803.7	ENSG00000177803	AC112247.1	253.828	-0.554809	0.0241456	332.131	0.163946	0.749235	283.421	-0.193835	0.689066
ENSG00000243016.1	ENSG00000243016	AC112482.1	13.5079	0.923212		16.631	1.33654		16.3774	1.32865
ENSG00000231305.3	ENSG00000231305	AC112484.1	30.8682	0.12384		24.3758	-0.431862		28.7498	0.0199302	0.990352
ENSG00000261159.1	ENSG00000261159	AC112484.3	66.0941	0.15275	0.876775	53.3399	-0.344771	0.755011	58.8395	-0.0671508	0.950601
ENSG00000242021.2	ENSG00000242021	AC112493.1	51.0882	0.161353	0.879304	25.7418	-2.05969		32.1121	-1.07121	0.215019
ENSG00000214773.1	ENSG00000214773	AC112512.1	40.3792	0.12194	0.916939	40.1031	0.13505	0.91975	39.5995	0.128901	0.914733
ENSG00000238193.1	ENSG00000238193	AC112656.1	75.9924	-0.357458	0.571364	100.289	0.346997	0.606928	90.0108	0.125263	0.86978
ENSG00000256282.1	ENSG00000256282	AC112694.1	35.0159	0.250284		35.8702	0.332621	0.806186	29.0295	-0.140757	0.916387
ENSG00000245928.2	ENSG00000245928	AC112719.2	17.7539	0.609298		18.0918	0.685066		19.0765	0.812314
ENSG00000250410.1	ENSG00000250410	AC112722.1	41.5746	0.335283	0.715088	31.4161	-0.307418	0.829624	32.4094	-0.197923	0.867373
ENSG00000256663.1	ENSG00000256663	AC112777.1	28.9526	0.062668		38.7913	0.725218	0.498057	29.7156	0.172948	0.900486
ENSG00000176812.7	ENSG00000176812	AC112778.1	89.3352	0.337022	0.594986	102.51	0.661931	0.235637	84.3957	0.268285	0.716773
ENSG00000231982.1	ENSG00000231982	AC112907.2	51.4876	0.215916	0.812377	36.2006	-0.659593	0.518868	34.3971	-0.785362	0.368681
ENSG00000263826.1	ENSG00000263826	AC112907.3	47.5599	-0.389534	0.620995	52.2079	-0.114414	0.921973	41.3623	-0.721962	0.388398
ENSG00000254432.1	ENSG00000254432	AC113143.1	17.0149	-0.0848934		17.2677	-0.014262		15.1387	-0.323328
ENSG00000250980.1	ENSG00000250980	AC113155.1	22.3658	0.764032		22.8917	0.834114		24.7996	1.01452
ENSG00000254198.1	ENSG00000254198	AC113191.1	341.719	0.4838	0.0347153	264.52	-0.0643224	0.939742	307.189	0.307896	0.568873
ENSG00000244192.1	ENSG00000244192	AC113367.1	71.447	-0.288135	0.680175	84.7319	0.160265	0.870187	74.0757	-0.136773	0.869401
ENSG00000242814.2	ENSG00000242814	AC113398.1	242.884	-0.158231	0.690193	280.297	0.214295	0.680234	263.521	0.0968929	0.878786
ENSG00000254893.6	ENSG00000254893	AC113404.3	558.564	-0.0577604	0.861329	635.115	0.273803	0.452745	625.68	0.26317	0.419402
ENSG00000226084.5	ENSG00000226084	AC113935.1	3360.4	-0.181457	0.0979137	3416.26	-0.106985	0.795917	3186.72	-0.257134	0.31642
ENSG00000227417.3	ENSG00000227417	AC114402.2	43.3735	-0.218491	0.829196	43.2951	-0.190855	0.874522	41.085	-0.300964	0.75203
ENSG00000229167.1	ENSG00000229167	AC114488.1	34.5596	0.0272591		28.6505	-0.411835	0.77616	24.2811	-0.862103
ENSG00000224409.1	ENSG00000224409	AC114489.1	23.1814	-0.236757		21.0803	-0.456249		19.5269	-0.643596
ENSG00000241014.1	ENSG00000241014	AC114490.1	140.608	0.0620436	0.920633	101.567	-0.773832	0.176089	112.751	-0.440978	0.40782
ENSG00000224550.1	ENSG00000224550	AC114491.1	584.08	-0.670122	5.2925e-05	749.667	0.0242107	0.968641	596.023	-0.544639	0.0514872
ENSG00000229447.2	ENSG00000229447	AC114495.2	55.8037	-0.344393	0.667866	69.6436	0.229754	0.805276	72.0834	0.330401	0.635511
ENSG00000235486.1	ENSG00000235486	AC114755.5	53.7098	0.660368	0.294243	48.9991	0.49751	0.568564	44.2113	0.296709	0.757691
ENSG00000272211.1	ENSG00000272211	AC114760.2	25.5058	0.363664		26.1155	0.442921		29.0684	0.68783	0.545342
ENSG00000228043.5	ENSG00000228043	AC114763.1	56.32	0.125047	0.901908	54.0771	0.062948	0.962971	61.1329	0.363921	0.622587
ENSG00000260641.1	ENSG00000260641	AC114811.2	66.3694	-0.284389	0.715605	94.1917	0.561916	0.413421	84.1929	0.342839	0.635511
ENSG00000251330.3	ENSG00000251330	AC114939.1	17.0557	0.586851		13.679	0.13784		14.7137	0.324639
ENSG00000249492.1	ENSG00000249492	AC114956.3	40.6578	0.401728	0.660402	25.0549	-0.797976		28.4665	-0.399471	0.742614
ENSG00000251023.1	ENSG00000251023	AC114980.1	23.6966	-0.205849		28.2431	0.252198	0.870187	23.2769	-0.178478
ENSG00000241991.1	ENSG00000241991	AC114982.2	16.3843	0.50071		10.7979	-0.475603		16.4491	0.555909
ENSG00000243199.1	ENSG00000243199	AC115223.1	414.928	-0.318904	0.282341	441.118	-0.128958	0.82148	392.173	-0.407751	0.234685
ENSG00000280422.1	ENSG00000280422	AC115284.2	51.5429	0.0980942	0.922363	33.32	-1.08017	0.327517	33.2128	-1.05234	0.190997
ENSG00000235907.2	ENSG00000235907	AC115285.1	53.3109	0.188414	0.844127	51.8806	0.160474	0.885874	56.7811	0.386175	0.607917
ENSG00000204620.3	ENSG00000204620	AC115618.1	23.102	-0.166729		23.3446	-0.110108		26.4156	0.209286
ENSG00000228343.1	ENSG00000228343	AC115618.2	253.943	0.318992	0.346955	165.64	-0.736069	0.0811407	193.404	-0.272581	0.608141
ENSG00000279528.1	ENSG00000279528	AC115618.3	31.1687	0.259093		22.5682	-0.514464		22.8318	-0.456011
ENSG00000270387.1	ENSG00000270387	AC115621.1	14.7224	0.00518451		20.6049	0.761837		21.7335	0.888807
ENSG00000253341.1	ENSG00000253341	AC115837.1	1825.76	-0.201261	0.11486	1735.73	-0.298323	0.314962	1613.01	-0.468357	0.0458446
ENSG00000236562.4	ENSG00000236562	AC116049.1	42.4019	0.173446	0.874046	33.3896	-0.39176	0.741779	37.8832	-0.0389315	0.977212
ENSG00000143429.10	ENSG00000143429	AC116050.1	25.1543	-0.490501		20.7358	-1.04095		27.9692	-0.146897
ENSG00000259326.1	ENSG00000259326	AC116158.1	57.3612	0.501586	0.481882	38.558	-0.400493	0.727439	52.993	0.391015	0.649119
ENSG00000238000.1	ENSG00000238000	AC116347.1	269.573	0.330781	0.256688	312.489	0.672726	0.0547511	365.189	1.00212	0.000308361
ENSG00000249541.1	ENSG00000249541	AC116359.1	48.4589	-0.0632852	0.955855	70.7348	0.795431	0.247671	57.7001	0.395412	0.614882
ENSG00000234290.2	ENSG00000234290	AC116366.1	23.5384	0.741607		14.5828	-0.314504		18.59	0.292134
ENSG00000214708.4	ENSG00000214708	AC116407.1	24.3206	-0.189296		23.6016	-0.231883		19.1845	-0.782305
ENSG00000280020.1	ENSG00000280020	AC116407.3	16.2746	0.0558621		28.1982	1.2133	0.227969	24.6714	0.985677
ENSG00000244398.1	ENSG00000244398	AC116533.1	1200.07	-0.27888	0.0778948	1066.63	-0.56601	0.0257287	1021.27	-0.662481	0.00539713
ENSG00000261744.1	ENSG00000261744	AC116552.1	38.1699	0.334178	0.767958	47.462	0.824906	0.328104	47.0299	0.827869	0.269115
ENSG00000284727.1	ENSG00000284727	AC116562.4	94.1983	0.294968	0.614837	75.1509	-0.207926	0.812978	77.894	-0.0921998	0.912651
ENSG00000261351.2	ENSG00000261351	AC116913.1	27.3101	-0.432137		23.589	-0.824709		25.1161	-0.603613
ENSG00000224012.3	ENSG00000224012	AC116917.1	19.3838	-0.362001		28.8167	0.590773	0.668299	21.6407	-0.0216335
ENSG00000240695.1	ENSG00000240695	AC117382.1	485.284	0.525642	0.00387515	406.883	0.165524	0.753952	487.983	0.585493	0.043875
ENSG00000261758.1	ENSG00000261758	AC117382.2	22.6101	0.421758		15.955	-0.372845		18.3327	0.00581234
ENSG00000244268.1	ENSG00000244268	AC117394.2	20.4324	0.0492688		17.9191	-0.235479		13.7489	-0.968122
ENSG00000240854.1	ENSG00000240854	AC117409.1	100.574	0.0741589	0.927647	109.507	0.303548	0.698843	102.881	0.186683	0.78593
ENSG00000243886.1	ENSG00000243886	AC117440.1	17.3875	-0.439983		18.4568	-0.250071		17.783	-0.318335
ENSG00000278861.1	ENSG00000278861	AC117503.2	37.4652	-0.254276	0.824374	33.0049	-0.555366	0.638845	36.7894	-0.234716	0.842386
ENSG00000279953.1	ENSG00000279953	AC117503.3	48.7113	0.351496	0.672885	41.5213	0.0181915	0.99088	49.1763	0.427031	0.585062
ENSG00000253197.5	ENSG00000253197	AC117834.1	14.1444	-0.310726		18.2168	0.328331		14.7164	-0.147598
ENSG00000205041.1	ENSG00000205041	AC118344.1	252.657	0.316753	0.338678	190.203	-0.331413	0.518145	198.885	-0.188489	0.711545
ENSG00000279759.1	ENSG00000279759	AC118344.2	297.783	-0.112173	0.77751	313.595	0.0454207	0.949145	249.732	-0.515378	0.155204
ENSG00000248885.1	ENSG00000248885	AC118465.1	14.806	0.02135		18.2026	0.514125		23.4763	1.04745
ENSG00000036549.12	ENSG00000036549	AC118549.1	1902.58	0.072042	0.670204	1592.6	-0.339134	0.237503	1677.61	-0.177615	0.549468
ENSG00000283761.1	ENSG00000283761	AC118553.2	19.8595	-0.0207249		19.3252	-0.0519448		23.1325	0.388674
ENSG00000279072.1	ENSG00000279072	AC118758.3	27.8986	0.459845		28.8212	0.561832	0.653735	34.0744	0.9181	0.303802
ENSG00000258352.1	ENSG00000258352	AC119044.1	51.7035	1.04166	0.0708563	22.2731	-0.930288		36.3289	0.37787	0.711082
ENSG00000282221.1	ENSG00000282221	AC119427.1	44.6127	-0.627096	0.450743	48.0803	-0.388533	0.722438	41.3234	-0.80121	0.360919
ENSG00000260971.4	ENSG00000260971	AC119674.1	10.3706	1.18617		13.3504	1.67633		13.7285	1.74346
ENSG00000260369.2	ENSG00000260369	AC120024.1	59.9809	0.817544	0.147764	41.2155	0.0426968	0.978292	44.1701	0.224912	0.819064
ENSG00000271971.1	ENSG00000271971	AC120053.1	72.9208	-0.0244017	0.979935	61.8252	-0.406384	0.633717	61.1488	-0.408222	0.569015
ENSG00000279641.1	ENSG00000279641	AC120057.3	23.4618	0.519312		14.678	-0.574443		17.3834	-0.0969728
ENSG00000260114.2	ENSG00000260114	AC120114.2	157.968	0.173943	0.737191	184.804	0.546907	0.227139	206.931	0.798719	0.0369781
ENSG00000279789.1	ENSG00000279789	AC120114.4	111.599	-0.05409	0.942263	127.215	0.278343	0.717627	122.446	0.215602	0.722816
ENSG00000279366.1	ENSG00000279366	AC120349.2	24.9523	2.13974		12.3628	0.925002		16.0432	1.42823
ENSG00000274751.1	ENSG00000274751	AC120498.9	29.8775	0.505886		22.7177	-0.0816387		24.065	0.0793227
ENSG00000266237.1	ENSG00000266237	AC121320.1	19.5071	0.550866		13.7684	-0.222936		13.6005	-0.232455
ENSG00000257497.2	ENSG00000257497	AC121761.1	147.332	0.232408	0.614166	117.145	-0.29111	0.721301	138.665	0.149012	0.862784
ENSG00000273987.1	ENSG00000273987	AC121761.2	24.9957	0.11283		29.7748	0.532898	0.648801	25.1351	0.184644
ENSG00000197815.4	ENSG00000197815	AC122129.1	65.2063	0.416656	0.530866	56.735	0.138963	0.905747	68.9553	0.588329	0.330785
ENSG00000279233.1	ENSG00000279233	AC122688.3	44.7578	-0.20872	0.833771	51.0485	0.146596	0.898371	44.7868	-0.14461	0.896714
ENSG00000250461.1	ENSG00000250461	AC122718.1	40.9205	0.350842	0.722806	42.4138	0.462437	0.685579	35.3117	0.0762979	0.953788
ENSG00000272077.1	ENSG00000272077	AC124045.1	83.5567	-0.292797	0.647621	119.558	0.572421	0.268796	109.652	0.40952	0.462395
ENSG00000261441.1	ENSG00000261441	AC124068.2	20.7125	-0.630533		17.1993	-1.19635		19.6446	-0.719611
ENSG00000253168.1	ENSG00000253168	AC124069.1	66.9033	0.918351	0.1039	39.6712	-0.215263	0.875553	58.2257	0.682126	0.353852
ENSG00000253384.1	ENSG00000253384	AC124242.2	11.5165	-0.505781		19.1086	0.716624		18.7028	0.694851
ENSG00000254991.1	ENSG00000254991	AC124276.1	12.4099	0.572509		12.4102	0.608853		13.8795	0.857016
ENSG00000262652.1	ENSG00000262652	AC124283.3	32.7504	0.00164911		27.722	-0.385934	0.778535	31.3689	-0.0414552	0.976935
ENSG00000265136.1	ENSG00000265136	AC124283.4	69.1304	-0.304816	0.667378	72.6412	-0.138534	0.886585	71.1746	-0.16282	0.841115
ENSG00000279613.1	ENSG00000279613	AC124283.5	22.8479	0.156038		15.2228	-0.899413		19.358	-0.183631
ENSG00000263069.5	ENSG00000263069	AC124319.2	73.1212	0.432137	0.472917	63.9169	0.164297	0.872941	70.7655	0.413919	0.52197
ENSG00000280248.1	ENSG00000280248	AC124319.4	21.8583	0.578909		18.053	0.197098		25.8434	0.96846
ENSG00000260196.1	ENSG00000260196	AC124798.1	37.3901	0.059726	0.96476	27.5094	-0.705232	0.609045	36.4183	0.061767	0.960613
ENSG00000236768.1	ENSG00000236768	AC124916.1	46.7999	-0.566466	0.449915	51.5443	-0.271338	0.797243	34.8723	-1.486	0.0352891
ENSG00000231443.2	ENSG00000231443	AC124944.2	54.036	0.336734	0.692363	50.4284	0.216677	0.843009	54.4594	0.409739	0.597055
ENSG00000260261.2	ENSG00000260261	AC124944.3	369.173	-0.019423	0.964688	295.936	-0.564559	0.124809	336.552	-0.190874	0.668011
ENSG00000231259.4	ENSG00000231259	AC125232.1	179.779	-0.168459	0.728194	202.439	0.152421	0.806186	190.185	0.0300198	0.963345
ENSG00000233459.1	ENSG00000233459	AC125238.2	212.739	-0.277688	0.445506	220.062	-0.157665	0.796493	208.36	-0.27135	0.548651
ENSG00000259623.1	ENSG00000259623	AC125257.1	343.851	-0.418267	0.0761874	414.615	0.0891147	0.883699	384.596	-0.0653056	0.905281
ENSG00000269892.1	ENSG00000269892	AC125494.2	19.4886	-0.284294		15.452	-0.924308		15.4618	-0.892266
ENSG00000275898.1	ENSG00000275898	AC125603.4	25.2483	-0.555895		20.1115	-1.24137		22.752	-0.789863
ENSG00000257954.1	ENSG00000257954	AC125611.2	62.5224	0.182667	0.835398	70.6992	0.485328	0.538029	58.8909	0.0993385	0.919928
ENSG00000234589.4	ENSG00000234589	AC125807.1	56.4875	-0.340182	0.648301	50.9851	-0.588249	0.497593	53.0507	-0.447179	0.563873
ENSG00000250899.3	ENSG00000250899	AC125807.2	94.8735	-0.020574	0.980688	102.013	0.185223	0.858291	79.4389	-0.408076	0.555342
ENSG00000258072.1	ENSG00000258072	AC126177.7	31.8744	-0.0910235		39.3367	0.421462	0.754001	34.1951	0.130968	0.91664
ENSG00000280088.1	ENSG00000280088	AC126474.2	80.4607	0.554673	0.347995	105.496	1.12136	0.0135652	106.789	1.1639	0.019858
ENSG00000205746.9	ENSG00000205746	AC126755.1	410.717	0.0693262	0.849643	444.973	0.283959	0.492194	413.223	0.140017	0.775616
ENSG00000233024.7	ENSG00000233024	AC126755.2	17.4914	-0.392096		17.1825	-0.401107		16.4725	-0.485039
ENSG00000260577.2	ENSG00000260577	AC126773.2	52.0207	0.619298	0.367469	51.1944	0.609291	0.499959	52.1976	0.670591	0.368681
ENSG00000260860.2	ENSG00000260860	AC126773.3	24.8771	1.06441		23.9359	1.0106		33.0837	1.62493	0.0415192
ENSG00000275383.1	ENSG00000275383	AC126773.4	39.5587	-0.152089	0.89892	29.0942	-1.00737	0.352156	36.0243	-0.340049	0.728384
ENSG00000265791.1	ENSG00000265791	AC127024.4	25.9842	0.507545		18.1253	-0.293618		23.2837	0.329847
ENSG00000266490.1	ENSG00000266490	AC127024.5	17.5113	-0.278627		27.2755	0.755706		18.6165	-0.0616535
ENSG00000280069.1	ENSG00000280069	AC127024.8	63.9758	0.061541	0.958931	66.7477	0.197931	0.840409	56.2944	-0.184835	0.846052
ENSG00000257279.1	ENSG00000257279	AC127164.1	86.8557	-0.43838	0.488044	83.456	-0.513841	0.566563	86.5324	-0.384973	0.608577
ENSG00000261924.1	ENSG00000261924	AC127496.1	77.4884	0.585063	0.305691	53.0201	-0.253067	0.821974	66.605	0.315451	0.70587
ENSG00000280351.2	ENSG00000280351	AC127496.7	155.908	0.674751	0.0539985	119.191	0.116107	0.892866	160.858	0.781876	0.116713
ENSG00000215302.8	ENSG00000215302	AC127502.1	20.1383	-0.235389		19.0717	-0.348412		23.316	0.167445
ENSG00000270055.1	ENSG00000270055	AC127502.2	22.4724	-0.321133		30.1528	0.408946	0.764056	27.7551	0.245788
ENSG00000244144.1	ENSG00000244144	AC128688.1	29.1192	1.13524		14.9587	-0.262765		23.1238	0.739133
ENSG00000261488.1	ENSG00000261488	AC128688.2	98.9388	-0.392897	0.449915	117.912	0.0800882	0.931518	109.984	-0.0629632	0.941945
ENSG00000214999.3	ENSG00000214999	AC129492.1	23.6628	0.011258		16.8497	-0.875849		17.5278	-0.717732
ENSG00000280321.1	ENSG00000280321	AC129502.1	24.3392	-0.378745		24.7132	-0.299982		25.4353	-0.198761
ENSG00000265678.1	ENSG00000265678	AC129510.1	14.8092	-0.281723		17.1444	0.104935		17.5277	0.180087
ENSG00000266654.1	ENSG00000266654	AC129510.2	20.1475	0.242069		18.1624	0.0303059		20.1492	0.293557
ENSG00000270154.1	ENSG00000270154	AC130352.1	15.1583	0.475852		18.6021	0.913112		18.0731	0.875634
ENSG00000235695.1	ENSG00000235695	AC130472.1	43.0794	0.1683	0.874915	45.9293	0.340712	0.740892	41.8708	0.154582	0.886928
ENSG00000276564.1	ENSG00000276564	AC130650.2	32.8249	0.916426		35.9286	1.12199	0.187664	32.3913	0.942312	0.259208
ENSG00000108958.4	ENSG00000108958	AC130689.1	1539.97	0.379317	0.000480132	1219.43	-0.13351	0.800622	1472.89	0.332537	0.291623
ENSG00000258337.1	ENSG00000258337	AC130895.1	32.5736	0.636709		27.758	0.330364	0.831897	26.8745	0.283986
ENSG00000273568.1	ENSG00000273568	AC131009.3	30.6554	0.849297		24.157	0.395633		30.6691	0.901711	0.315505
ENSG00000279283.1	ENSG00000279283	AC131009.4	49.3661	1.14173	0.0438463	38.0351	0.659229	0.481842	48.558	1.15699	0.0978844
ENSG00000255836.1	ENSG00000255836	AC131206.1	22.1563	-0.396029		24.4966	-0.0984039		21.0856	-0.463406
ENSG00000279700.1	ENSG00000279700	AC131212.2	100.478	0.101076	0.895859	105.125	0.234091	0.76626	105.838	0.271743	0.680496
ENSG00000280287.1	ENSG00000280287	AC131212.3	85.9192	0.612189	0.251249	68.6606	0.15028	0.891351	84.7799	0.633983	0.268568
ENSG00000228205.1	ENSG00000228205	AC131235.1	992.226	0.0108197	0.974921	915.047	-0.15723	0.698478	939.996	-0.064839	0.879056
ENSG00000248964.6	ENSG00000248964	AC131254.1	106.64	0.639976	0.118596	68.0751	-0.373005	0.727439	90.1131	0.331841	0.584223
ENSG00000198237.8	ENSG00000198237	AC131392.1	42.2092	-0.399097	0.652409	42.4827	-0.344756	0.751196	38.0771	-0.621061	0.459063
ENSG00000279662.1	ENSG00000279662	AC131649.2	118.261	0.00709861	0.991933	87.8673	-0.75526	0.195252	113.346	-0.0362808	0.963215
ENSG00000214135.8	ENSG00000214135	AC132008.2	354.754	-0.142689	0.64834	352.559	-0.123447	0.821615	344.941	-0.15234	0.720778
ENSG00000254397.1	ENSG00000254397	AC132192.1	20.8474	-0.186861		26.9977	0.448712		22.4622	0.0564841
ENSG00000268403.2	ENSG00000268403	AC132192.2	32.8937	-0.0822488		30.9739	-0.20513	0.889659	26.0025	-0.657989
ENSG00000280193.1	ENSG00000280193	AC132219.2	127.141	-0.195643	0.733199	130.638	-0.0904321	0.934243	126.199	-0.150384	0.815345
ENSG00000274840.4	ENSG00000274840	AC132807.2	65.7613	-0.116165	0.905144	57.6893	-0.415244	0.642053	66.6151	-0.0204133	0.986362
ENSG00000265298.1	ENSG00000265298	AC132812.1	273.532	0.322473	0.281254	234.437	-0.00358145	0.996239	241.624	0.0923692	0.878105
ENSG00000240103.2	ENSG00000240103	AC132825.1	131.46	-0.485204	0.302275	148.02	-0.136735	0.911337	146.713	-0.132073	0.851947
ENSG00000260563.3	ENSG00000260563	AC132872.1	44.6869	-0.140513	0.897912	43.6464	-0.165229	0.899518	49.2644	0.151504	0.881161
ENSG00000264548.1	ENSG00000264548	AC132872.2	23.6378	0.491276		19.8171	0.133362		12.883	-1.0212
ENSG00000275888.1	ENSG00000275888	AC132872.3	51.7414	0.0105764	0.991933	50.9477	0.00607474	0.996239	58.8159	0.357065	0.652381
ENSG00000280407.2	ENSG00000280407	AC132872.4	63.0994	0.435593	0.537659	47.6981	-0.184557	0.873351	64.5159	0.531023	0.472667
ENSG00000265458.1	ENSG00000265458	AC132938.3	55.1258	-0.282599	0.74278	65.1481	0.161505	0.89591	55.6035	-0.192248	0.851009
ENSG00000279744.1	ENSG00000279744	AC132938.5	20.6857	0.304739		23.1624	0.577898		22.0848	0.500361
ENSG00000240898.1	ENSG00000240898	AC132942.1	26.3658	0.198248		21.581	-0.25925		28.4997	0.421872	0.714471
ENSG00000280153.1	ENSG00000280153	AC133065.3	23.1401	0.00193988		31.6317	0.717971	0.498005	26.8359	0.391238
ENSG00000244245.1	ENSG00000244245	AC133134.1	24.1986	-0.42806		26.8663	-0.119967		28.9739	0.0883806	0.948231
ENSG00000233597.3	ENSG00000233597	AC133435.1	74.783	-0.0488271	0.956989	70.7391	-0.151078	0.8799	67.6234	-0.238441	0.761777
ENSG00000273113.1	ENSG00000273113	AC133528.1	19.9203	-0.293558		21.8178	-0.030031		18.4619	-0.437791
ENSG00000262700.1	ENSG00000262700	AC133552.3	16.6488	1.32769		8.5493	0.0124824		26.847	2.19038
ENSG00000214354.3	ENSG00000214354	AC133644.1	22.8804	0.595217		18.3829	0.139381		20.8087	0.442998
ENSG00000273445.1	ENSG00000273445	AC133644.2	30.6001	-0.0669165		26.9225	-0.364731		23.715	-0.689315
ENSG00000261172.1	ENSG00000261172	AC133919.2	37.0413	0.295003	0.785049	30.3309	-0.145678	0.935649	39.6797	0.493162	0.570826
ENSG00000248608.2	ENSG00000248608	AC133963.1	18.8383	0.30738		14.0598	-0.358896		12.8032	-0.587634
ENSG00000241537.1	ENSG00000241537	AC134050.1	52.7415	-0.0695529	0.95512	61.6458	0.332315	0.705738	74.8135	0.761982	0.183787
ENSG00000205037.2	ENSG00000205037	AC134312.1	18.9072	-0.261143		26.1918	0.536015		24.4259	0.408457
[truncated: 17,602 more rows]

## Sheet: SIN3B p<0.05
ensembl	ensembl.no.ver	symbol	Mean.Exp.SIN3B.siCTRL.vs.WT.siCTRL	log2FC.SIN3B.siCTRL.vs.WT.siCTRL	padj.SIN3B.siCTRL.vs.WT.siCTRL	Mean.Exp.WT.siSIN3A.vs.WT.siCTRL	log2FC.WT.siSIN3A.vs.WT.siCTRL	padj.WT.siSIN3A.vs.WT.siCTRL	Mean.Exp.SIN3B.siSIN3A.vs.WT.siCTRL	log2FC.SIN3B.siSIN3A.vs.WT.siCTRL	padj.SIN3B.siSIN3A.vs.WT.siCTRL
ENSG00000249035.6	ENSG00000249035	CLMAT3	73.7604	2.78823	2.79296e-10	19.4263	0.428626		47.6521	2.11701	0.00111007
ENSG00000164742.14	ENSG00000164742	ADCY1	36.8783	2.58109	0.000546534	195.649	5.13338	0.0402331	16.6549	1.26774
ENSG00000274441.1	ENSG00000274441	AC008957.2	60.1593	2.51794	1.15858e-06	16.8835	0.191582		55.0658	2.41002	3.42468e-05
ENSG00000113140.10	ENSG00000113140	SPARC	7804.86	2.41081	1.51432e-280	1891.46	-0.315619	0.576933	6569.98	2.16769	8.75683e-13
ENSG00000005001.9	ENSG00000005001	PRSS22	742.894	2.27241	9.98521e-47	142.227	-1.34825	0.00257196	218.593	-0.0305367	0.967734
ENSG00000230439.2	ENSG00000230439	AL512488.1	293.137	2.14478	7.74498e-25	69.6539	-0.822773	0.210714	208.928	1.61387	1.7377e-06
ENSG00000279400.1	ENSG00000279400	AC008957.3	207.054	2.09075	4.17129e-18	64.5512	-0.15766	0.892226	174.941	1.85249	1.54356e-05
ENSG00000205426.10	ENSG00000205426	KRT81	50.6686	1.95286	0.00165579	10.5726	-1.68188		17.5285	-0.0473638
ENSG00000143365.17	ENSG00000143365	RORC	38.6223	1.78694	0.00384039	13.0075	-0.438723		19.6794	0.569105
ENSG00000156510.12	ENSG00000156510	HKDC1	58.8168	1.74592	0.000438681	15.9353	-1.16823		33.3666	0.748621	0.39837
ENSG00000185745.9	ENSG00000185745	IFIT1	203.955	1.71862	2.34085e-10	68.4915	-0.577922	0.507994	154.852	1.2533	0.32953
ENSG00000105383.14	ENSG00000105383	CD33	569.197	1.71764	1.54819e-27	183.111	-0.675559	0.210282	328.874	0.747237	0.0644064
ENSG00000147883.10	ENSG00000147883	CDKN2B	1241.96	1.68061	2.01927e-45	476.802	-0.258865	0.710303	1024.42	1.37518	0.0788159
ENSG00000269937.1	ENSG00000269937	AC093525.7	47.7667	1.6805	0.00197303	24.489	0.424904		38.0812	1.31472	0.118615
ENSG00000160882.11	ENSG00000160882	CYP11B1	46.028	1.61678	0.00510163	14.5866	-0.880782		20.6735	0.0878618
ENSG00000232060.3	ENSG00000232060	SLC4A1APP1	131.754	1.60932	7.98369e-07	78.6463	0.671647	0.356825	134.884	1.69478	7.52235e-06
ENSG00000137801.10	ENSG00000137801	THBS1	1876.53	1.60846	2.43422e-43	895.981	0.184705	0.922659	1491.03	1.24238	0.49672
ENSG00000198959.11	ENSG00000198959	TGM2	646.465	1.59176	8.33833e-25	160.571	-1.95318	1.44402e-07	295.844	0.0775683	0.973552
ENSG00000204323.5	ENSG00000204323	SMIM5	118.737	1.55775	1.10344e-06	58.2921	0.174308	0.883141	116.124	1.56057	4.51305e-05
ENSG00000280614.1	ENSG00000280614	FP236383.2	69.4408	1.53881	0.0277376	180.424	3.12118	0.156264	26.7613	-0.44265
ENSG00000261949.5	ENSG00000261949	GFY	1650.96	1.53609	2.99631e-63	748.643	-0.0401188	0.948745	1768.14	1.69803	4.45137e-16
ENSG00000079215.13	ENSG00000079215	SLC1A3	1349.3	1.52928	6.0034e-53	561.989	-0.26425	0.535917	1301.62	1.50686	2.40923e-08
ENSG00000119917.13	ENSG00000119917	IFIT3	51.1657	1.5132	0.00569698	27.642	0.330798	0.829392	33.9572	0.783363	0.493635
ENSG00000075223.13	ENSG00000075223	SEMA3C	1026.6	1.49729	4.64261e-33	342.041	-0.957439	0.0143079	499.457	0.106689	0.851841
ENSG00000167767.13	ENSG00000167767	KRT80	263.99	1.48221	8.04244e-12	126.801	0.0320575	0.980415	155.898	0.515808	0.331792
ENSG00000165072.9	ENSG00000165072	MAMDC2	46.5849	1.48004	0.0275222	19.2461	-0.34758		32.6427	0.86256	0.347112
ENSG00000103174.11	ENSG00000103174	NAGPA	367.916	1.47014	9.28671e-12	279.207	0.987762	0.00452957	371.78	1.53425	5.31707e-08
ENSG00000107249.21	ENSG00000107249	GLIS3	171.843	1.45277	5.60655e-08	132.3	0.993108	0.0208051	195.237	1.72025	2.11935e-05
ENSG00000176248.8	ENSG00000176248	ANAPC2	1421.74	1.44245	4.17335e-41	819.533	0.391442	0.194895	1488.22	1.56705	4.45137e-16
ENSG00000187229.3	ENSG00000187229	AC100800.1	40.3	1.40271	0.0248133	27.683	0.717609	0.521095	34.7632	1.17728	0.130894
ENSG00000117461.14	ENSG00000117461	PIK3R3	239.435	1.38783	3.68325e-10	115.974	-0.0776016	0.933328	177.168	0.867015	0.0619146
ENSG00000108375.12	ENSG00000108375	RNF43	3914.73	1.3491	3.58288e-73	1891.42	-0.140009	0.81787	3227.79	1.03399	6.43409e-05
ENSG00000164136.16	ENSG00000164136	IL15	43.6545	1.34491	0.0265806	21.3154	-0.114449		37.8525	1.12777	0.161756
ENSG00000173535.13	ENSG00000173535	TNFRSF10C	848.287	1.27478	3.25712e-23	409.71	-0.242432	0.58277	848.027	1.31885	1.35263e-09
ENSG00000085999.11	ENSG00000085999	RAD54L	161.729	1.2537	1.41746e-05	62.9512	-0.888142	0.227438	142.938	1.06849	0.0048791
ENSG00000019186.9	ENSG00000019186	CYP24A1	23090.1	1.25235	2.21776e-90	7519.63	-1.55695	1.07929e-10	9745.07	-0.618538	0.0365411
ENSG00000182459.4	ENSG00000182459	TEX19	50.7788	1.24004	0.034252	18.8854	-1.09216		19.1465	-1.00778
ENSG00000108469.14	ENSG00000108469	RECQL5	2589.54	1.23961	5.29284e-53	1233.27	-0.332656	0.399013	2245.17	1.01464	7.69031e-07
ENSG00000264829.1	ENSG00000264829	AC087749.2	69.7875	1.23707	0.0131919	38.0061	0.00910438	0.995519	72.7194	1.35514	0.0087076
ENSG00000131711.14	ENSG00000131711	MAP1B	5091.72	1.23087	1.41407e-45	2274.52	-0.517449	0.200205	3203.77	0.352062	0.337455
ENSG00000089091.16	ENSG00000089091	DZANK1	121.988	1.22883	0.000348052	153.991	1.673	1.76288e-06	169.424	1.85557	4.79112e-08
ENSG00000150687.11	ENSG00000150687	PRSS23	204.719	1.21983	2.6803e-06	78.5199	-1.0066	0.0800948	162.664	0.824049	0.0704653
ENSG00000179456.10	ENSG00000179456	ZBTB18	693.314	1.1781	1.12402e-17	460.432	0.380785	0.480838	860.967	1.60989	4.50481e-08
ENSG00000163798.13	ENSG00000163798	SLC4A1AP	808.124	1.17518	2.33552e-19	520.354	0.312983	0.478347	816.198	1.23791	4.8531e-08
ENSG00000214353.7	ENSG00000214353	VAC14-AS1	49.5626	1.17336	0.0445026	42.0578	0.884007	0.289864	46.734	1.10778	0.108851
ENSG00000114698.14	ENSG00000114698	PLSCR4	144.182	1.17306	0.00010071	76.1283	-0.158605	0.891517	127.541	0.983148	0.0889327
ENSG00000076770.14	ENSG00000076770	MBNL3	899.686	1.15571	2.01028e-22	344.79	-1.12595	0.000563292	482.345	-0.11452	0.829716
ENSG00000266278.1	ENSG00000266278	LINC01910	69.2982	1.15365	0.0173935	41.9039	0.151886	0.91386	54.414	0.737591	0.447848
ENSG00000274911.1	ENSG00000274911	AL627230.2	51.7531	1.15151	0.0401569	28.9512	-0.0405287	0.980526	27.2436	-0.162558
ENSG00000258545.5	ENSG00000258545	RHOXF1-AS1	78.1778	1.14973	0.0311515	30.1854	-1.13734	0.247671	68.197	0.927039	0.282282
ENSG00000234160.1	ENSG00000234160	AL513165.1	548.487	1.14326	1.63628e-11	387.11	0.480263	0.232134	560.86	1.2329	1.63564e-06
ENSG00000279283.1	ENSG00000279283	AC131009.4	49.3661	1.14173	0.0438463	38.0351	0.659229	0.481842	48.558	1.15699	0.0978844
ENSG00000101365.20	ENSG00000101365	IDH3B	2647.13	1.13682	2.6035e-37	1386.87	-0.224376	0.648801	2348.97	0.955335	5.84405e-06
ENSG00000113448.18	ENSG00000113448	PDE4D	93.2322	1.11396	0.00393145	47.8483	-0.315101	0.754971	60.1143	0.265354	0.766402
ENSG00000213246.6	ENSG00000213246	SUPT4H1	2981.21	1.10919	5.73769e-37	1501.74	-0.369663	0.363701	2716.67	0.975391	0.0048803
ENSG00000162910.18	ENSG00000162910	MRPL55	222.303	1.10474	5.90084e-05	133.45	0.066778	0.936549	215.937	1.09411	0.000866417
ENSG00000105516.10	ENSG00000105516	DBP	571.66	1.10224	1.74824e-11	343.341	0.0573206	0.948281	696.661	1.50274	7.29188e-05
ENSG00000246115.3	ENSG00000246115	SUPT4H1P2	206.063	1.09313	6.24265e-05	105.697	-0.346956	0.722492	186.257	0.9406	0.507293
ENSG00000198520.10	ENSG00000198520	C1orf228	54.3538	1.09072	0.0473351	34.1126	0.158802	0.916583	54.4734	1.14256	0.0519104
ENSG00000042062.11	ENSG00000042062	RIPOR3	130.685	1.08736	0.000628854	95.5638	0.488838	0.472755	122.976	1.0173	0.0186387
ENSG00000171094.17	ENSG00000171094	ALK	74.9814	1.08708	0.024499	46.8606	0.141344	0.909168	74.7346	1.12963	0.0613257
ENSG00000020577.13	ENSG00000020577	SAMD4A	628.848	1.0822	7.60517e-15	551.118	0.853309	0.00245976	753.214	1.4589	1.26737e-05
ENSG00000151224.12	ENSG00000151224	MAT1A	86.1494	1.08	0.0129762	37.4752	-0.838999	0.539696	56.6619	0.270903	0.917115
ENSG00000012171.19	ENSG00000012171	SEMA3B	3004.62	1.0787	3.12521e-26	1096.73	-1.4665	4.2508e-07	1641.74	-0.169437	0.756944
ENSG00000125775.14	ENSG00000125775	SDCBP2	70.1774	1.078	0.0238887	33.6617	-0.56005	0.617698	48.1471	0.352785	0.729066
ENSG00000264914.1	ENSG00000264914	AC015845.1	83.3946	1.07707	0.0125371	45.0123	-0.23834	0.834386	56.8575	0.341011	0.668904
ENSG00000184384.13	ENSG00000184384	MAML2	466.327	1.07302	4.26234e-10	181.713	-1.22675	0.000487631	316.294	0.330547	0.559141
ENSG00000279191.1	ENSG00000279191	AC068491.4	80.8602	1.07078	0.0125056	51.3827	0.150428	0.916859	76.3162	1.00221	0.182865
ENSG00000141294.9	ENSG00000141294	LRRC46	87.9909	1.06941	0.0131349	57.6839	0.232053	0.82454	76.6311	0.850939	0.161756
ENSG00000141293.15	ENSG00000141293	SKAP1	141.677	1.06456	0.000382372	56.7973	-1.14273	0.0622891	97.3035	0.346708	0.611587
ENSG00000146094.13	ENSG00000146094	DOK3	303.651	1.05695	1.14776e-07	154.02	-0.42238	0.442761	221.427	0.470629	0.202735
ENSG00000143507.17	ENSG00000143507	DUSP10	469.326	1.03905	1.02549e-10	337.609	0.398248	0.3043	554.85	1.39424	4.64527e-08
ENSG00000180332.6	ENSG00000180332	KCTD4	106.369	1.0248	0.0152877	73.9286	0.303534	0.728142	79.5207	0.485397	0.442081
ENSG00000281501.1	ENSG00000281501	SEPSECS-AS1	73.3525	1.02362	0.0342556	89.7751	1.42138	0.00366171	141.436	2.21929	9.78372e-08
ENSG00000171631.14	ENSG00000171631	P2RY6	73.6719	1.02321	0.0342796	28.7809	-1.32476	0.168984	41.2918	-0.188637	0.86287
ENSG00000176563.9	ENSG00000176563	CNTD1	63.8676	1.02201	0.0432213	46.8721	0.415661	0.685579	58.6273	0.898808	0.156009
ENSG00000197847.12	ENSG00000197847	SLC22A20P	78.1125	1.01897	0.0207057	51.228	0.171333	0.883141	79.6437	1.1039	0.0373683
ENSG00000140961.12	ENSG00000140961	OSGIN1	494.291	1.01511	2.02512e-10	528.616	1.16815	0.00108432	648.794	1.55983	3.11903e-05
ENSG00000117472.9	ENSG00000117472	TSPAN1	840.571	1.01304	9.30342e-14	324.884	-1.38329	2.45774e-07	466.163	-0.224985	0.67169
ENSG00000118777.10	ENSG00000118777	ABCG2	148.552	1.00868	0.00186876	69.5253	-0.728526	0.350413	90.2072	-0.0030194	0.997974
ENSG00000138131.3	ENSG00000138131	LOXL4	233.414	1.00591	1.48171e-05	110.338	-0.70396	0.294955	124.135	-0.341604	0.623758
ENSG00000174109.4	ENSG00000174109	C16orf91	205.665	1.00122	0.000243546	131.947	0.0935368	0.910975	159.226	0.533167	0.221729
ENSG00000151491.12	ENSG00000151491	EPS8	1927.19	1.00012	8.95702e-28	1131.36	-0.120687	0.825924	1553.18	0.616906	0.0146187
ENSG00000161526.14	ENSG00000161526	SAP30BP	2434.02	0.999071	1.64845e-20	1503.88	0.00532049	0.993174	2426.99	1.04061	3.3469e-06
ENSG00000160211.15	ENSG00000160211	G6PD	7790.31	0.995509	7.97941e-36	7028.68	0.82049	0.00439947	10590	1.60249	4.49001e-11
ENSG00000205913.6	ENSG00000205913	SRRM2-AS1	149.866	0.987932	0.00101451	85.0203	-0.219497	0.791018	101.574	0.232773	0.713739
ENSG00000137054.15	ENSG00000137054	POLR1E	3797.17	0.987759	1.08328e-40	3269.42	0.718353	0.000891219	4666.4	1.41535	8.36591e-14
ENSG00000099994.10	ENSG00000099994	SUSD2	12671.9	0.987595	4.99301e-50	4239.16	-2.11077	0.0576638	4069.82	-2.28947	0.0480991
ENSG00000233101.10	ENSG00000233101	HOXB-AS3	278.05	0.98682	3.03923e-06	166.391	-0.0859808	0.918268	196.119	0.320911	0.54559
ENSG00000244045.12	ENSG00000244045	TMEM199	135.659	0.977672	0.00400249	92.731	0.207765	0.80155	159.862	1.32791	0.000142489
ENSG00000152582.13	ENSG00000152582	SPEF2	107.39	0.973922	0.0152021	119.463	1.20538	0.0117954	158.28	1.72565	2.11593e-06
ENSG00000241935.8	ENSG00000241935	HOGA1	138.764	0.969348	0.00330929	88.0954	0.0248335	0.981248	120.58	0.731955	0.202798
ENSG00000197037.10	ENSG00000197037	ZSCAN25	999.277	0.964104	1.24346e-17	701.463	0.256301	0.535948	1225.95	1.38946	1.13413e-10
ENSG00000196517.11	ENSG00000196517	SLC6A9	367.421	0.95943	5.0785e-06	324.571	0.737109	0.0265209	561.122	1.76938	2.15309e-09
ENSG00000143537.13	ENSG00000143537	ADAM15	3407.96	0.951702	2.40854e-18	2792.59	0.578271	0.0627016	4291.65	1.42602	2.55471e-07
ENSG00000117069.14	ENSG00000117069	ST6GALNAC5	174.922	0.950467	0.000903363	84.0432	-0.75035	0.230251	138.015	0.513334	0.33799
ENSG00000003400.14	ENSG00000003400	CASP10	216.472	0.946663	0.000573069	97.9188	-0.947614	0.0657173	150.91	0.238615	0.689399
ENSG00000163362.10	ENSG00000163362	INAVA	579.575	0.946469	1.62926e-10	277.089	-0.761402	0.0369645	445.982	0.46105	0.187799
ENSG00000145431.10	ENSG00000145431	PDGFC	337.43	0.945017	7.85084e-07	199.732	-0.169601	0.810308	320.268	0.890321	0.0117189
ENSG00000119655.10	ENSG00000119655	NPC2	1020.92	0.944697	5.21415e-14	601.714	-0.182658	0.948281	1083.39	1.1036	0.483742
ENSG00000095383.19	ENSG00000095383	TBC1D2	2325.67	0.944014	9.54321e-20	1888.2	0.55062	0.0442877	2855.43	1.37306	1.59426e-08
ENSG00000204993.3	ENSG00000204993	AC139712.1	201.433	0.936604	0.000934533	136.34	0.147586	0.865441	189.003	0.861196	0.0324498
ENSG00000265474.1	ENSG00000265474	AC010761.4	120.165	0.935483	0.00715887	88.87	0.340219	0.660364	101.683	0.647455	0.301831
ENSG00000235427.1	ENSG00000235427	AC006159.1	188.624	0.930242	0.00184257	102.564	-0.410701	0.539696	173.345	0.813242	0.028228
ENSG00000198746.12	ENSG00000198746	GPATCH3	142.879	0.923374	0.00588403	127.711	0.730808	0.147695	172.384	1.32342	0.000196126
ENSG00000261468.1	ENSG00000261468	AC096921.2	329.804	0.919146	2.3247e-06	195.917	-0.196916	0.785809	252.479	0.419248	0.315505
ENSG00000119681.11	ENSG00000119681	LTBP2	1250.16	0.912837	3.22666e-17	637.641	-0.615108	0.165866	815.786	0.0558121	0.969668
ENSG00000153064.11	ENSG00000153064	BANK1	172.418	0.909228	0.0021535	86.193	-0.678184	0.266383	121.463	0.228268	0.726988
ENSG00000166473.17	ENSG00000166473	PKD1L2	170.312	0.908349	0.00523117	106.14	-0.0913123	0.929378	112.173	0.0663552	0.933633
ENSG00000196420.7	ENSG00000196420	S100A5	128.382	0.898884	0.00909365	48.635	-1.70161	0.00343678	64.6822	-0.636607	0.362659
ENSG00000172965.14	ENSG00000172965	MIR4435-2HG	614.784	0.898459	6.37226e-09	424.54	0.138467	0.843009	611.961	0.931057	0.308305
ENSG00000248231.1	ENSG00000248231	KRT8P4	173.31	0.896873	0.00206321	127.189	0.285674	0.686291	159.66	0.786655	0.0624033
ENSG00000114019.14	ENSG00000114019	AMOTL2	4370.24	0.893526	1.92183e-25	2819.69	-0.0234671	0.970376	4131.48	0.829333	0.0022857
ENSG00000277728.1	ENSG00000277728	AC097641.2	383.207	0.893357	4.47915e-07	180.132	-0.901168	0.0133037	299.52	0.436219	0.204087
ENSG00000121552.3	ENSG00000121552	CSTA	192.446	0.888373	0.00127323	87.6825	-1.00344	0.0841942	112.088	-0.255058	0.664486
ENSG00000140829.11	ENSG00000140829	DHX38	1858.49	0.886522	3.63e-15	1431.08	0.375868	0.222617	2109.07	1.17525	8.78207e-09
ENSG00000105997.22	ENSG00000105997	HOXA3	144.313	0.881771	0.00518336	86.0994	-0.230543	0.829624	153.599	1.05043	0.0228403
ENSG00000059691.11	ENSG00000059691	GATB	647.861	0.879313	4.00704e-09	549.272	0.572809	0.0744686	821.721	1.3726	1.81544e-08
ENSG00000143217.8	ENSG00000143217	NECTIN4	1922.68	0.878347	5.44029e-18	812.67	-1.30349	8.51418e-07	1364.24	0.20351	0.520387
ENSG00000249673.6	ENSG00000249673	NOP14-AS1	1986.2	0.878066	1.95672e-21	1376.85	0.126199	0.797868	1959.25	0.896066	0.000291658
ENSG00000188042.7	ENSG00000188042	ARL4C	278.24	0.872697	0.000146544	143.231	-0.654366	0.143391	200.521	0.231883	0.707322
ENSG00000134668.12	ENSG00000134668	SPOCD1	112.9	0.869901	0.019519	55.8935	-0.780835	0.326528	79.4542	0.174017	0.85446
ENSG00000185896.10	ENSG00000185896	LAMP1	9849.49	0.864019	1.86394e-41	6197.12	-0.121687	0.856897	8338.22	0.574474	0.123268
ENSG00000169136.10	ENSG00000169136	ATF5	516.602	0.862059	2.79889e-08	258.259	-0.754157	0.0539192	301.349	-0.2899	0.506892
ENSG00000059728.10	ENSG00000059728	MXD1	1215.81	0.851139	1.76347e-16	922.06	0.301413	0.39274	1399.9	1.16763	7.256e-09
ENSG00000004766.15	ENSG00000004766	VPS50	355.307	0.847196	3.56153e-05	290.539	0.462917	0.23293	415.965	1.19651	3.50505e-06
ENSG00000136783.9	ENSG00000136783	NIPSNAP3A	161.608	0.843304	0.00658043	138.53	0.560832	0.363408	136.701	0.556118	0.33261
ENSG00000023171.16	ENSG00000023171	GRAMD1B	220.251	0.843245	0.000827826	186.194	0.522347	0.501059	231.402	0.982024	0.0403459
ENSG00000185432.11	ENSG00000185432	METTL7A	149.597	0.840997	0.00655836	78.7126	-0.634396	0.299304	77.7649	-0.641823	0.273105
ENSG00000090581.9	ENSG00000090581	GNPTG	956.591	0.839712	2.64718e-12	742.829	0.339317	0.476745	1089.71	1.13559	4.48271e-05
ENSG00000158062.20	ENSG00000158062	UBXN11	188.633	0.838867	0.00293879	289.272	1.65344	2.58557e-09	356.93	2.03155	1.79915e-13
ENSG00000100302.6	ENSG00000100302	RASD2	168.981	0.837194	0.00358998	121.959	0.170013	0.823802	142.379	0.533103	0.303243
ENSG00000119922.9	ENSG00000119922	IFIT2	100.878	0.834009	0.0330771	46.1269	-1.10045	0.110421	75.6277	0.274114	0.793614
ENSG00000163513.17	ENSG00000163513	TGFBR2	3427.79	0.830633	7.28861e-27	2468.66	0.160867	0.666289	2856.98	0.505894	0.0238524
ENSG00000174529.7	ENSG00000174529	TMEM81	153.08	0.830025	0.00927894	94.1848	-0.215528	0.797839	132.215	0.584087	0.19988
ENSG00000198393.7	ENSG00000198393	ZNF26	168.466	0.825085	0.00709183	119.235	0.1179	0.886713	169.294	0.883582	0.0244198
ENSG00000166199.12	ENSG00000166199	ALKBH3	513.179	0.823211	4.69799e-07	325.487	-0.151551	0.782023	482.975	0.750949	0.00817547
ENSG00000117984.13	ENSG00000117984	CTSD	1703.87	0.819399	6.56327e-12	1397.14	0.435537	0.131175	1899.04	1.07463	2.2274e-07
ENSG00000185813.10	ENSG00000185813	PCYT2	416.636	0.818828	1.58798e-05	727.812	1.86018	1.59629e-14	700.937	1.81344	1.05317e-15
ENSG00000130600.17	ENSG00000130600	H19	2572.06	0.818791	1.02448e-10	1519.09	-0.341892	0.504231	3587.09	1.48902	0.0424983
ENSG00000152104.11	ENSG00000152104	PTPN14	10215.8	0.816603	9.83251e-36	5806.06	-0.450032	0.743859	7761.49	0.289824	0.844357
ENSG00000172460.16	ENSG00000172460	PRSS30P	355.775	0.814412	0.000469351	126.733	-2.25205	4.64896e-09	152.273	-1.32942	0.00423242
ENSG00000059378.12	ENSG00000059378	PARP12	565.912	0.813833	1.96209e-07	315.264	-0.514503	0.391886	440.014	0.334801	0.408638
ENSG00000160695.14	ENSG00000160695	VPS11	1051.96	0.812323	3.18151e-13	832.526	0.351113	0.303584	1242.01	1.17707	1.53983e-08
ENSG00000064601.16	ENSG00000064601	CTSA	2526.26	0.811877	1.63732e-15	2339.78	0.685157	0.00457839	3197.2	1.30667	9.68619e-12
ENSG00000105855.9	ENSG00000105855	ITGB8	1516.36	0.808961	1.80534e-14	859.223	-0.466006	0.812798	1236.58	0.438881	0.813771
ENSG00000162066.14	ENSG00000162066	AMDHD2	120.665	0.806126	0.0373215	89.0974	0.188042	0.85177	101.462	0.496415	0.338618
ENSG00000274627.1	ENSG00000274627	ENSG00000274627	538.673	0.805494	1.12385e-07	429.872	0.364061	0.330539	467.162	0.563903	0.0428832
ENSG00000144455.13	ENSG00000144455	SUMF1	482.22	0.803952	5.29995e-06	307.208	-0.169895	0.779627	467.582	0.787262	0.0034964
ENSG00000167074.14	ENSG00000167074	TEF	547.919	0.800745	7.59804e-06	335.452	-0.271198	0.556593	433.976	0.364688	0.28386
ENSG00000099860.8	ENSG00000099860	GADD45B	352.057	0.79711	4.15454e-05	301.979	0.509217	0.283962	370.807	0.945969	0.00356301
ENSG00000167447.12	ENSG00000167447	SMG8	715.161	0.795859	8.88115e-08	488.243	-0.00269847	0.99641	762.87	0.972095	0.000758826
ENSG00000163354.14	ENSG00000163354	DCST2	153.985	0.795684	0.0136425	78.3652	-0.806768	0.170388	95.7523	-0.213287	0.8074
ENSG00000119760.15	ENSG00000119760	SUPT7L	2136.01	0.795564	1.3639e-17	1378.11	-0.143407	0.725874	2029.62	0.742091	0.000479646
ENSG00000083290.19	ENSG00000083290	ULK2	311.368	0.794809	9.58094e-05	249.66	0.36373	0.438209	367.985	1.1646	0.00020219
ENSG00000105974.11	ENSG00000105974	CAV1	26750	0.794531	5.73769e-37	14068.9	-0.705165	0.00587104	19458.1	0.166183	0.664094
ENSG00000198734.10	ENSG00000198734	F5	650.412	0.794284	1.69523e-08	278.287	-1.42071	1.58082e-06	384.114	-0.352056	0.396097
ENSG00000173465.7	ENSG00000173465	SSSCA1	528.143	0.78966	3.90797e-05	523.786	0.798814	0.0123546	776.048	1.55375	1.12268e-09
ENSG00000107099.15	ENSG00000107099	DOCK8	265.991	0.787639	0.000695924	139.718	-0.714607	0.129641	181.253	0.00904946	0.990757
ENSG00000279801.1	ENSG00000279801	AC111170.3	133.724	0.783486	0.0291031	132.209	0.786002	0.0891904	158.279	1.15524	0.00377208
ENSG00000053747.15	ENSG00000053747	LAMA3	1619.11	0.781597	1.63732e-15	763.174	-1.08008	0.00189648	1035.31	-0.159795	0.742169
ENSG00000141404.15	ENSG00000141404	GNAL	264.464	0.779225	0.000923185	204.316	0.25957	0.628488	266.56	0.839305	0.0126854
ENSG00000135048.13	ENSG00000135048	TMEM2	5181.75	0.778226	6.33478e-23	3014.61	-0.438395	0.215858	4760.29	0.654798	0.0151947
ENSG00000172828.12	ENSG00000172828	CES3	384.855	0.776881	0.000276527	221.374	-0.479244	0.366132	247.576	-0.157163	0.809092
ENSG00000203326.11	ENSG00000203326	ZNF525	212.357	0.776492	0.00677656	154.798	0.132697	0.86092	226.781	0.956908	0.00431758
ENSG00000166669.13	ENSG00000166669	ATF7IP2	413.499	0.773562	4.04151e-05	284.285	-0.0153951	0.981248	344.202	0.442948	0.193494
ENSG00000198356.11	ENSG00000198356	ASNA1	1955.52	0.77113	9.50549e-14	1721.14	0.537217	0.0526733	2268.99	1.10717	2.7433e-08
ENSG00000181982.18	ENSG00000181982	CCDC149	128.863	0.769598	0.0244999	91.278	0.0515253	0.96158	96.415	0.201288	0.773659
ENSG00000167755.14	ENSG00000167755	KLK6	377.988	0.769188	0.00198995	191.785	-0.841716	0.62647	173.131	-1.15084	0.0111237
ENSG00000172164.13	ENSG00000172164	SNTB1	195.676	0.76585	0.00860154	87.8054	-1.27717	0.0165711	104.588	-0.661015	0.267798
ENSG00000108511.9	ENSG00000108511	HOXB6	821.004	0.76513	5.67257e-06	517.676	-0.244313	0.651586	623.821	0.229694	0.623254
ENSG00000105810.9	ENSG00000105810	CDK6	6732.84	0.764858	3.60084e-19	4295.85	-0.210547	0.892778	5181.99	0.262182	0.85095
ENSG00000128463.12	ENSG00000128463	EMC4	899.706	0.764709	5.50251e-09	630.118	0.0192389	0.976275	1054.89	1.12115	8.67493e-07
ENSG00000279021.1	ENSG00000279021	AC092139.2	180.561	0.764427	0.0170191	174.878	0.726121	0.0911526	205.349	1.06056	0.0048375
ENSG00000169372.12	ENSG00000169372	CRADD	133.415	0.763631	0.0269355	91.4788	-0.0319141	0.978292	113.043	0.473009	0.417468
ENSG00000144815.15	ENSG00000144815	NXPE3	280.806	0.762527	0.000386252	164.9	-0.434887	0.395203	221.021	0.309038	0.538947
ENSG00000115295.19	ENSG00000115295	CLIP4	2275.63	0.761254	4.77956e-19	1402.74	-0.305107	0.513252	1997.64	0.543343	0.154818
ENSG00000238105.7	ENSG00000238105	GOLGA2P5	493.747	0.757357	2.47963e-06	467.5	0.673667	0.0279017	669.6	1.38204	9.72443e-10
ENSG00000164292.12	ENSG00000164292	RHOBTB3	2956.41	0.756745	2.13482e-18	2161.47	0.111708	0.800642	3204.41	0.964014	0.00107911
ENSG00000176225.13	ENSG00000176225	RTTN	1070.9	0.753079	1.25465e-10	646.363	-0.373906	0.246987	1008.56	0.679142	0.0116624
ENSG00000180891.12	ENSG00000180891	CUEDC1	4171.03	0.747393	8.50816e-19	2404.34	-0.508676	0.0757847	2848.28	-0.040152	0.932609
ENSG00000264920.1	ENSG00000264920	AC018521.5	116.824	0.746961	0.0465291	121.144	0.846436	0.0661582	164.463	1.44096	8.0777e-05
ENSG00000076924.11	ENSG00000076924	XAB2	2205.96	0.746798	5.83952e-08	1692.49	0.209505	0.548205	2464.31	1.01101	4.76829e-06
ENSG00000175906.4	ENSG00000175906	ARL4D	142.718	0.737288	0.0226009	81.4543	-0.552188	0.401082	102.017	0.0558707	0.946192
ENSG00000182541.17	ENSG00000182541	LIMK2	1316.19	0.736345	6.98881e-12	709.903	-0.717977	0.00748974	1073.57	0.35729	0.186953
ENSG00000197747.8	ENSG00000197747	S100A10	1790.67	0.733564	1.01282e-10	1492.13	0.380802	0.48406	2060.9	1.05721	0.000398185
ENSG00000162385.10	ENSG00000162385	MAGOH	314.654	0.733428	0.00106625	224.031	0.0181047	0.980526	303.502	0.706848	0.0397477
ENSG00000213250.5	ENSG00000213250	RBMS2P1	2068.91	0.732969	5.55432e-14	1444.91	-0.0291307	0.962895	2022.1	0.732568	0.0118934
ENSG00000126562.16	ENSG00000126562	WNK4	139.694	0.728967	0.0277962	84.2964	-0.409949	0.667837	133.886	0.688462	0.164641
ENSG00000163803.12	ENSG00000163803	PLB1	217.76	0.728823	0.00783445	88.8171	-1.75071	0.000306562	112.153	-0.829513	0.11052
ENSG00000170175.10	ENSG00000170175	CHRNB1	474.113	0.727325	1.0261e-05	366.88	0.206456	0.655312	431.003	0.579403	0.0470593
ENSG00000171103.10	ENSG00000171103	TRMT61B	340.702	0.726348	0.000185027	254.616	0.125963	0.85938	371.096	0.942963	0.0003385
ENSG00000005020.12	ENSG00000005020	SKAP2	951.073	0.7242	1.12992e-08	675.94	0.00405246	0.998148	860.573	0.566402	0.652875
ENSG00000204316.12	ENSG00000204316	MRPL38	119.369	0.721826	0.0488545	90.5168	0.153332	0.862821	111.27	0.625024	0.17833
ENSG00000186162.10	ENSG00000186162	CIDECP	128.755	0.719792	0.0445026	111.85	0.452501	0.436934	160.506	1.19255	0.00155212
ENSG00000166548.15	ENSG00000166548	TK2	370.862	0.719099	0.000358395	170.478	-1.28689	0.000154672	226.614	-0.36089	0.425242
ENSG00000111254.7	ENSG00000111254	AKAP3	205.441	0.718697	0.00919368	116.472	-0.601483	0.242914	189.202	0.594948	0.129253
ENSG00000105171.9	ENSG00000105171	POP4	1112.54	0.718293	2.0141e-10	887.542	0.266468	0.483721	1215.56	0.941495	3.72436e-05
ENSG00000123364.4	ENSG00000123364	HOXC13	343.616	0.717492	0.000506088	165.951	-1.10645	0.00843828	195.389	-0.559936	0.228242
ENSG00000175634.14	ENSG00000175634	RPS6KB2	846.392	0.716718	7.98369e-07	721.099	0.407568	0.278309	989.121	1.0675	2.98819e-05
ENSG00000120437.8	ENSG00000120437	ACAT2	162.458	0.714417	0.0212668	199.025	1.13989	0.00846156	287.359	1.81522	1.76975e-07
ENSG00000126775.8	ENSG00000126775	ATG14	905.411	0.713904	5.76229e-09	738.197	0.309003	0.362521	1073.72	1.09338	1.18219e-06
ENSG00000182810.6	ENSG00000182810	DDX28	382.485	0.71277	0.000617189	272.915	0.00515612	0.995263	349.159	0.577327	0.0745524
ENSG00000132004.12	ENSG00000132004	FBXW9	159.784	0.712636	0.0333375	137.452	0.429207	0.466063	153.782	0.686337	0.10338
ENSG00000124839.12	ENSG00000124839	RAB17	802.772	0.712467	7.13807e-08	591.965	0.0776187	0.879116	654.713	0.330482	0.288836
ENSG00000120833.13	ENSG00000120833	SOCS2	132.54	0.709891	0.0444085	133.35	0.75158	0.265771	121.268	0.577337	0.353893
ENSG00000073464.11	ENSG00000073464	CLCN4	153.814	0.708903	0.0395989	108.204	-0.0404421	0.976339	132.394	0.443985	0.368009
ENSG00000100906.10	ENSG00000100906	NFKBIA	4608.21	0.706973	9.20018e-22	2467.44	-0.784826	0.00565759	3692.76	0.28565	0.327277
ENSG00000110442.11	ENSG00000110442	COMMD9	563.675	0.705541	5.5789e-06	770.477	1.33184	8.59804e-09	897.795	1.62419	2.28616e-10
ENSG00000278864.1	ENSG00000278864	AC055811.4	245.112	0.705185	0.00384039	174.077	-0.0227775	0.979857	233.035	0.64863	0.0963052
ENSG00000172661.17	ENSG00000172661	WASHC2C	852.669	0.702967	6.34119e-08	829.312	0.674201	0.0090315	957.765	0.980567	8.75371e-06
ENSG00000235109.7	ENSG00000235109	ZSCAN31	178.758	0.70272	0.0189037	107.882	-0.437258	0.464904	155.5	0.464742	0.290652
ENSG00000196782.12	ENSG00000196782	MAML3	636.813	0.70134	2.4459e-06	495.019	0.188808	0.680422	701.252	0.940526	3.02975e-05
ENSG00000072121.15	ENSG00000072121	ZFYVE26	1256.79	0.700849	3.11704e-10	1382.42	0.916005	2.08563e-05	1577.59	1.18727	1.20912e-08
ENSG00000168528.11	ENSG00000168528	SERINC2	4167.95	0.700244	5.44722e-16	3319.06	0.241354	0.43946	4021.33	0.6749	0.00396003
ENSG00000167977.8	ENSG00000167977	KCTD5	1822.12	0.69915	7.68169e-11	1277.13	-0.0596442	0.920063	1799.13	0.720381	0.0119823
ENSG00000184898.6	ENSG00000184898	RBM43	219.063	0.69541	0.0104404	130.493	-0.495006	0.449862	156.863	0.00888965	0.99217
ENSG00000198074.9	ENSG00000198074	AKR1B10	184.743	0.694836	0.0196956	104.249	-0.649522	0.383733	168.115	0.546709	0.246723
ENSG00000269473.1	ENSG00000269473	AC012313.8	139.193	0.694169	0.040044	126.209	0.519961	0.341759	123.44	0.496342	0.349155
ENSG00000141564.13	ENSG00000141564	RPTOR	3265.55	0.69402	3.58302e-12	2500.67	0.144767	0.691724	3177.31	0.685626	0.000711233
ENSG00000120075.5	ENSG00000120075	HOXB5	1010.43	0.69358	4.77353e-08	585.153	-0.570327	0.0752757	684.381	-0.125316	0.752138
ENSG00000264364.2	ENSG00000264364	DYNLL2	4692.73	0.692938	3.25712e-23	4046.29	0.40982	0.273094	5515.11	1.05723	8.36633e-06
ENSG00000148331.11	ENSG00000148331	ASB6	1138.87	0.69205	1.87085e-06	965.879	0.370072	0.247952	1188.68	0.823016	0.000418808
ENSG00000140365.15	ENSG00000140365	COMMD4	303.456	0.691961	0.0019373	247.518	0.285857	0.547205	373.859	1.14445	1.06043e-05
ENSG00000176046.8	ENSG00000176046	NUPR1	198.514	0.691642	0.0244999	74.8656	-2.30523	4.00115e-06	99.096	-1.01102	0.0435731
ENSG00000154764.5	ENSG00000154764	WNT7A	347.621	0.690482	0.00190875	204.485	-0.53225	0.208698	345.587	0.724991	0.0844734
ENSG00000213614.9	ENSG00000213614	HEXA	376.135	0.687235	0.000363443	259.885	-0.109301	0.86092	319.763	0.394457	0.286335
ENSG00000129422.14	ENSG00000129422	MTUS1	8982.92	0.686737	2.70742e-27	6126.07	-0.141015	0.784025	7230.78	0.274903	0.485391
ENSG00000156804.7	ENSG00000156804	FBXO32	382.37	0.684692	0.000713643	299.83	0.191346	0.728486	359.09	0.605345	0.0513501
ENSG00000099974.7	ENSG00000099974	DDTL	383.467	0.683588	0.000674261	278.416	0.00891386	0.990904	309.611	0.278799	0.49621
ENSG00000138496.16	ENSG00000138496	PARP9	839.149	0.683292	1.91841e-05	430.743	-0.961622	0.0387713	672.331	0.25584	0.876933
ENSG00000006062.14	ENSG00000006062	MAP3K14	896.241	0.683191	3.23467e-06	827.262	0.541905	0.0964511	1107.87	1.14128	6.11213e-07
ENSG00000185630.18	ENSG00000185630	PBX1	1508.68	0.6828	4.77582e-11	1090.91	-0.00170396	0.997174	1438.2	0.634018	0.0110186
ENSG00000071894.16	ENSG00000071894	CPSF1	5385.28	0.680146	7.68169e-11	3866.73	-0.0227668	0.965527	4780.63	0.481082	0.0478793
ENSG00000117724.12	ENSG00000117724	CENPF	171.476	0.679662	0.0231466	120.672	-0.0699693	0.938706	237.465	1.35086	8.77718e-06
ENSG00000073756.11	ENSG00000073756	PTGS2	293.368	0.676809	0.00453089	118.477	-1.93052	1.22287e-05	169.558	-0.565686	0.236073
ENSG00000087053.18	ENSG00000087053	MTMR2	1571.24	0.676741	4.88803e-11	1151.51	0.0248232	0.973471	1467.31	0.586706	0.147662
ENSG00000119986.6	ENSG00000119986	AVPI1	1382.84	0.676664	1.91385e-06	969.837	-0.0875493	0.870675	1333.94	0.648587	0.0112681
ENSG00000273142.1	ENSG00000273142	AC073335.2	405.55	0.672502	0.00030145	286.479	-0.0710662	0.920013	399.366	0.689654	0.0412634
ENSG00000151136.14	ENSG00000151136	BTBD11	884.997	0.671423	5.60655e-08	842.313	0.598352	0.0440162	1059.17	1.07332	4.99999e-06
ENSG00000086570.12	ENSG00000086570	FAT2	508.218	0.670947	6.77016e-05	250.094	-1.12521	0.00266234	496.448	0.668928	0.523717
ENSG00000140859.15	ENSG00000140859	KIFC3	581.043	0.66967	0.000139775	585.929	0.717551	0.0188063	745.827	1.20612	9.38414e-05
ENSG00000132591.11	ENSG00000132591	ERAL1	1227.56	0.668084	5.11857e-08	955.092	0.151511	0.78023	1250.31	0.752146	0.00100459
ENSG00000116863.10	ENSG00000116863	ADPRHL2	452.369	0.666246	0.0026156	369.711	0.261947	0.547728	383.445	0.36669	0.35284
ENSG00000127952.16	ENSG00000127952	STYXL1	590.78	0.666176	4.82661e-05	549.288	0.540301	0.0875904	770.803	1.22711	1.46129e-07
ENSG00000136463.7	ENSG00000136463	TACO1	573.666	0.666112	0.000466431	426.196	0.0476118	0.943152	588.421	0.769431	0.00516801
ENSG00000168952.15	ENSG00000168952	STXBP6	238.346	0.665994	0.0250385	140.644	-0.563197	0.333549	173.107	0.00712775	0.993855
ENSG00000255262.3	ENSG00000255262	ELOBP2	473.959	0.660873	0.00816931	409.23	0.378711	0.472922	410.375	0.407613	0.31655
ENSG00000183742.12	ENSG00000183742	MACC1	1913.57	0.66081	8.15224e-12	1168.37	-0.464079	0.405122	1596.77	0.32771	0.819187
ENSG00000076067.12	ENSG00000076067	RBMS2	4639.32	0.66024	6.10612e-21	3196.63	-0.148544	0.714692	4585.59	0.684489	0.0329045
ENSG00000198715.11	ENSG00000198715	GLMP	714.085	0.659752	1.5202e-05	596.089	0.301923	0.414709	746.027	0.795261	0.000948663
ENSG00000279520.1	ENSG00000279520	AC093525.8	187.326	0.655715	0.0370954	162.679	0.384919	0.501059	224.101	1.0565	0.00173016
ENSG00000279110.1	ENSG00000279110	AL022323.4	412.362	0.655624	0.000358861	370.86	0.459167	0.228425	417.599	0.727522	0.00823494
ENSG00000176438.12	ENSG00000176438	SYNE3	595.007	0.654874	1.60965e-05	368.671	-0.436448	0.284842	622.35	0.791759	0.00154425
ENSG00000089356.18	ENSG00000089356	FXYD3	1024.01	0.653828	3.77456e-05	489.935	-1.25702	4.15979e-06	825.437	0.239838	0.528513
ENSG00000166257.8	ENSG00000166257	SCN3B	392.229	0.653702	0.000703002	298.207	0.0796775	0.933328	366.572	0.559134	0.205606
ENSG00000136206.3	ENSG00000136206	SPDYE1	198.253	0.651022	0.034252	161.834	0.242963	0.709768	235.805	1.04094	0.00160524
ENSG00000204560.9	ENSG00000204560	DHX16	606.744	0.649782	0.000218493	540.312	0.436565	0.20204	676.145	0.916743	0.000470137
ENSG00000068903.19	ENSG00000068903	SIRT2	2130.76	0.649363	1.11075e-11	1498.85	-0.111329	0.790436	2021.28	0.58777	0.00722502
ENSG00000163032.11	ENSG00000163032	VSNL1	1822.61	0.648643	1.36032e-11	984.839	-0.846146	0.648223	1470.31	0.23623	0.919928
ENSG00000116688.16	ENSG00000116688	MFN2	5222.42	0.648033	9.34435e-19	4197.23	0.2051	0.572644	5818.83	0.912197	7.18117e-06
ENSG00000198018.6	ENSG00000198018	ENTPD7	408.089	0.64753	0.00108866	414.084	0.701003	0.073125	525.912	1.18646	5.9234e-06
ENSG00000187730.8	ENSG00000187730	GABRD	2149.38	0.645558	1.64594e-06	1126.38	-0.950525	0.0142797	1701.74	0.190081	0.652875
ENSG00000164961.15	ENSG00000164961	WASHC5	2772.78	0.644665	5.1306e-11	2443.53	0.404669	0.159968	3048.99	0.881681	5.79987e-05
ENSG00000105671.11	ENSG00000105671	DDX49	861.009	0.643595	3.22854e-05	816.522	0.560559	0.0477004	946.94	0.881767	9.61084e-05
ENSG00000145996.11	ENSG00000145996	CDKAL1	731.024	0.64346	8.48905e-06	511.579	-0.129927	0.784496	732.445	0.695831	0.00454829
ENSG00000143028.8	ENSG00000143028	SYPL2	195.676	0.643241	0.0229572	127.555	-0.315626	0.655912	175.935	0.467286	0.3052
ENSG00000109452.12	ENSG00000109452	INPP4B	2225.49	0.64263	1.12079e-10	1318.28	-0.576089	0.141279	1764.67	0.191824	0.713739
ENSG00000135441.7	ENSG00000135441	BLOC1S1	176.574	0.641497	0.0336947	166.959	0.550957	0.227374	168.616	0.592133	0.219914
ENSG00000067798.14	ENSG00000067798	NAV3	437.769	0.641425	0.000259452	346.269	0.158905	0.836651	464.475	0.80735	0.0484717
ENSG00000166897.14	ENSG00000166897	ELFN2	3811.97	0.640743	4.04222e-09	2732	-0.0748805	0.895555	3402.42	0.450898	0.154325
ENSG00000172927.7	ENSG00000172927	MYEOV	4524.71	0.640715	3.07191e-19	4337.15	0.580176	0.0201308	5440.01	1.05155	7.08928e-07
ENSG00000030582.17	ENSG00000030582	GRN	7009.99	0.640686	2.06959e-12	5964.82	0.324418	0.303584	7429.41	0.80572	0.000129548
ENSG00000169814.12	ENSG00000169814	BTD	153.714	0.640335	0.0453868	102.304	-0.261164	0.730701	127.83	0.296736	0.581827
ENSG00000012822.15	ENSG00000012822	CALCOCO1	4583.12	0.639264	1.15172e-18	3923.27	0.336205	0.438967	5443.93	1.02709	7.69828e-06
ENSG00000099899.14	ENSG00000099899	TRMT2A	584.472	0.638288	0.000465435	402.234	-0.182137	0.704914	488.679	0.302931	0.445822
ENSG00000137936.16	ENSG00000137936	BCAR3	1990.54	0.637457	3.75175e-09	1305.09	-0.306268	0.362521	1924.46	0.614932	0.026373
ENSG00000052344.15	ENSG00000052344	PRSS8	1439.49	0.636463	7.20428e-08	1471.65	0.707426	0.00217105	1898.09	1.2201	6.61573e-09
ENSG00000188064.9	ENSG00000188064	WNT7B	865.654	0.634324	1.44031e-05	719.746	0.263365	0.507513	895.959	0.749579	0.00232566
ENSG00000112576.12	ENSG00000112576	CCND3	552.172	0.634213	0.000134145	544.584	0.634622	0.0423337	664.023	1.04865	0.0017334
ENSG00000128159.11	ENSG00000128159	TUBGCP6	1159.75	0.633878	8.66501e-06	1054.03	0.460081	0.0933567	1208.22	0.764584	0.00150873
ENSG00000147889.17	ENSG00000147889	CDKN2A	755.45	0.631194	2.69526e-06	464.009	-0.487236	0.120986	571.202	0.0705441	0.8815
ENSG00000006534.15	ENSG00000006534	ALDH3B1	345.225	0.630806	0.00192365	247.333	-0.0855353	0.941207	254.558	0.0100347	0.996255
ENSG00000242802.6	ENSG00000242802	AP5Z1	428.408	0.629554	0.00169543	456.171	0.782157	0.00434706	524.429	1.07401	2.2733e-05
ENSG00000125657.4	ENSG00000125657	TNFSF9	4427.45	0.627075	8.85855e-12	2602.61	-0.6224	0.0773335	3289.3	0.0200368	0.975058
ENSG00000114383.9	ENSG00000114383	TUSC2	2145.69	0.627004	1.00115e-08	1687.91	0.131442	0.750686	2201.98	0.727681	0.00143495
ENSG00000169762.16	ENSG00000169762	TAPT1	458.397	0.626795	0.000337888	343.978	0.0233551	0.978757	437.898	0.583358	0.0945766
ENSG00000027847.13	ENSG00000027847	B4GALT7	661.655	0.625843	0.000182755	555.508	0.276188	0.501059	671.957	0.703577	0.00752643
ENSG00000155744.9	ENSG00000155744	FAM126B	579.859	0.625507	5.323e-05	739.147	1.13112	0.000453963	1042.37	1.76727	6.83359e-10
ENSG00000173456.4	ENSG00000173456	RNF26	575.353	0.624169	5.13648e-05	632.908	0.84534	0.00346335	742.748	1.17247	1.03354e-07
ENSG00000273151.1	ENSG00000273151	AC073957.3	323.012	0.623108	0.00551215	194.227	-0.5665	0.252996	281.114	0.375058	0.404052
ENSG00000255874.2	ENSG00000255874	LINC00346	370.382	0.621599	0.00204634	253.797	-0.212863	0.686029	275.993	0.0190105	0.977548
ENSG00000168993.14	ENSG00000168993	CPLX1	571.221	0.620459	0.00178311	471.52	0.233372	0.685188	544.726	0.568442	0.0939385
ENSG00000197915.5	ENSG00000197915	HRNR	270.997	0.620048	0.0128049	158.321	-0.655174	0.147202	212.1	0.131017	0.871755
ENSG00000196998.17	ENSG00000196998	WDR45	974.523	0.618184	6.40848e-06	830.088	0.299626	0.498256	1049.47	0.813328	0.00327627
ENSG00000099290.15	ENSG00000099290	WASHC2A	955.4	0.616979	2.18767e-05	923.281	0.573995	0.0461208	1027.56	0.812883	0.000603744
ENSG00000124562.9	ENSG00000124562	SNRPC	1826.2	0.616306	1.07992e-09	1383.98	0.0323412	0.950193	1874.83	0.718672	0.00107241
ENSG00000126368.5	ENSG00000126368	NR1D1	5141.35	0.613416	4.37824e-14	3875.32	0.0147373	0.981556	5324.43	0.732139	0.00144108
ENSG00000182307.12	ENSG00000182307	C8orf33	1130.06	0.612931	5.56407e-07	742.056	-0.333007	0.530534	1020.83	0.447033	0.20308
ENSG00000196878.14	ENSG00000196878	LAMB3	2014.23	0.612717	4.65185e-07	1484.74	-0.0404835	0.956932	2237.55	0.870957	0.00108317
ENSG00000177311.11	ENSG00000177311	ZBTB38	7034.49	0.612525	3.37434e-18	4116.23	-0.653751	0.0884746	5110.17	-0.048554	0.936707
ENSG00000008838.19	ENSG00000008838	MED24	2391.53	0.611112	9.92127e-12	1653.13	-0.199303	0.571409	2263.07	0.54605	0.0137981
ENSG00000099977.13	ENSG00000099977	DDT	325.271	0.610981	0.00817325	238.784	-0.051223	0.944487	254.455	0.125069	0.808631
ENSG00000173210.19	ENSG00000173210	ABLIM3	643.802	0.610383	3.98743e-05	484.21	0.00692604	0.993248	666.992	0.731294	0.0639653
ENSG00000254901.7	ENSG00000254901	BORCS8	299.956	0.610355	0.00667707	282.45	0.514374	0.191055	374.124	1.09611	7.34469e-05
ENSG00000196954.13	ENSG00000196954	CASP4	434.492	0.609265	0.000620952	235.317	-0.901903	0.0440322	296.622	-0.209578	0.679486
ENSG00000222041.10	ENSG00000222041	CYTOR	321.067	0.60858	0.00366757	266.876	0.236905	0.77373	326.037	0.687984	0.540604
ENSG00000162191.13	ENSG00000162191	UBXN1	1070.51	0.60811	5.1886e-06	835.262	0.0895968	0.880564	1252.54	0.967943	7.057e-06
ENSG00000182742.5	ENSG00000182742	HOXB4	1013.42	0.607177	1.01589e-06	578.746	-0.737879	0.0144327	672.978	-0.284138	0.544398
ENSG00000007545.15	ENSG00000007545	CRAMP1	331.998	0.606844	0.00861961	274.366	0.224043	0.661759	331.854	0.655821	0.0365698
ENSG00000119682.16	ENSG00000119682	AREL1	4855.42	0.604775	2.13427e-16	3867.72	0.136594	0.71036	5383.21	0.861362	7.53017e-06
ENSG00000142621.19	ENSG00000142621	FHAD1	489.747	0.604296	0.000791661	307.915	-0.459287	0.235866	334.119	-0.215153	0.596034
ENSG00000176715.15	ENSG00000176715	ACSF3	1766.1	0.603995	2.99947e-08	1233.53	-0.183378	0.618875	1669.94	0.53585	0.0179939
ENSG00000103042.8	ENSG00000103042	SLC38A7	842.818	0.603939	8.06423e-05	786.1	0.484358	0.110088	891.229	0.765059	0.000700825
ENSG00000177628.15	ENSG00000177628	GBA	664.449	0.603527	4.60315e-05	837.062	1.08745	1.22287e-05	979.955	1.39835	1.861e-09
ENSG00000064995.16	ENSG00000064995	TAF11	249.509	0.60278	0.0181457	233.818	0.493333	0.472755	284.981	0.917666	0.0488866
ENSG00000177556.11	ENSG00000177556	ATOX1	2045.2	0.601804	2.34085e-10	1786.38	0.340816	0.228425	1877.94	0.471648	0.0643645
ENSG00000119138.4	ENSG00000119138	KLF9	319.816	0.599076	0.00742732	283.627	0.374359	0.533142	384.694	1.01546	0.00206209
ENSG00000175567.8	ENSG00000175567	UCP2	732.172	0.598673	2.42963e-05	467.722	-0.426044	0.205742	582.765	0.149734	0.699997
ENSG00000126460.10	ENSG00000126460	PRRG2	359.801	0.598051	0.00419451	332.787	0.459768	0.237941	427.016	0.986261	0.000106437
ENSG00000058668.14	ENSG00000058668	ATP2B4	5218.14	0.597266	6.77255e-17	3351.9	-0.411605	0.104892	4951.95	0.536546	0.0130133
ENSG00000104907.12	ENSG00000104907	TRMT1	1575.71	0.595299	4.56279e-05	1312.05	0.22874	0.56777	1438.84	0.454822	0.090003
ENSG00000260804.3	ENSG00000260804	LINC01963	407.245	0.594598	0.00148397	253.311	-0.500653	0.262222	288.644	-0.128636	0.816102
ENSG00000182795.12	ENSG00000182795	C1orf116	1272.62	0.593032	1.23159e-06	614.404	-1.33649	7.1721e-06	985.17	0.0768206	0.90558
ENSG00000143486.15	ENSG00000143486	EIF2D	2479.66	0.59228	7.14543e-10	1609.6	-0.388289	0.301842	2065.6	0.249088	0.419857
ENSG00000132664.11	ENSG00000132664	POLR3F	387.643	0.592255	0.0028367	399.957	0.685369	0.0194894	509.377	1.17693	2.70652e-06
ENSG00000188215.9	ENSG00000188215	DCUN1D3	3095.4	0.592203	2.78774e-12	2356.93	0.0160579	0.97676	3023.35	0.592501	0.00841098
ENSG00000121671.11	ENSG00000121671	CRY2	488.457	0.591308	0.000487792	461.045	0.496498	0.155813	539.996	0.84131	0.0017289
ENSG00000187713.6	ENSG00000187713	TMEM203	629.336	0.590545	0.000370265	500.826	0.119934	0.816382	634.276	0.657328	0.0171717
ENSG00000105971.14	ENSG00000105971	CAV2	12429.9	0.590338	6.77938e-17	10031.7	0.150916	0.672203	12451.7	0.643175	0.00224777
ENSG00000177666.16	ENSG00000177666	PNPLA2	6269.95	0.5903	2.30638e-13	6369.07	0.649596	0.0364466	8053.2	1.13028	3.35349e-06
ENSG00000275708.1	ENSG00000275708	MIR3648-1	580.96	0.589565	0.000825004	391.53	-0.297047	0.535948	450.869	0.0782662	0.876933
ENSG00000111319.12	ENSG00000111319	SCNN1A	5990.08	0.589019	5.44722e-16	3617.3	-0.596471	0.0328806	5041.56	0.267064	0.430823
ENSG00000220785.7	ENSG00000220785	MTMR9LP	767.767	0.587275	0.000262291	386.857	-1.18205	9.43473e-06	465.458	-0.556776	0.0732362
ENSG00000164902.13	ENSG00000164902	PHAX	422.994	0.586904	0.00346555	302.849	-0.144679	0.79509	338.732	0.149491	0.733252
ENSG00000196743.8	ENSG00000196743	GM2A	3117.93	0.586726	7.63936e-14	2611.43	0.230888	0.4776	4103.52	1.17304	1.08735e-08
ENSG00000141965.4	ENSG00000141965	FEM1A	285.359	0.586044	0.0138427	193.796	-0.274781	0.684016	225.196	0.119572	0.820968
ENSG00000138792.9	ENSG00000138792	ENPEP	305.559	0.585966	0.0236217	210.168	-0.250751	0.677905	266.486	0.339054	0.458972
ENSG00000123836.14	ENSG00000123836	PFKFB2	630.084	0.585587	8.20608e-05	479.273	0.00431694	0.995358	573.713	0.43579	0.175524
ENSG00000141428.16	ENSG00000141428	C18orf21	244.96	0.585445	0.0246119	249.215	0.65163	0.0974628	255.616	0.724796	0.03612
ENSG00000129235.10	ENSG00000129235	TXNDC17	339.887	0.585309	0.00969134	303.387	0.372084	0.422815	418.906	1.04965	0.00171473
ENSG00000204356.13	ENSG00000204356	NELFE	626.852	0.585272	0.00137261	518.41	0.199375	0.648801	687.268	0.81932	0.0048791
ENSG00000116151.13	ENSG00000116151	MORN1	232.853	0.585063	0.0242268	225.496	0.545561	0.264689	275.603	0.969977	0.00130678
ENSG00000109680.10	ENSG00000109680	TBC1D19	656.923	0.58373	0.000105185	609.264	0.451359	0.177887	694.288	0.743634	0.020096
ENSG00000126254.11	ENSG00000126254	RBM42	1062.19	0.583568	4.0338e-05	1091.92	0.668948	0.0098731	1432.55	1.21729	1.86912e-07
ENSG00000146007.10	ENSG00000146007	ZMAT2	2063.55	0.582743	3.54144e-10	1720.62	0.217535	0.562446	2220.3	0.781157	0.000118139
ENSG00000198783.5	ENSG00000198783	ZNF830	351.182	0.582699	0.0125056	226.174	-0.424958	0.338268	318.168	0.421968	0.219524
ENSG00000234616.8	ENSG00000234616	JRK	1030.37	0.580497	6.61977e-07	636.964	-0.538813	0.250762	793.348	0.0538657	0.924389
ENSG00000189334.8	ENSG00000189334	S100A14	1657.16	0.580274	2.30895e-06	1193.95	-0.134904	0.852768	1480.68	0.389413	0.198443
ENSG00000224294.1	ENSG00000224294	PINCR	409.49	0.579884	0.00364491	276.664	-0.3029	0.552296	375.269	0.440685	0.245866
ENSG00000068120.14	ENSG00000068120	COASY	1773.28	0.578924	3.46412e-07	1344.77	-0.00880952	0.987604	1615.91	0.432557	0.111528
ENSG00000128536.15	ENSG00000128536	CDHR3	447.555	0.574728	0.00416181	319.612	-0.16073	0.794415	374.324	0.239615	0.613697
ENSG00000118640.10	ENSG00000118640	VAMP8	2266.26	0.574122	7.68427e-08	1748.15	0.0269504	0.971155	2211.16	0.572635	0.0672107
ENSG00000277437.1	ENSG00000277437	MIR3687-1	548.405	0.573968	0.0055859	329.15	-0.636929	0.0524677	394.124	-0.123752	0.771198
ENSG00000187531.13	ENSG00000187531	SIRT7	479.733	0.57379	0.00379156	538.048	0.833393	0.00156534	646.125	1.20457	1.09094e-06
ENSG00000205659.10	ENSG00000205659	LIN52	263.056	0.571999	0.0307156	299.485	0.864764	0.0108289	341.85	1.13872	0.000103579
ENSG00000163545.8	ENSG00000163545	NUAK2	536.685	0.571085	0.00264236	451.56	0.224053	0.728486	545.734	0.654678	0.0911891
ENSG00000105875.13	ENSG00000105875	WDR91	256.352	0.570677	0.0209183	291.222	0.857107	0.0103252	322.499	1.07498	0.000157278
ENSG00000171425.9	ENSG00000171425	ZNF581	740.713	0.569724	0.000232918	500.731	-0.310043	0.498057	591.888	0.128268	0.738393
ENSG00000175376.8	ENSG00000175376	EIF1AD	1520.11	0.569344	2.15387e-08	1403.01	0.427963	0.12189	2089.79	1.23964	2.28616e-10
ENSG00000188313.12	ENSG00000188313	PLSCR1	460.925	0.567988	0.00383005	333.619	-0.140835	0.810308	368.15	0.120135	0.879373
ENSG00000139410.14	ENSG00000139410	SDSL	272.737	0.567372	0.0232744	274.23	0.60819	0.127318	283.4	0.697445	0.0615169
ENSG00000124641.15	ENSG00000124641	MED20	545.601	0.56725	0.000987995	621.267	0.856855	0.00337775	842.217	1.44733	1.12625e-10
ENSG00000068724.15	ENSG00000068724	TTC7A	1329.03	0.564437	1.48305e-06	1036.24	0.0387503	0.947377	1329.09	0.611949	0.00698735
ENSG00000114491.13	ENSG00000114491	UMPS	1290.11	0.56254	2.29682e-07	957.393	-0.0797101	0.871314	1272.65	0.584635	0.0225976
ENSG00000158290.16	ENSG00000158290	CUL4B	2753.7	0.560331	3.78532e-10	2074.6	-0.0448074	0.92983	2290.71	0.212522	0.485391
ENSG00000074621.13	ENSG00000074621	SLC24A1	1082.85	0.559595	1.29148e-06	703.973	-0.428448	0.190987	848.852	0.0715301	0.875828
ENSG00000176994.10	ENSG00000176994	SMCR8	1551.29	0.559582	5.60655e-08	1299.08	0.202559	0.564772	1733.17	0.834445	6.45188e-05
ENSG00000146411.5	ENSG00000146411	SLC2A12	284.619	0.557994	0.0149843	213.231	-0.0628162	0.930274	323.013	0.862932	0.0245015
ENSG00000133997.11	ENSG00000133997	MED6	813.254	0.557626	0.000149749	520.593	-0.469482	0.207334	790.441	0.54997	0.0494056
ENSG00000155034.18	ENSG00000155034	FBXL18	1666.41	0.556595	4.55672e-07	1538.97	0.414922	0.11938	2092	1.0567	5.77782e-07
ENSG00000146776.14	ENSG00000146776	ATXN7L1	1480.87	0.556413	2.31674e-07	1102.72	-0.0814451	0.882185	1239.98	0.21969	0.525041
ENSG00000127993.15	ENSG00000127993	RBM48	410.225	0.554047	0.00533317	309.857	-0.0502955	0.941207	491.543	0.963411	0.000201131
ENSG00000213903.8	ENSG00000213903	LTB4R	633.447	0.552412	0.000194836	491.391	0.0144125	0.984284	549.675	0.296543	0.423125
ENSG00000230849.2	ENSG00000230849	GOT2P2	503.937	0.552197	0.00226618	379.675	-0.05839	0.929378	479.479	0.495639	0.114382
ENSG00000168916.15	ENSG00000168916	ZNF608	295.863	0.550497	0.0182368	231.031	0.0254891	0.980415	284.82	0.518026	0.231256
ENSG00000124299.13	ENSG00000124299	PEPD	806.215	0.546893	0.000268457	807.122	0.575213	0.0351747	854.597	0.714091	0.0022624
ENSG00000215908.10	ENSG00000215908	CROCCP2	756.065	0.546657	8.28308e-05	608.137	0.0959951	0.850645	673.631	0.351179	0.237645
ENSG00000142871.16	ENSG00000142871	CYR61	3177.67	0.545911	3.97652e-08	2181.47	-0.297909	0.435342	2881.85	0.388386	0.125746
ENSG00000188549.12	ENSG00000188549	CCDC9B	937.807	0.545289	1.48325e-05	535.113	-0.828456	0.0419821	617.495	-0.382013	0.476937
ENSG00000257218.5	ENSG00000257218	GATC	1154.48	0.545216	1.58798e-05	839.944	-0.148865	0.745751	1103.99	0.502102	0.0551553
ENSG00000141499.16	ENSG00000141499	WRAP53	441.502	0.54374	0.00593239	406.582	0.397101	0.3043	617.579	1.24883	5.70656e-07
ENSG00000108474.16	ENSG00000108474	PIGL	385.113	0.543446	0.0142666	263.284	-0.312829	0.502569	324.784	0.224117	0.618336
ENSG00000125149.11	ENSG00000125149	C16orf70	1112.2	0.543427	3.60711e-06	889.732	0.0781861	0.888721	1142.33	0.648765	0.0176106
ENSG00000146109.4	ENSG00000146109	ABT1	1046.92	0.543063	1.42603e-05	1011.44	0.497891	0.0700378	1237.44	0.928282	0.000116109
ENSG00000120149.8	ENSG00000120149	MSX2	673.81	0.542584	0.000348601	404.527	-0.679636	0.0798671	484.263	-0.159676	0.730209
ENSG00000157379.13	ENSG00000157379	DHRS1	465.359	0.542423	0.00259248	414.533	0.323609	0.50592	469.813	0.613935	0.0943899
ENSG00000163931.15	ENSG00000163931	TKT	24867.2	0.542332	4.14535e-09	27316.7	0.762842	0.000253968	32103.1	1.09744	1.49985e-08
ENSG00000239665.8	ENSG00000239665	AL157392.3	703.733	0.541167	0.000269073	538.468	-0.0338637	0.956749	707.73	0.600225	0.0330593
ENSG00000133114.17	ENSG00000133114	GPALPP1	558.927	0.540857	0.00106538	403.64	-0.177044	0.721301	484.951	0.282654	0.452203
ENSG00000175137.10	ENSG00000175137	SH3BP5L	1024.49	0.54051	0.000256965	808.803	0.0431926	0.939742	1126.42	0.783502	0.00030255
ENSG00000159216.18	ENSG00000159216	RUNX1	3845.87	0.538665	2.4351e-12	3085.52	0.078486	0.919787	3706.11	0.509693	0.552809
ENSG00000162409.10	ENSG00000162409	PRKAA2	526.211	0.537895	0.00368705	349.143	-0.399408	0.358781	560.633	0.717679	0.0243459
ENSG00000149182.14	ENSG00000149182	ARFGAP2	1052.39	0.537839	2.13302e-05	859.329	0.119852	0.838209	994.938	0.469536	0.180763
ENSG00000005238.19	ENSG00000005238	FAM214B	552.33	0.537166	0.00466996	940.287	1.57587	4.08642e-08	1076.31	1.82897	1.69088e-13
ENSG00000248333.8	ENSG00000248333	CDK11B	752.331	0.534494	8.55664e-05	669.526	0.310996	0.39207	795.478	0.698762	0.00397385
ENSG00000254305.1	ENSG00000254305	MRPL9P1	296.746	0.53299	0.0248025	218.467	-0.137604	0.858432	228.316	-0.00370943	0.996255
ENSG00000184731.5	ENSG00000184731	FAM110C	873.423	0.532519	6.3842e-05	800.553	0.376611	0.367317	1336.01	1.40431	1.543e-08
ENSG00000089847.12	ENSG00000089847	ANKRD24	240.138	0.532445	0.0401569	205.68	0.221673	0.749106	238.077	0.563481	0.182711
ENSG00000103245.13	ENSG00000103245	NARFL	372.098	0.529664	0.0108758	319.16	0.222512	0.643457	388.67	0.667971	0.0207963
ENSG00000086200.16	ENSG00000086200	IPO11	689.207	0.528952	0.000614331	592.863	0.231234	0.583262	707.222	0.633472	0.0163815
ENSG00000129460.15	ENSG00000129460	NGDN	843.98	0.52841	5.25436e-05	632.955	-0.0952502	0.846754	852.663	0.599311	0.0148498
ENSG00000074657.13	ENSG00000074657	ZNF532	1004.18	0.527356	1.20306e-05	548.477	-0.999114	5.79014e-05	610.936	-0.6292	0.0236589
ENSG00000163346.16	ENSG00000163346	PBXIP1	528.711	0.52666	0.0067255	611.024	0.845935	0.0126404	682.704	1.08076	0.000165128
ENSG00000251235.3	ENSG00000251235	SNRPCP2	1478.8	0.526184	0.000104932	1155.11	0.00137477	0.997975	1522.31	0.635892	0.00451899
ENSG00000240695.1	ENSG00000240695	AC117382.1	485.284	0.525642	0.00387515	406.883	0.165524	0.753952	487.983	0.585493	0.043875
ENSG00000267056.2	ENSG00000267056	AC005336.1	439.287	0.525173	0.00567784	269.759	-0.640251	0.226415	378.229	0.246821	0.855551
ENSG00000132434.9	ENSG00000132434	LANCL2	425.826	0.522623	0.0119196	261.782	-0.63973	0.120049	294.587	-0.284646	0.459807
ENSG00000168228.14	ENSG00000168228	ZCCHC4	382.912	0.522445	0.0136673	270.881	-0.245759	0.658931	398.643	0.658781	0.0379559
ENSG00000197191.4	ENSG00000197191	CYSRT1	767.549	0.522193	0.000621625	466.68	-0.673825	0.0701332	679.611	0.306915	0.479715
ENSG00000124217.4	ENSG00000124217	MOCS3	550.338	0.521843	0.0021336	470.764	0.209208	0.647035	534.251	0.509442	0.0669227
ENSG00000112297.14	ENSG00000112297	CRYBG1	1288.91	0.521019	3.40626e-06	862.303	-0.401035	0.212376	1135.58	0.296292	0.35232
ENSG00000101986.11	ENSG00000101986	ABCD1	459.754	0.520933	0.00832123	369.912	0.062984	0.943226	367.458	0.0713652	0.924334
ENSG00000197081.12	ENSG00000197081	IGF2R	3941.6	0.519832	5.07018e-08	3493.93	0.287104	0.382495	4320.44	0.757568	0.00031744
ENSG00000103249.17	ENSG00000103249	CLCN7	1057.4	0.519013	5.3434e-05	846.046	0.0500575	0.925218	1098.98	0.648174	0.00613169
ENSG00000177106.14	ENSG00000177106	EPS8L2	10830.9	0.518838	3.11791e-06	8466.09	-0.00520846	0.993174	9827	0.360386	0.178454
ENSG00000133773.11	ENSG00000133773	CCDC59	588	0.517042	0.00511266	380.842	-0.489001	0.294012	524.527	0.32577	0.511738
ENSG00000131620.17	ENSG00000131620	ANO1	3909.35	0.517004	1.52916e-10	1861.81	-1.53074	9.19116e-06	2214.53	-0.86127	0.0111386
ENSG00000153208.16	ENSG00000153208	MERTK	510.415	0.515778	0.00354379	405.259	0.0316875	0.968059	478.262	0.43078	0.29664
ENSG00000204177.10	ENSG00000204177	BMS1P1	245.826	0.514574	0.0458889	199.348	0.079365	0.915816	209.373	0.216509	0.641987
ENSG00000160305.17	ENSG00000160305	DIP2A	2737.1	0.514016	2.36889e-06	1899.49	-0.312135	0.329246	2544.34	0.406541	0.097269
ENSG00000115042.9	ENSG00000115042	FAHD2A	581.462	0.513632	0.00105425	447.346	-0.048747	0.944053	474.479	0.116185	0.805858
ENSG00000148357.16	ENSG00000148357	HMCN2	419.322	0.513515	0.0116324	254.918	-0.685817	0.0548389	295.666	-0.24768	0.628927
ENSG00000086065.13	ENSG00000086065	CHMP5	641.972	0.51272	0.0018092	567.511	0.276948	0.533142	704.669	0.757052	0.00515919
ENSG00000179406.7	ENSG00000179406	LINC00174	1158.11	0.51136	8.61001e-06	863.975	-0.12681	0.802698	1064.81	0.382779	0.17507
ENSG00000172057.9	ENSG00000172057	ORMDL3	794.594	0.506814	0.00190239	833.017	0.633978	0.0158048	972.27	0.963312	5.83308e-05
ENSG00000120875.8	ENSG00000120875	DUSP4	10416.7	0.505811	1.39712e-10	8227.64	0.0049795	0.993336	9952.96	0.458997	0.0460346
ENSG00000175213.2	ENSG00000175213	ZNF408	420.067	0.504696	0.0194857	349.625	0.127699	0.813214	444.978	0.674288	0.0235334
ENSG00000184897.5	ENSG00000184897	H1FX	557.98	0.504326	0.0367298	346.417	-0.635434	0.056923	428.276	-0.0437621	0.937818
ENSG00000133083.14	ENSG00000133083	DCLK1	435.096	0.503509	0.0109887	235.206	-1.0685	0.0122854	339.738	0.00416739	0.996298
ENSG00000179094.15	ENSG00000179094	PER1	2161.6	0.502061	8.39959e-08	2072.89	0.44042	0.12189	2194.5	0.582885	0.00585306
ENSG00000079482.12	ENSG00000079482	OPHN1	423.73	0.501708	0.0280255	293.501	-0.335667	0.479723	397.186	0.409499	0.372197
ENSG00000125037.12	ENSG00000125037	EMC3	415.726	0.501665	0.0110837	347.211	0.132881	0.808672	472.597	0.814757	0.0117144
ENSG00000163930.9	ENSG00000163930	BAP1	1151.9	0.501526	0.000749028	1074.52	0.38021	0.31559	1227.66	0.682635	0.0139444
ENSG00000164904.17	ENSG00000164904	ALDH7A1	789.935	0.501387	0.000554903	603.1	-0.0811555	0.886787	851.135	0.706608	0.00458461
ENSG00000109079.9	ENSG00000109079	TNFAIP1	2947.52	0.498167	3.03667e-06	2906.49	0.49513	0.0831146	3390.72	0.832052	7.049e-05
ENSG00000110092.3	ENSG00000110092	CCND1	38213.7	0.49665	4.09267e-10	31304.7	0.0820011	0.861681	33376.9	0.253211	0.466473
ENSG00000073605.18	ENSG00000073605	GSDMB	609.071	0.495343	0.00318717	599.637	0.489992	0.103203	770.63	1.0159	2.22515e-05
ENSG00000230397.1	ENSG00000230397	SPTLC1P1	374.014	0.493892	0.0157405	337.799	0.302549	0.498799	374.579	0.547613	0.0806376
ENSG00000196396.9	ENSG00000196396	PTPN1	3387.67	0.492866	1.12107e-07	3184.73	0.387977	0.160188	3789.51	0.772331	0.00016659
ENSG00000072506.12	ENSG00000072506	HSD17B10	972.702	0.492132	0.000476492	768.959	-0.00777122	0.993602	805.357	0.125639	0.846052
ENSG00000163156.11	ENSG00000163156	SCNM1	609.463	0.491142	0.00264015	499.477	0.0778332	0.888606	677.481	0.759987	0.00254149
ENSG00000120093.11	ENSG00000120093	HOXB3	774.948	0.487856	0.000506088	434.199	-0.977432	0.000293788	448.258	-0.840021	0.00353748
ENSG00000141560.14	ENSG00000141560	FN3KRP	405.443	0.487299	0.0354471	461.709	0.784859	0.0247906	581.001	1.24571	3.92224e-06
ENSG00000142798.17	ENSG00000142798	HSPG2	17702.3	0.487178	1.78505e-10	12759	-0.244498	0.602421	15447.2	0.240444	0.570617
ENSG00000169696.15	ENSG00000169696	ASPSCR1	1310.57	0.486513	2.11936e-05	930.139	-0.285473	0.496311	973.515	-0.142332	0.716736
ENSG00000147862.15	ENSG00000147862	NFIB	1203.57	0.486083	5.44719e-05	749.566	-0.650268	0.0268498	892.2	-0.15019	0.733486
ENSG00000099992.15	ENSG00000099992	TBC1D10A	320.259	0.485256	0.0331335	430.139	1.10047	0.000459797	468.062	1.27766	1.09645e-06
ENSG00000095485.17	ENSG00000095485	CWF19L1	301.135	0.48504	0.0412256	244.525	0.0465349	0.948768	400.783	1.10305	1.20452e-05
ENSG00000124222.22	ENSG00000124222	STX16	2858.77	0.484978	1.23038e-07	1898.52	-0.466789	0.107689	2473.3	0.218014	0.522498
ENSG00000174738.12	ENSG00000174738	NR1D2	2254.82	0.48485	1.66028e-07	1702.74	-0.129354	0.768359	2134.43	0.417311	0.0870629
ENSG00000197548.12	ENSG00000197548	ATG7	929.316	0.484799	0.000176195	740.06	-0.00061902	0.999033	1037.54	0.760146	0.00409029
ENSG00000004975.11	ENSG00000004975	DVL2	1068.51	0.484612	0.000344969	919.227	0.182231	0.669715	1044.29	0.486592	0.0586098
ENSG00000113569.15	ENSG00000113569	NUP155	2669.82	0.4844	1.80229e-08	2195.94	0.0778386	0.866762	2771.19	0.612668	0.00385729
ENSG00000254198.1	ENSG00000254198	AC113191.1	341.719	0.4838	0.0347153	264.52	-0.0643224	0.939742	307.189	0.307896	0.568873
ENSG00000079313.13	ENSG00000079313	REXO1	1584.38	0.483682	0.000843736	1499.81	0.392979	0.281537	1631.25	0.593246	0.0291559
ENSG00000125124.11	ENSG00000125124	BBS2	1019.99	0.482917	0.000110817	706.483	-0.355815	0.430606	827.291	0.0657747	0.900215
ENSG00000138867.16	ENSG00000138867	GUCD1	1118.95	0.482873	0.000251905	1278.05	0.784762	0.0022107	1357.04	0.923626	2.04689e-05
ENSG00000170677.5	ENSG00000170677	SOCS6	1498.93	0.481909	8.10834e-06	1031.51	-0.374353	0.416233	1234.28	0.100394	0.862623
ENSG00000240849.10	ENSG00000240849	TMEM189	2298.74	0.480955	1.25901e-06	1745.01	-0.122316	0.944847	2169.99	0.406093	0.736919
ENSG00000272556.2	ENSG00000272556	GTF2IP13	420.086	0.480265	0.0179665	297.218	-0.299395	0.526153	373.817	0.279131	0.486329
ENSG00000172819.16	ENSG00000172819	RARG	2549.6	0.480145	1.50428e-05	1491.17	-0.849133	0.00115517	1785.24	-0.301466	0.429605
ENSG00000185262.8	ENSG00000185262	UBALD2	667.67	0.479744	0.0304667	615.427	0.330656	0.351476	828.46	0.963868	1.40644e-05
ENSG00000161509.13	ENSG00000161509	GRIN2C	1894	0.479496	6.1904e-06	1397.74	-0.193922	0.89545	1739.49	0.345768	0.483941
ENSG00000198522.13	ENSG00000198522	GPN1	643.192	0.479205	0.00361475	567.428	0.235936	0.576794	636.901	0.510918	0.0607246
ENSG00000136271.10	ENSG00000136271	DDX56	2479.37	0.479192	1.79467e-06	2016.2	0.0453215	0.924611	2397.95	0.45896	0.0545683
ENSG00000119402.16	ENSG00000119402	FBXW2	2901.59	0.478974	3.39375e-07	2196.05	-0.130531	0.771377	2880.35	0.513284	0.020096
ENSG00000184056.14	ENSG00000184056	VPS33B	622.269	0.478639	0.00569311	535.163	0.17557	0.735239	611.407	0.492455	0.09235
ENSG00000256417.1	ENSG00000256417	AC006206.2	521.748	0.478355	0.00993667	345.969	-0.480253	0.250762	423.449	0.062361	0.908324
ENSG00000103363.14	ENSG00000103363	ELOB	1737.84	0.478277	5.14927e-05	1486.51	0.162053	0.757981	1676.35	0.451811	0.0696088
ENSG00000176058.11	ENSG00000176058	TPRN	365.922	0.477976	0.0252905	398.336	0.681117	0.0323817	496.154	1.13101	7.29944e-06
ENSG00000075651.15	ENSG00000075651	PLD1	409.79	0.477899	0.0223787	314.297	-0.0956825	0.906812	347.577	0.16855	0.797866
ENSG00000138796.16	ENSG00000138796	HADH	1102.32	0.477748	7.29123e-05	786.77	-0.281274	0.413825	987.101	0.288631	0.309224
ENSG00000150782.11	ENSG00000150782	IL18	2953.07	0.47694	1.1027e-06	2136.06	-0.249191	0.448833	2818.14	0.425919	0.197062
ENSG00000155275.18	ENSG00000155275	TRMT44	512.191	0.476474	0.0218172	527.22	0.566187	0.0692525	609.201	0.879897	0.000340528
ENSG00000117362.12	ENSG00000117362	APH1A	1066.09	0.476404	0.000333907	1058.87	0.491964	0.0692687	1269.42	0.883322	9.49686e-05
ENSG00000121073.13	ENSG00000121073	SLC35B1	1830.17	0.47456	2.11366e-06	1616.87	0.231079	0.513621	2013.93	0.722051	0.000940699
ENSG00000105058.11	ENSG00000105058	FAM32A	1410.05	0.473675	0.000333907	1202.34	0.149992	0.771198	1487.92	0.636377	0.0201582
ENSG00000164051.13	ENSG00000164051	CCDC51	421.397	0.473056	0.0261868	337.748	0.00416641	0.995358	359.08	0.172353	0.683107
ENSG00000090674.15	ENSG00000090674	MCOLN1	391	0.472957	0.0216056	395.529	0.524915	0.231744	564.197	1.24407	6.81434e-06
ENSG00000100554.11	ENSG00000100554	ATP6V1D	620.867	0.472869	0.00289287	790.097	0.986668	2.87139e-05	897.346	1.24619	9.46898e-09
ENSG00000130758.7	ENSG00000130758	MAP3K10	381.443	0.47257	0.0261713	400.574	0.603646	0.0651859	390.387	0.571789	0.0893316
ENSG00000126581.12	ENSG00000126581	BECN1	742.58	0.472384	0.0114284	598.751	0.0185269	0.978757	707.716	0.421817	0.219697
ENSG00000143375.14	ENSG00000143375	CGN	527.096	0.471775	0.0125266	422.479	-0.00103999	0.998886	531.873	0.538683	0.217057
ENSG00000166340.15	ENSG00000166340	TPP1	5357.42	0.470755	2.59043e-11	5421.64	0.52446	0.0276643	6480.84	0.907423	1.31972e-06
ENSG00000111196.9	ENSG00000111196	MAGOHB	386.662	0.470724	0.0355781	261.359	-0.434151	0.389929	376.394	0.465562	0.151198
ENSG00000140199.11	ENSG00000140199	SLC12A6	1434.57	0.469716	7.11135e-06	1094.55	-0.120533	0.773138	1257.86	0.233137	0.438906
ENSG00000147642.16	ENSG00000147642	SYBU	968.935	0.469429	0.000199702	797.616	0.0625945	0.914044	866.635	0.276807	0.358838
ENSG00000005075.15	ENSG00000005075	POLR2J	1232.16	0.469424	0.000722439	1063.89	0.174468	0.678613	1333.47	0.684277	0.0024339
ENSG00000175756.13	ENSG00000175756	AURKAIP1	411.14	0.468621	0.0464908	333.698	0.0268324	0.971108	430.802	0.615498	0.0601037
ENSG00000143436.10	ENSG00000143436	MRPL9	1026.32	0.467715	0.00256956	745.31	-0.251068	0.533142	846.595	0.0880305	0.826355
ENSG00000197912.14	ENSG00000197912	SPG7	2625.06	0.467253	1.20306e-05	2194.05	0.0954049	0.82944	2530.85	0.438781	0.0715043
ENSG00000156983.15	ENSG00000156983	BRPF1	1527.56	0.467215	0.000392075	1463.34	0.403284	0.138032	1788.09	0.839303	0.000105105
ENSG00000166685.11	ENSG00000166685	COG1	6746.79	0.466868	1.04439e-09	3923.42	-0.88815	3.70342e-05	5387	0.0110107	0.980473
ENSG00000180398.11	ENSG00000180398	MCFD2	2625.01	0.466282	7.24856e-08	2082.12	-0.0302722	0.961124	2879.39	0.707616	0.0104312
ENSG00000113068.9	ENSG00000113068	PFDN1	840.057	0.465784	0.000934533	736.857	0.204848	0.59685	943.968	0.755446	0.00167932
ENSG00000111361.12	ENSG00000111361	EIF2B1	1223.35	0.465568	6.95407e-05	1154.23	0.369192	0.221777	1381.43	0.766899	0.00123939
ENSG00000130811.11	ENSG00000130811	EIF3G	3409.53	0.465473	5.93825e-05	2974.54	0.19323	0.602507	3466.19	0.550304	0.0120777
ENSG00000122912.14	ENSG00000122912	SLC25A16	504.468	0.465192	0.00809716	453.587	0.262895	0.545462	569.477	0.766363	0.00188021
ENSG00000104973.16	ENSG00000104973	MED25	1655.95	0.463249	0.00011179	1601.85	0.420515	0.127887	1685.35	0.550843	0.0255389
ENSG00000087157.18	ENSG00000087157	PGS1	1009.24	0.462944	0.00121136	785.698	-0.0799495	0.878783	885.109	0.225318	0.459063
ENSG00000167792.11	ENSG00000167792	NDUFV1	1750.18	0.462892	0.000393722	1463.24	0.091691	0.836043	1810.26	0.583795	0.0108672
ENSG00000068400.13	ENSG00000068400	GRIPAP1	516.252	0.462248	0.0161052	383.202	-0.20017	0.663764	428.088	0.0954805	0.829515
ENSG00000164342.12	ENSG00000164342	TLR3	937.867	0.461838	0.000705678	567.302	-0.767751	0.0247805	748.903	0.00823482	0.990696
ENSG00000214655.10	ENSG00000214655	ZSWIM8	1570.87	0.459858	2.80352e-05	1697.97	0.650666	0.00813264	1972.49	0.969723	5.77782e-07
ENSG00000139719.9	ENSG00000139719	VPS33A	317.565	0.459182	0.0435363	253.049	-0.028132	0.971108	286.182	0.281589	0.489905
ENSG00000074071.14	ENSG00000074071	MRPS34	652.322	0.459006	0.0257211	588.189	0.261161	0.516043	634.315	0.449785	0.124762
ENSG00000170581.13	ENSG00000170581	STAT2	2308.34	0.457852	2.83686e-06	1995.59	0.162732	0.766562	2599.11	0.751639	0.0109989
ENSG00000061936.9	ENSG00000061936	SFSWAP	2594.28	0.45764	4.35372e-06	2015.81	-0.0895716	0.838423	2533.16	0.457255	0.0774815
ENSG00000162069.14	ENSG00000162069	BICDL2	341.706	0.457006	0.0352941	364.75	0.623062	0.184402	368.003	0.663189	0.053076
ENSG00000143153.12	ENSG00000143153	ATP1B1	913.006	0.456747	0.00056747	945.694	0.559663	0.0468916	1135.15	0.948338	0.000294181
ENSG00000114735.9	ENSG00000114735	HEMK1	1496.51	0.456313	8.1045e-05	1157.73	-0.103044	0.850376	1538.26	0.563941	0.015844
ENSG00000187244.10	ENSG00000187244	BCAM	3481.67	0.456114	6.38227e-08	2206.73	-0.639121	0.0535842	2699.31	-0.0727502	0.886265
ENSG00000213625.8	ENSG00000213625	LEPROT	1201.43	0.45531	0.000216619	1076.23	0.242065	0.712169	1268.1	0.618057	0.496924
ENSG00000021826.14	ENSG00000021826	CPS1	1495.35	0.454601	1.23073e-05	1185.27	-0.0438199	0.934512	1827.27	0.912653	5.27363e-05
ENSG00000154065.16	ENSG00000154065	ANKRD29	550.043	0.453956	0.00955097	341.49	-0.705006	0.0416019	419.933	-0.11464	0.79652
ENSG00000105968.18	ENSG00000105968	H2AFV	652.631	0.452171	0.00383005	594.785	0.277976	0.581024	670.404	0.558809	0.072412
ENSG00000137764.19	ENSG00000137764	MAP2K5	468.426	0.452159	0.0212977	406.422	0.168021	0.76956	440.755	0.372704	0.245802
ENSG00000274180.1	ENSG00000274180	NATD1	465.214	0.451914	0.0283357	382.806	0.0451277	0.954285	542.373	0.820093	0.0312879
ENSG00000080503.22	ENSG00000080503	SMARCA2	434.001	0.451859	0.0447841	845.466	1.74507	1.05258e-11	670.869	1.35396	3.29907e-07
ENSG00000091732.15	ENSG00000091732	ZC3HC1	342.286	0.451703	0.0475006	267.33	-0.083351	0.896104	299.191	0.20724	0.619517
ENSG00000179163.11	ENSG00000179163	FUCA1	1793.72	0.451658	0.000130267	1326.73	-0.221143	0.685188	1943.57	0.668983	0.0607155
ENSG00000163904.12	ENSG00000163904	SENP2	850.325	0.450169	0.00142241	926.596	0.659234	0.00792985	1061.64	0.951078	5.84405e-06
ENSG00000163840.9	ENSG00000163840	DTX3L	770.529	0.449498	0.0194857	449.412	-0.910928	0.0198724	608.675	-0.0399929	0.980647
ENSG00000154719.13	ENSG00000154719	MRPL39	633.007	0.448807	0.0360134	508.525	-0.0150628	0.983101	579.785	0.311824	0.433625
ENSG00000164307.12	ENSG00000164307	ERAP1	762.664	0.448678	0.00261755	521.899	-0.432804	0.209256	631.683	0.0763169	0.870969
ENSG00000167107.12	ENSG00000167107	ACSF2	508.18	0.447691	0.0169559	456.846	0.243132	0.643544	605.82	0.858348	0.00358456
ENSG00000153292.15	ENSG00000153292	ADGRF1	1597.1	0.445541	0.000147849	935.285	-0.897645	0.000466082	1056.98	-0.499667	0.103281
ENSG00000124788.17	ENSG00000124788	ATXN1	491.074	0.445445	0.0258335	510.905	0.558769	0.17738	544.456	0.710894	0.0102888
ENSG00000141837.19	ENSG00000141837	CACNA1A	664.144	0.444741	0.00588831	381.368	-0.962767	0.000915468	437.017	-0.516036	0.0850564
ENSG00000023839.10	ENSG00000023839	ABCC2	9199.76	0.441404	2.50265e-11	5440.18	-0.870728	0.000425367	6557.94	-0.301594	0.264235
ENSG00000107738.19	ENSG00000107738	VSIR	1562.74	0.440964	0.000560522	1211.81	-0.115271	0.836043	1532.76	0.449225	0.16336
ENSG00000129474.15	ENSG00000129474	AJUBA	1300.01	0.439648	0.000250967	1300.4	0.468693	0.110262	1915.07	1.25382	3.40984e-07
ENSG00000119616.11	ENSG00000119616	FCF1	1582.6	0.439172	1.88398e-05	1242.09	-0.0853357	0.849006	1628.2	0.550573	0.0126393
ENSG00000108465.14	ENSG00000108465	CDK5RAP3	892.606	0.438538	0.000938128	711.298	-0.0491498	0.932642	821.184	0.308492	0.388255
ENSG00000135677.10	ENSG00000135677	GNS	3259.53	0.438406	2.6387e-07	2902.95	0.212803	0.561623	3625.23	0.710895	0.000993543
ENSG00000106351.12	ENSG00000106351	AGFG2	740.091	0.438132	0.00402965	614.147	0.0454898	0.934774	599.947	0.0137078	0.980336
ENSG00000108587.15	ENSG00000108587	GOSR1	1968.56	0.437895	4.16797e-06	1387.2	-0.364077	0.223749	1757.15	0.239874	0.396736
ENSG00000136738.14	ENSG00000136738	STAM	1595.08	0.437734	4.22475e-05	1208.67	-0.174785	0.642754	1580.94	0.469837	0.0582816
ENSG00000131475.6	ENSG00000131475	VPS25	1565.16	0.437688	3.34653e-05	1388.85	0.203846	0.591612	1782.04	0.757823	0.00194297
ENSG00000151148.13	ENSG00000151148	UBE3B	1736.02	0.437606	1.32801e-05	1286.97	-0.231827	0.549608	1707.73	0.452945	0.0780975
ENSG00000064687.12	ENSG00000064687	ABCA7	3430.93	0.435834	5.15999e-06	3882.19	0.721609	0.0489642	4248.54	0.921391	0.00210234
ENSG00000125378.15	ENSG00000125378	BMP4	4647.28	0.434942	1.57912e-06	3410.15	-0.262013	0.504514	3849.42	0.0630044	0.879803
ENSG00000160075.11	ENSG00000160075	SSU72	2585.14	0.434903	1.11026e-06	2198.28	0.101324	0.812019	2403.64	0.327528	0.253712
ENSG00000136699.19	ENSG00000136699	SMPD4	2069.15	0.434783	4.29516e-06	2045.47	0.438988	0.080726	2471.06	0.849341	4.64663e-05
ENSG00000237842.2	ENSG00000237842	AL157713.1	563.677	0.433191	0.0167956	437.564	-0.118373	0.81472	514.983	0.288938	0.38661
ENSG00000132471.11	ENSG00000132471	WBP2	7645	0.432824	4.94968e-06	7431.48	0.39984	0.123811	8462.92	0.694501	0.00030255
ENSG00000085063.14	ENSG00000085063	CD59	1935.55	0.432454	0.000342386	1533.03	-0.0717688	0.878602	1750.41	0.263153	0.444226
ENSG00000127124.14	ENSG00000127124	HIVEP3	1098.16	0.431393	0.00655878	971.457	0.185821	0.709541	1271.64	0.78191	0.00139907
ENSG00000260027.4	ENSG00000260027	HOXB7	974.723	0.427693	0.00331456	742.911	-0.171137	0.750507	787.449	-0.0016164	0.998231
ENSG00000136930.12	ENSG00000136930	PSMB7	3019.99	0.427311	0.000109324	2638.96	0.156445	0.682678	3285.25	0.654269	0.00233279
ENSG00000260404.3	ENSG00000260404	AC110079.1	1119.74	0.426417	0.000570922	922.497	0.0182459	0.976339	1016.38	0.266286	0.369271
ENSG00000134531.9	ENSG00000134531	EMP1	1415.45	0.426414	0.00168427	811.493	-1.00062	0.00778287	1156.78	0.0186145	0.992556
ENSG00000164663.14	ENSG00000164663	USP49	1125.26	0.425035	0.00105196	783.468	-0.414477	0.273469	1109.45	0.44429	0.109216
ENSG00000168209.4	ENSG00000168209	DDIT4	2575.06	0.424717	9.91552e-05	2223.62	0.126101	0.796493	2476.06	0.390787	0.169687
ENSG00000126391.13	ENSG00000126391	FRMD8	2599.95	0.424048	3.20405e-05	2037.09	-0.107976	0.805031	2515.67	0.403739	0.0813164
ENSG00000038274.16	ENSG00000038274	MAT2B	1578.08	0.423615	0.000365519	1301.54	0.019163	0.976936	1550.07	0.438425	0.103904
ENSG00000132205.10	ENSG00000132205	EMILIN2	476.59	0.423403	0.0413683	396.087	0.0326949	0.960836	337.69	-0.342299	0.338626
ENSG00000112149.9	ENSG00000112149	CD83	476.248	0.421897	0.0308581	368.603	-0.136925	0.84114	392.147	0.0397302	0.950159
ENSG00000127580.15	ENSG00000127580	WDR24	575.947	0.421571	0.0315556	426.371	-0.255209	0.537991	469.826	0.0120183	0.982368
ENSG00000198954.7	ENSG00000198954	KIF1BP	522.36	0.421452	0.0328243	501.917	0.362216	0.414535	529.511	0.499643	0.0978739
ENSG00000114744.8	ENSG00000114744	COMMD2	492.603	0.42114	0.022432	500.238	0.483119	0.144243	625.206	0.95673	0.000699172
ENSG00000144136.10	ENSG00000144136	SLC20A1	5400.42	0.421065	8.38782e-08	3018.6	-1.09086	2.64331e-06	4096.54	-0.166207	0.756176
ENSG00000160613.12	ENSG00000160613	PCSK7	816.822	0.420899	0.00380248	817.582	0.449933	0.120244	1066.63	1.00907	3.77525e-06
ENSG00000187837.3	ENSG00000187837	HIST1H1C	902.146	0.420637	0.0165268	715.414	-0.0829074	0.89379	873.274	0.4007	0.234178
ENSG00000173482.16	ENSG00000173482	PTPRM	1592.1	0.419534	4.67702e-05	1077.35	-0.497951	0.081614	1320.32	0.0506435	0.923054
ENSG00000183196.8	ENSG00000183196	CHST6	1678.41	0.419389	0.000566668	971.529	-0.978114	0.00108867	1223.23	-0.273782	0.610741
ENSG00000089022.13	ENSG00000089022	MAPKAPK5	1243.41	0.418043	0.000871162	1007.98	-0.0311062	0.957534	1273.4	0.519467	0.0285519
ENSG00000188157.14	ENSG00000188157	AGRN	6113.96	0.417918	0.000134145	5998.81	0.405196	0.106824	6918.8	0.725393	0.000216595
ENSG00000065491.8	ENSG00000065491	TBC1D22B	430.355	0.417885	0.0491002	409.84	0.343426	0.416233	487.282	0.729248	0.00819368
ENSG00000122965.10	ENSG00000122965	RBM19	989.361	0.415966	0.00339456	1050.65	0.571543	0.0348853	1124.07	0.73164	0.00470133
ENSG00000152223.12	ENSG00000152223	EPG5	1708.25	0.41562	0.000111494	1675.62	0.404461	0.144528	2407.62	1.1525	1.40635e-06
ENSG00000166189.7	ENSG00000166189	HPS6	1079.64	0.415398	0.00140574	929.908	0.111046	0.804212	1075.41	0.458771	0.0672384
ENSG00000124198.8	ENSG00000124198	ARFGEF2	3873.1	0.414029	5.9056e-06	2802.16	-0.32262	0.498361	3226.69	0.055688	0.924784
ENSG00000119801.12	ENSG00000119801	YPEL5	1420.61	0.413852	0.000180397	1453.17	0.490818	0.0921755	1640.97	0.763218	0.00181832
ENSG00000101181.17	ENSG00000101181	MTG2	750.509	0.413429	0.00897575	623.049	0.0209302	0.975203	699.984	0.3126	0.34069
ENSG00000076351.12	ENSG00000076351	SLC46A1	857.522	0.412456	0.00341421	678.42	-0.0978722	0.840368	731.16	0.106691	0.780352
ENSG00000188342.11	ENSG00000188342	GTF2F2	798.754	0.411724	0.00506367	627.359	-0.113367	0.81472	721.32	0.241406	0.535085
ENSG00000177169.9	ENSG00000177169	ULK1	2185.78	0.411546	9.21157e-05	1844.94	0.0579059	0.916745	2234.2	0.508403	0.0674357
ENSG00000126883.16	ENSG00000126883	NUP214	2282.93	0.411127	4.81351e-05	2129	0.287847	0.337546	2596.55	0.730531	0.000757313
ENSG00000160959.7	ENSG00000160959	LRRC14	1136.23	0.409379	0.00591392	994.643	0.140607	0.729045	1253.51	0.665253	0.00299119
ENSG00000165861.13	ENSG00000165861	ZFYVE1	1125.44	0.408564	0.00248239	1118	0.421984	0.127318	1255.5	0.687025	0.0016093
ENSG00000230733.2	ENSG00000230733	AC092171.2	933.998	0.408491	0.00581048	869.889	0.282871	0.429643	1213.85	0.991986	3.35257e-05
ENSG00000160445.10	ENSG00000160445	ZER1	1057.78	0.408433	0.0096994	1178.43	0.663514	0.0156092	1456.01	1.09977	1.47326e-06
ENSG00000183597.15	ENSG00000183597	TANGO2	426.097	0.40834	0.0458052	426.965	0.442668	0.208522	415.578	0.406667	0.191745
ENSG00000197562.9	ENSG00000197562	RAB40C	565.587	0.4075	0.0418778	596.875	0.551066	0.0729596	580.406	0.514064	0.0788432
ENSG00000135269.17	ENSG00000135269	TES	3106.92	0.407375	3.16711e-06	2745.22	0.160985	0.744564	3242.29	0.548878	0.0250131
ENSG00000164896.19	ENSG00000164896	FASTK	1513.23	0.406207	0.00225986	1267.99	0.035145	0.94794	1415.42	0.311475	0.265781
ENSG00000166900.16	ENSG00000166900	STX3	963.379	0.405914	0.00220418	1035.1	0.586509	0.280394	1020.4	0.578252	0.551675
ENSG00000104866.10	ENSG00000104866	PPP1R37	631.657	0.405046	0.0414642	621.225	0.397923	0.261778	672.023	0.587391	0.0364881
ENSG00000118898.15	ENSG00000118898	PPL	2967.53	0.40465	9.80515e-05	2151.73	-0.329869	0.323138	2860.93	0.376087	0.336122
ENSG00000170456.15	ENSG00000170456	DENND5B	1167.97	0.403773	0.00122409	895.739	-0.183307	0.783586	866.321	-0.242767	0.565999
ENSG00000140105.17	ENSG00000140105	WARS	1929.18	0.403316	4.61741e-05	2334.14	0.826539	0.000117132	2713.42	1.13717	1.4325e-08
ENSG00000214021.15	ENSG00000214021	TTLL3	1583.8	0.403184	0.000110625	1032.35	-0.627568	0.0412254	1350.43	0.0976474	0.814519
ENSG00000173193.13	ENSG00000173193	PARP14	1090.81	0.403009	0.00602894	677.083	-0.77669	0.0600968	849.726	-0.122169	0.856453
ENSG00000148200.16	ENSG00000148200	NR6A1	512.939	0.40293	0.0271424	526.588	0.486486	0.229935	451.702	0.170249	0.677719
ENSG00000067606.16	ENSG00000067606	PRKCZ	2347.7	0.402528	0.00034195	1872.6	-0.0888154	0.867575	2438.83	0.533967	0.0229817
ENSG00000140463.13	ENSG00000140463	BBS4	570.953	0.402288	0.0184892	514.267	0.200947	0.691896	597.947	0.552981	0.056783
ENSG00000178188.14	ENSG00000178188	SH2B1	1341.84	0.402083	0.0010331	985.833	-0.298564	0.460429	1075.36	-0.0526657	0.90558
ENSG00000159423.16	ENSG00000159423	ALDH4A1	789.954	0.40148	0.0165268	545.02	-0.467833	0.187347	661.726	0.0544226	0.925087
ENSG00000137203.10	ENSG00000137203	TFAP2A	1432.51	0.401344	0.00158593	1281.78	0.183835	0.618666	1565.26	0.639186	0.0042331
ENSG00000006025.11	ENSG00000006025	OSBPL7	1608.77	0.400401	0.00186504	1144.95	-0.384834	0.790436	1579.61	0.411692	0.354124
ENSG00000260917.1	ENSG00000260917	AL158212.3	999.475	0.399618	0.00330411	707.944	-0.400813	0.343197	819.736	-0.000665274	0.999195
ENSG00000154114.12	ENSG00000154114	TBCEL	1146.11	0.398821	0.00106842	902.292	-0.123104	0.810548	1017.44	0.187702	0.609076
ENSG00000196155.12	ENSG00000196155	PLEKHG4	1220.45	0.398772	0.00772139	861.133	-0.41139	0.238229	988.084	-0.0321372	0.939924
ENSG00000092203.13	ENSG00000092203	TOX4	2194.79	0.397823	4.55339e-05	2344.7	0.566141	0.0239965	3008.51	1.08199	1.18893e-06
ENSG00000119541.9	ENSG00000119541	VPS4B	1222.36	0.397559	0.00290767	831.861	-0.509452	0.180479	1021.5	0.045528	0.93755
ENSG00000167113.10	ENSG00000167113	COQ4	1141.68	0.397377	0.00478362	1053.61	0.248022	0.588179	1164.74	0.490114	0.0762867
ENSG00000178952.10	ENSG00000178952	TUFM	3874.91	0.397176	0.00150446	3651.92	0.295908	0.307076	3965.62	0.497487	0.036343
ENSG00000113141.17	ENSG00000113141	IK	1548.2	0.396462	0.000514528	1401.7	0.205907	0.565353	1698.03	0.642743	0.0088136
ENSG00000104164.10	ENSG00000104164	BLOC1S6	1601.04	0.395799	0.000839663	1396.56	0.120135	0.77373	1661.86	0.527784	0.0266715
ENSG00000131238.17	ENSG00000131238	PPT1	1548.68	0.394183	0.000773668	1216.09	-0.134377	0.76956	1331.59	0.109695	0.773659
ENSG00000159720.11	ENSG00000159720	ATP6V0D1	675.574	0.394116	0.0151308	875.665	0.950994	2.87139e-05	967.874	1.16134	2.7433e-08
ENSG00000142082.14	ENSG00000142082	SIRT3	480.504	0.393122	0.039213	514.794	0.568464	0.0671135	543.263	0.700745	0.00806632
ENSG00000108523.15	ENSG00000108523	RNF167	2395.9	0.392853	2.32517e-05	1952.63	-0.0475593	0.948281	2712.28	0.702105	0.0250734
ENSG00000186529.15	ENSG00000186529	CYP4F3	5166.99	0.392455	1.33403e-05	2390.26	-1.93913	1.20856e-11	3138.38	-0.827375	0.34688
ENSG00000117222.13	ENSG00000117222	RBBP5	1574.49	0.391904	0.000620952	1171.19	-0.279088	0.436044	1615.65	0.496944	0.0628536
ENSG00000103043.14	ENSG00000103043	VAC14	863.834	0.391864	0.0102098	1072.6	0.868795	0.000886163	1187.55	1.08524	6.20215e-07
ENSG00000110171.19	ENSG00000110171	TRIM3	1866.54	0.390669	0.00163118	1906.58	0.46372	0.0814622	2124.68	0.710763	0.00206209
ENSG00000188158.14	ENSG00000188158	NHS	1379.82	0.390543	0.00383005	1238.15	0.176358	0.676439	1481.04	0.58951	0.054161
ENSG00000131100.12	ENSG00000131100	ATP6V1E1	2049.12	0.390211	0.000418456	1809.93	0.142371	0.755011	2235.43	0.625545	0.0104312
ENSG00000168010.10	ENSG00000168010	ATG16L2	1324.5	0.387881	0.00568457	882.167	-0.588287	0.035822	1278.48	0.359924	0.20417
ENSG00000183751.14	ENSG00000183751	TBL3	1677.36	0.387658	0.00214966	1419.18	0.0370181	0.942025	1702.18	0.469469	0.0400885
ENSG00000234771.3	ENSG00000234771	SLC25A25-AS1	570.648	0.387432	0.0336863	363.694	-0.718848	0.0442945	427.681	-0.239168	0.547766
ENSG00000242372.6	ENSG00000242372	EIF6	1301.89	0.387358	0.016278	1122.89	0.0832588	0.879769	1196.37	0.25299	0.459006
ENSG00000183207.13	ENSG00000183207	RUVBL2	2610.43	0.387329	0.00384039	2557.13	0.371239	0.174924	2903.62	0.661987	0.00215853
ENSG00000137497.17	ENSG00000137497	NUMA1	2830.99	0.387033	0.00122765	2367	0.00882547	0.985202	2656.45	0.298854	0.239692
ENSG00000082781.11	ENSG00000082781	ITGB5	1229.19	0.386809	0.00893527	1131.49	0.232418	0.512685	1347.99	0.632353	0.00853712
ENSG00000135835.11	ENSG00000135835	KIAA1614	651.305	0.386048	0.0189789	482.291	-0.298191	0.476519	556.226	0.0812509	0.85389
ENSG00000022277.12	ENSG00000022277	RTF2	1125.23	0.385975	0.00328113	910.175	-0.0744869	0.878602	1152.36	0.48653	0.0581676
ENSG00000163132.6	ENSG00000163132	MSX1	6283.82	0.38578	1.56759e-05	5420.9	0.0824102	0.906765	6840.79	0.61674	0.130114
ENSG00000169188.4	ENSG00000169188	APEX2	1197.37	0.384994	0.00871352	995.951	-0.00565209	0.993536	1325.71	0.650589	0.0098289
ENSG00000111615.13	ENSG00000111615	KRR1	3128.42	0.384848	1.43819e-05	2292.45	-0.324543	0.271791	2821.12	0.20815	0.540862
ENSG00000159210.9	ENSG00000159210	SNF8	510.051	0.384833	0.0449088	433.001	0.0404827	0.951504	463.183	0.220968	0.564946
ENSG00000116685.15	ENSG00000116685	KIAA2013	1817.8	0.384719	0.00302632	1677.34	0.235759	0.486033	1925.19	0.557724	0.0292561
ENSG00000133193.12	ENSG00000133193	FAM104A	9807.29	0.384383	1.09966e-06	6844.72	-0.458066	0.0564225	9454.63	0.355771	0.113232
ENSG00000196502.11	ENSG00000196502	SULT1A1	571.527	0.384066	0.0319658	408.64	-0.390725	0.331172	493.453	0.10787	0.811399
ENSG00000161642.17	ENSG00000161642	ZNF385A	12843.7	0.384027	2.6987e-05	11186.1	0.102514	0.844729	12558.8	0.386787	0.230498
ENSG00000014164.6	ENSG00000014164	ZC3H3	1092.66	0.382751	0.0221752	1063.25	0.351323	0.289439	1238.08	0.694897	0.00254856
ENSG00000182544.8	ENSG00000182544	MFSD5	504.328	0.382238	0.0432971	460.397	0.207318	0.63586	441.407	0.13409	0.74544
ENSG00000184743.12	ENSG00000184743	ATL3	3685.04	0.381928	4.59486e-06	2280.35	-0.814557	0.428254	2730.47	-0.272762	0.567062
ENSG00000082996.19	ENSG00000082996	RNF13	859.672	0.381904	0.00916517	704.156	-0.046308	0.948206	814.587	0.31596	0.482526
ENSG00000141376.22	ENSG00000141376	BCAS3	1118.84	0.380499	0.00222333	1003.74	0.16871	0.677873	1156.58	0.503866	0.0519562
ENSG00000160691.18	ENSG00000160691	SHC1	6217.33	0.380355	8.89307e-06	5350.06	0.0694094	0.922618	6681.91	0.583621	0.0776362
ENSG00000139793.18	ENSG00000139793	MBNL2	7888.25	0.380194	6.20627e-08	6760.76	0.0610464	0.912275	7573.73	0.343357	0.263791
ENSG00000124541.6	ENSG00000124541	RRP36	800.444	0.380022	0.0089088	658.826	-0.0375786	0.955639	741.243	0.261537	0.483548
ENSG00000231043.3	ENSG00000231043	AC007238.1	602.795	0.379442	0.0348704	579.86	0.32166	0.370768	679.473	0.680106	0.0116251
ENSG00000108958.4	ENSG00000108958	AC130689.1	1539.97	0.379317	0.000480132	1219.43	-0.13351	0.800622	1472.89	0.332537	0.291623
ENSG00000173327.7	ENSG00000173327	MAP3K11	1282.57	0.379239	0.0315134	1306.39	0.445786	0.131441	1482.34	0.730258	0.00527017
ENSG00000101146.12	ENSG00000101146	RAE1	1181.14	0.37878	0.00415421	972.815	-0.0355846	0.952738	1075.94	0.224851	0.489277
ENSG00000156299.13	ENSG00000156299	TIAM1	3199.72	0.378578	4.05303e-05	1972.09	-0.833561	0.000364111	2194.77	-0.486372	0.0813164
ENSG00000170291.14	ENSG00000170291	ELP5	659.069	0.378382	0.0416381	537.425	-0.0605859	0.916904	631.92	0.338791	0.28924
ENSG00000167106.11	ENSG00000167106	FAM102A	3027.13	0.378382	0.000627799	2882.97	0.299319	0.360784	3139.71	0.506841	0.0301275
ENSG00000090054.13	ENSG00000090054	SPTLC1	2540.13	0.377661	4.81351e-05	2042.94	-0.0948548	0.848612	2410.92	0.315711	0.209956
ENSG00000132646.10	ENSG00000132646	PCNA	7139.16	0.377421	1.43709e-06	5192.55	-0.354248	0.317327	6309.83	0.153455	0.683462
ENSG00000103197.16	ENSG00000103197	TSC2	2786.26	0.376808	3.97233e-05	2882.15	0.478503	0.0637781	3158.08	0.690561	0.00236671
ENSG00000131408.13	ENSG00000131408	NR1H2	1214.3	0.375478	0.00677656	1235.26	0.442534	0.136222	1293.06	0.561678	0.0424193
ENSG00000189143.9	ENSG00000189143	CLDN4	10850.9	0.374569	2.78976e-06	7423.08	-0.526647	0.0798671	9211.29	0.0558167	0.917652
ENSG00000108219.14	ENSG00000108219	TSPAN14	10919.3	0.374383	1.54655e-06	9267.31	0.0312174	0.958327	10884.7	0.419172	0.061021
ENSG00000130764.9	ENSG00000130764	LRRC47	2125.91	0.373918	0.000894003	1849.27	0.088154	0.844554	2180.02	0.478701	0.0374373
ENSG00000123643.12	ENSG00000123643	SLC36A1	718.613	0.373048	0.0163673	841.16	0.731687	0.00374128	841.178	0.752313	0.00269795
ENSG00000171903.16	ENSG00000171903	CYP4F11	4920.36	0.372884	0.00021073	2881.13	-1.00982	0.0106801	4394.02	0.170692	0.906899
ENSG00000096080.11	ENSG00000096080	MRPS18A	546.251	0.372882	0.0394845	502.105	0.213563	0.650659	550.855	0.441505	0.159686
ENSG00000153904.18	ENSG00000153904	DDAH1	1302.64	0.372617	0.00301351	740.693	-1.10572	0.498361	877.826	-0.539387	0.745669
ENSG00000100410.7	ENSG00000100410	PHF5A	790.106	0.372478	0.0220617	582.659	-0.321882	0.51653	723.288	0.230027	0.516435
ENSG00000198753.11	ENSG00000198753	PLXNB3	1503.37	0.372438	0.0165699	1113.32	-0.312943	0.375489	1175.28	-0.14717	0.653201
ENSG00000116299.16	ENSG00000116299	KIAA1324	530.986	0.371993	0.042577	315.559	-0.962927	0.0218469	379.263	-0.384718	0.451939
ENSG00000180979.9	ENSG00000180979	LRRC57	638.586	0.371542	0.0303362	545.034	0.0418142	0.956932	622.916	0.368879	0.344156
ENSG00000130311.10	ENSG00000130311	DDA1	3061.92	0.371336	0.00036083	2510.23	-0.0549004	0.911476	2971.8	0.358804	0.150438
ENSG00000160703.15	ENSG00000160703	NLRX1	1767	0.371234	0.00120434	1139.78	-0.703882	0.0129682	1258.95	-0.391252	0.162305
ENSG00000181722.16	ENSG00000181722	ZBTB20	3597.76	0.370259	5.74284e-06	3521.38	0.352488	0.366132	4134.61	0.71274	0.0372684
ENSG00000095906.16	ENSG00000095906	NUBP2	779.091	0.368839	0.0177787	682.588	0.099293	0.835331	800.643	0.477972	0.061021
ENSG00000112659.13	ENSG00000112659	CUL9	2699.25	0.367124	8.33117e-05	2015.71	-0.29736	0.374028	2258.12	0.0129307	0.978014
ENSG00000197774.12	ENSG00000197774	EME2	1031.11	0.366758	0.0246465	756.088	-0.349701	0.447122	808.143	-0.1505	0.743467
ENSG00000204104.11	ENSG00000204104	TRAF3IP1	645.679	0.366655	0.0461782	585.563	0.178366	0.737384	667.048	0.489021	0.152354
ENSG00000164944.11	ENSG00000164944	VIRMA	3834.82	0.366634	4.18664e-05	3110.92	-0.0867944	0.847942	3938.81	0.47579	0.0430081
ENSG00000115282.19	ENSG00000115282	TTC31	815.845	0.366528	0.0169559	542.473	-0.621517	0.0916391	595.289	-0.334293	0.486812
ENSG00000273033.2	ENSG00000273033	LINC02035	734.336	0.366461	0.0401569	541.614	-0.331407	0.362521	690.344	0.281519	0.456481
ENSG00000224470.7	ENSG00000224470	ATXN1L	2219.62	0.366371	0.000309297	2470.7	0.621679	0.0137464	3163.93	1.12868	3.84389e-09
ENSG00000164068.15	ENSG00000164068	RNF123	2233.6	0.366364	0.000447797	1668.5	-0.298341	0.375489	1939.72	0.0997638	0.772169
ENSG00000142675.17	ENSG00000142675	CNKSR1	796.385	0.366287	0.0438527	778.294	0.343917	0.288483	843.434	0.539206	0.033967
ENSG00000167601.11	ENSG00000167601	AXL	5729.12	0.366267	0.000188229	5122.74	0.145023	0.810548	5770.94	0.433861	0.228242
ENSG00000137642.12	ENSG00000137642	SORL1	1775.82	0.365561	0.00171374	1124.16	-0.765692	0.00503885	1357.19	-0.210661	0.587489
ENSG00000176182.5	ENSG00000176182	MYPOP	575.736	0.365383	0.0337117	467.463	-0.0867203	0.887592	550.157	0.316874	0.325828
ENSG00000100412.15	ENSG00000100412	ACO2	1711.13	0.365118	0.00447232	1536.39	0.152322	0.722065	1606.02	0.276563	0.377606
ENSG00000172725.13	ENSG00000172725	CORO1B	2137.37	0.364808	0.0321398	2001.51	0.248302	0.498238	2226.94	0.504073	0.0458136
ENSG00000119685.19	ENSG00000119685	TTLL5	868.328	0.364616	0.0120456	1119.02	0.91588	0.000153503	1307.68	1.23146	8.47611e-09
ENSG00000067533.5	ENSG00000067533	RRP15	1176.75	0.364307	0.00497277	990.678	0.00216738	0.996479	1071.87	0.210599	0.577784
ENSG00000101199.12	ENSG00000101199	ARFGAP1	3093.1	0.364084	6.25443e-05	2723.56	0.106053	0.808672	3191.28	0.48208	0.0344812
ENSG00000136205.16	ENSG00000136205	TNS3	845.787	0.363812	0.0132508	463.477	-1.25602	7.71506e-06	410.055	-1.72034	1.19362e-12
ENSG00000164713.9	ENSG00000164713	BRI3	1131.58	0.36314	0.0346412	1048.53	0.221937	0.586234	1226.44	0.584333	0.0169579
ENSG00000166326.6	ENSG00000166326	TRIM44	2965.98	0.362606	5.22709e-05	2051.44	-0.509571	0.111522	2251.48	-0.232016	0.52624
ENSG00000067334.13	ENSG00000067334	DNTTIP2	1930.83	0.362552	0.000348601	1547.8	-0.120321	0.790973	1750.89	0.197591	0.521998
ENSG00000067365.14	ENSG00000067365	METTL22	730.133	0.362535	0.025009	627.765	0.0477724	0.933298	715.879	0.36998	0.206003
ENSG00000119383.19	ENSG00000119383	PTPA	1949.01	0.362216	0.00358523	1518.59	-0.193963	0.646044	1592.45	-0.049986	0.90447
ENSG00000145348.16	ENSG00000145348	TBCK	1447.55	0.361804	0.00199239	1032.43	-0.425395	0.179252	1227.05	0.0402258	0.928977
ENSG00000139645.9	ENSG00000139645	ANKRD52	5589.87	0.361736	1.97951e-05	6437.22	0.688217	0.153976	5679.49	0.447896	0.60672
ENSG00000123349.13	ENSG00000123349	PFDN5	939.484	0.361652	0.0343043	904.987	0.30796	0.398629	1042.13	0.631766	0.00748809
ENSG00000126698.10	ENSG00000126698	DNAJC8	2704.82	0.360813	0.000101363	2246.52	-0.036057	0.944487	2716.69	0.421773	0.0748802
ENSG00000001084.10	ENSG00000001084	GCLC	1332.2	0.360663	0.00289961	1492.37	0.630421	0.0575878	1723.68	0.939693	0.00215853
ENSG00000173281.4	ENSG00000173281	PPP1R3B	553.242	0.360639	0.0432636	469.665	0.0180166	0.978292	483.657	0.111363	0.793609
ENSG00000101150.17	ENSG00000101150	TPD52L2	3464.12	0.360604	1.12475e-05	3199.43	0.213152	0.562933	3749.92	0.580649	0.00702043
ENSG00000130734.9	ENSG00000130734	ATG4D	765.405	0.360533	0.0186295	691.796	0.164106	0.700586	763.836	0.40829	0.131218
ENSG00000113742.12	ENSG00000113742	CPEB4	1043.18	0.360407	0.00955097	1270.93	0.798767	0.00357399	1573.87	1.22905	7.91266e-07
ENSG00000162517.12	ENSG00000162517	PEF1	900.058	0.36029	0.016	740.043	-0.0602805	0.909168	839.488	0.259183	0.471894
ENSG00000116604.17	ENSG00000116604	MEF2D	4210.73	0.360288	1.69281e-05	4222.09	0.394826	0.114467	4863.94	0.713348	0.000512595
ENSG00000111077.17	ENSG00000111077	TNS2	840.411	0.359267	0.0196186	607.052	-0.397474	0.369389	675.388	-0.094796	0.869122
ENSG00000196236.12	ENSG00000196236	XPNPEP3	2509.57	0.358868	0.000137242	2131.03	0.0150192	0.978292	2467.05	0.372829	0.21793
ENSG00000135373.12	ENSG00000135373	EHF	3380.3	0.358625	1.64363e-05	2035.77	-0.936593	0.0201308	2367.52	-0.452772	0.296555
ENSG00000138942.15	ENSG00000138942	RNF185	1312.69	0.357644	0.00808465	1123.95	0.0316133	0.955338	1298.55	0.383674	0.172584
ENSG00000136888.6	ENSG00000136888	ATP6V1G1	872.888	0.35702	0.0187429	686.695	-0.173248	0.702378	831.748	0.303926	0.299108
ENSG00000137200.12	ENSG00000137200	CMTR1	752.067	0.356957	0.0229097	671.914	0.134796	0.778525	768.469	0.457105	0.110626
ENSG00000221867.8	ENSG00000221867	MAGEA3	738.595	0.355581	0.0494037	599.37	-0.0982759	0.86092	723.821	0.363618	0.252324
ENSG00000104979.8	ENSG00000104979	C19orf53	4104.5	0.355529	0.0001902	3826.03	0.228354	0.487219	4683.61	0.684203	0.000630972
ENSG00000185000.11	ENSG00000185000	DGAT1	2588.56	0.354885	0.00191137	2402.72	0.216613	0.60772	2853.64	0.611327	0.0195935
ENSG00000188554.13	ENSG00000188554	NBR1	3623.96	0.354512	1.40361e-05	3574.01	0.353052	0.287464	4225.58	0.727283	0.00300646
ENSG00000127603.24	ENSG00000127603	MACF1	9930.66	0.354295	4.87781e-07	9671.06	0.325149	0.212282	10813.9	0.586703	0.00858375
ENSG00000122692.8	ENSG00000122692	SMU1	2191.67	0.354247	0.000451262	1660.45	-0.275174	0.375489	2003.16	0.205597	0.504123
ENSG00000111639.7	ENSG00000111639	MRPL51	794.886	0.354061	0.0249497	758.387	0.279059	0.42806	965.543	0.80886	0.000435744
ENSG00000088836.12	ENSG00000088836	SLC4A11	2223.26	0.353922	0.00509664	2194.69	0.354143	0.247754	2351.4	0.524782	0.0208926
ENSG00000172273.12	ENSG00000172273	HINFP	1061.62	0.35386	0.00636297	1016.67	0.287209	0.371492	1151.31	0.577411	0.0148436
ENSG00000028528.14	ENSG00000028528	SNX1	3712.18	0.35366	4.05127e-05	3041.95	-0.0763926	0.870439	3796.07	0.453919	0.0422377
ENSG00000081059.19	ENSG00000081059	TCF7	1618.53	0.353541	0.00168513	1656.28	0.431664	0.188483	1693.4	0.501203	0.0590347
ENSG00000178821.12	ENSG00000178821	TMEM52	2909.53	0.353164	0.00419451	2057	-0.462563	0.200727	2562.58	0.118808	0.789838
ENSG00000143252.14	ENSG00000143252	SDHC	3669.49	0.352611	3.17302e-05	2724.41	-0.330075	0.319161	3255.16	0.135355	0.674318
ENSG00000061273.17	ENSG00000061273	HDAC7	1334.36	0.352557	0.00800006	1080.16	-0.109601	0.805123	1193.4	0.153565	0.679486
ENSG00000211584.13	ENSG00000211584	SLC48A1	1778.49	0.352435	0.00513614	1786.99	0.390364	0.16386	2421.98	1.02933	1.80917e-07
ENSG00000087088.19	ENSG00000087088	BAX	2765.98	0.352387	0.00832793	2502.59	0.157111	0.700725	2794.72	0.426169	0.106327
ENSG00000020129.15	ENSG00000020129	NCDN	1271.5	0.351826	0.0111325	1341.52	0.496051	0.100989	1234.12	0.33795	0.322118
ENSG00000111269.2	ENSG00000111269	CREBL2	1021.53	0.351508	0.00914506	880.235	0.0408265	0.941075	989.021	0.331182	0.251029
ENSG00000101413.11	ENSG00000101413	RPRD1B	1371.52	0.350532	0.00221839	1355.38	0.353852	0.25588	1465.28	0.543381	0.0277124
ENSG00000196365.11	ENSG00000196365	LONP1	1581.25	0.349793	0.00710478	1380.32	0.0708606	0.887584	1688.61	0.541691	0.0180986
ENSG00000183741.11	ENSG00000183741	CBX6	4244.5	0.349256	0.000939086	3225.12	-0.272402	0.495189	3060.53	-0.383934	0.230787
ENSG00000185800.11	ENSG00000185800	DMWD	1151.28	0.349232	0.0111545	1280.68	0.603168	0.0312793	1249.69	0.573413	0.0249779
ENSG00000160190.13	ENSG00000160190	SLC37A1	1296.59	0.349191	0.0034964	968.528	-0.31805	0.35028	1085.77	-0.00410747	0.994332
ENSG00000164880.15	ENSG00000164880	INTS1	4277.77	0.348133	0.00157489	3899.09	0.169759	0.661947	4416.91	0.468728	0.0544139
ENSG00000173653.7	ENSG00000173653	RCE1	858.827	0.348126	0.0319976	796.37	0.207306	0.617814	852.066	0.380657	0.168251
ENSG00000072778.19	ENSG00000072778	ACADVL	7625.84	0.348085	0.000227687	6223.32	-0.0938704	0.820506	6471.28	0.0258863	0.95154
ENSG00000188976.10	ENSG00000188976	NOC2L	1312.83	0.348049	0.0318446	1302.7	0.359924	0.275671	1411.7	0.554151	0.026279
ENSG00000214013.9	ENSG00000214013	GANC	678.628	0.347888	0.0368654	588.926	0.0558358	0.918165	762.017	0.64515	0.0116251
ENSG00000100139.13	ENSG00000100139	MICALL1	9299.43	0.347756	5.2765e-05	6363.27	-0.560566	0.0139881	7059.48	-0.250554	0.341156
ENSG00000038358.14	ENSG00000038358	EDC4	1997.48	0.347581	0.00967881	1907.49	0.273468	0.390828	2177.47	0.58137	0.0190338
ENSG00000152465.17	ENSG00000152465	NMT2	824.262	0.346637	0.0166298	790.133	0.283126	0.43946	870.405	0.515898	0.106327
ENSG00000182473.21	ENSG00000182473	EXOC7	4219.11	0.346209	3.66777e-05	4031.96	0.274478	0.403	4194.9	0.384625	0.14602
ENSG00000094914.12	ENSG00000094914	AAAS	1756.69	0.345798	0.00172187	1296.74	-0.354839	0.272354	1530.41	0.0851411	0.815283
ENSG00000168256.17	ENSG00000168256	NKIRAS2	2758.52	0.345545	0.00013502	2216.11	-0.13539	0.741264	2917.84	0.517146	0.052393
ENSG00000183431.11	ENSG00000183431	SF3A3	3231.56	0.345349	4.89205e-05	2508.96	-0.221005	0.584834	2986.45	0.222803	0.446277
ENSG00000025800.13	ENSG00000025800	KPNA6	7383.48	0.344684	3.21003e-06	6287.79	0.00641333	0.991622	7517.89	0.435088	0.102966
ENSG00000117620.14	ENSG00000117620	SLC35A3	1004.76	0.344663	0.0250311	979.973	0.320858	0.393473	1026.53	0.444673	0.111986
ENSG00000099995.18	ENSG00000099995	SF3A1	10133.7	0.34459	1.02912e-06	8841.69	0.0639047	0.887895	10009.2	0.368871	0.131019
ENSG00000142039.3	ENSG00000142039	CCDC97	1479.64	0.344358	0.00480753	1203.6	-0.106603	0.850451	1417.65	0.300639	0.411131
ENSG00000085982.13	ENSG00000085982	USP40	1187.28	0.343936	0.00677785	1113.66	0.22935	0.575558	1184.65	0.389443	0.177678
ENSG00000186575.17	ENSG00000186575	NF2	4222.32	0.342989	0.000786083	4249.34	0.385749	0.207931	4524.1	0.54193	0.0367682
ENSG00000148719.14	ENSG00000148719	DNAJB12	1032.33	0.342965	0.0169208	719.826	-0.51415	0.0750863	766.753	-0.314375	0.297554
ENSG00000175662.17	ENSG00000175662	TOM1L2	2607.33	0.342816	0.000228185	2377.03	0.164149	0.707155	2768.11	0.522176	0.0301275
ENSG00000157020.17	ENSG00000157020	SEC13	1219.13	0.34234	0.0120001	1013.67	-0.0541635	0.922422	1274.71	0.489813	0.0755792
ENSG00000141367.11	ENSG00000141367	CLTC	20457.8	0.341962	1.49641e-07	18829.9	0.186209	0.562446	20219.8	0.368561	0.107578
ENSG00000139112.10	ENSG00000139112	GABARAPL1	1027.16	0.341683	0.0262428	1076.93	0.47073	0.134806	1178.94	0.681392	0.00522009
ENSG00000260912.1	ENSG00000260912	AL158206.1	1052.53	0.341152	0.00905935	978.022	0.207454	0.602879	1146.29	0.575525	0.0149292
ENSG00000198561.13	ENSG00000198561	CTNND1	15378.4	0.341061	1.66028e-07	11884.4	-0.238957	0.468677	14282.2	0.228485	0.409142
ENSG00000104731.13	ENSG00000104731	KLHDC4	1207.88	0.340296	0.00598737	1073.8	0.103594	0.822896	1230.82	0.432602	0.094012
ENSG00000215041.9	ENSG00000215041	NEURL4	1144.93	0.340061	0.00836435	1071.62	0.221922	0.583102	1090.61	0.284804	0.33799
ENSG00000181704.11	ENSG00000181704	YIPF6	2152.67	0.340056	0.000664409	1671.06	-0.228186	0.590179	1990.64	0.218175	0.553531
ENSG00000110906.12	ENSG00000110906	KCTD10	1640.53	0.340046	0.00410871	1861.09	0.636022	0.00515659	2092.29	0.89186	3.49022e-05
ENSG00000150938.9	ENSG00000150938	CRIM1	2284.61	0.339773	0.00391863	2448.49	0.519037	0.190075	2937.33	0.909676	0.00543969
ENSG00000070366.13	ENSG00000070366	SMG6	1247.8	0.338686	0.019181	1271.79	0.40754	0.153774	1339.2	0.539506	0.0331084
ENSG00000167325.14	ENSG00000167325	RRM1	1211.4	0.338053	0.0207678	1066.32	0.0754791	0.883699	1342.14	0.605021	0.0158533
ENSG00000198000.11	ENSG00000198000	NOL8	1020.03	0.338046	0.0128049	782.903	-0.258931	0.49456	791.837	-0.20343	0.551711
ENSG00000155252.13	ENSG00000155252	PI4K2A	2162.78	0.338	0.00419451	2234.59	0.437027	0.167105	2713.67	0.857903	0.00016659
ENSG00000099194.5	ENSG00000099194	SCD	23468.5	0.337213	9.50094e-07	18364.8	-0.211088	0.686029	23712.6	0.411462	0.279698
ENSG00000090615.14	ENSG00000090615	GOLGA3	2696.33	0.336897	0.00377699	2712.14	0.378966	0.233115	2997.37	0.6134	0.0162786
ENSG00000164168.7	ENSG00000164168	TMEM184C	2580.63	0.336485	0.00106545	2183.74	-0.0176732	0.976339	2798.07	0.560987	0.0171237
ENSG00000072958.8	ENSG00000072958	AP1M1	1586.48	0.336374	0.00916188	1538.71	0.298538	0.399563	1562.49	0.355135	0.368681
ENSG00000089289.15	ENSG00000089289	IGBP1	2005.03	0.336337	0.00124265	1770.12	0.0838087	0.888721	2022.85	0.408025	0.153156
ENSG00000197386.10	ENSG00000197386	HTT	4209.43	0.335558	2.66456e-05	4121.24	0.318261	0.297839	4733.27	0.6357	0.00184312
ENSG00000130147.15	ENSG00000130147	SH3BP4	2059.81	0.334844	0.0015779	2108.45	0.414117	0.129655	2429.5	0.731838	0.000393697
ENSG00000119772.16	ENSG00000119772	DNMT3A	813.923	0.334315	0.0337591	772.919	0.248445	0.593517	845.078	0.467165	0.177075
ENSG00000197858.10	ENSG00000197858	GPAA1	1795.78	0.334169	0.0154956	1533.5	0.000841998	0.998966	1896.74	0.502792	0.0604911
ENSG00000204682.5	ENSG00000204682	CASC10	791.033	0.33323	0.037729	520.158	-0.695585	0.124444	590.184	-0.312324	0.449319
ENSG00000166925.8	ENSG00000166925	TSC22D4	1116.88	0.33307	0.0322581	1127.92	0.383385	0.215394	1176.1	0.495379	0.0475402
ENSG00000180185.11	ENSG00000180185	FAHD1	909.066	0.33262	0.034195	957.951	0.474667	0.120217	1038.45	0.664885	0.00557209
ENSG00000162777.16	ENSG00000162777	DENND2D	1641.12	0.332447	0.00383066	1309.57	-0.167296	0.680381	1427.59	0.0680086	0.886975
ENSG00000106617.13	ENSG00000106617	PRKAG2	1291.03	0.331669	0.0162348	1071.85	-0.0664679	0.898018	1198.97	0.221695	0.506234
ENSG00000164543.5	ENSG00000164543	STK17A	1871.06	0.331454	0.00177064	1557.38	-0.0643655	0.928249	1842.61	0.348887	0.422493
ENSG00000090432.6	ENSG00000090432	MUL1	838.013	0.331175	0.0490603	660.808	-0.200596	0.658618	790.491	0.252212	0.421352
ENSG00000154832.14	ENSG00000154832	CXXC1	898.009	0.331104	0.0394845	1163.31	0.894807	9.50446e-05	1108.01	0.818931	0.000173503
ENSG00000112343.10	ENSG00000112343	TRIM38	1557.25	0.33062	0.00783505	1114.77	-0.456847	0.185307	1461.09	0.239963	0.523112
ENSG00000136830.11	ENSG00000136830	FAM129B	8012.84	0.330513	0.000654086	8596.42	0.511429	0.0250134	9188.99	0.671674	0.00115041
ENSG00000142784.15	ENSG00000142784	WDTC1	1556.57	0.330416	0.00496176	1665.34	0.506022	0.141279	2033.05	0.931625	2.70327e-05
ENSG00000038427.15	ENSG00000038427	VCAN	6804.73	0.330392	0.000153917	6137.96	0.128097	0.78023	6481.56	0.27584	0.329425
ENSG00000086062.12	ENSG00000086062	B4GALT1	940.664	0.330333	0.0190964	890.06	0.237715	0.642754	980.587	0.473206	0.630594
ENSG00000118217.5	ENSG00000118217	ATF6	2115.62	0.330157	0.00342482	1800.46	-0.0110491	0.981746	2108.65	0.374509	0.128738
ENSG00000105429.12	ENSG00000105429	MEGF8	2584.34	0.329694	0.00330411	2088.65	-0.13985	0.783957	2034.22	-0.180422	0.664296
ENSG00000078018.19	ENSG00000078018	MAP2	1068.84	0.329605	0.0152021	761.94	-0.469016	0.260446	1039.37	0.319363	0.761378
ENSG00000169718.17	ENSG00000169718	DUS1L	3621.1	0.329393	0.00222006	3272.4	0.130213	0.745751	3447.41	0.272467	0.326997
ENSG00000124496.12	ENSG00000124496	TRERF1	759.797	0.328923	0.0341269	452.539	-1.01598	0.00218702	528.581	-0.506731	0.127278
ENSG00000119596.17	ENSG00000119596	YLPM1	4667.33	0.328023	3.98743e-05	4023.7	0.0186389	0.97151	4724.7	0.407182	0.0643878
ENSG00000104774.12	ENSG00000104774	MAN2B1	2368.49	0.327506	0.00199011	2337	0.326367	0.411879	2521.07	0.512627	0.10585
ENSG00000260461.1	ENSG00000260461	AL133355.1	772.671	0.327253	0.0342229	536.032	-0.548666	0.0724082	636.211	-0.0703768	0.877464
ENSG00000091073.19	ENSG00000091073	DTX2	1277.83	0.327206	0.0109592	1199.59	0.214508	0.549764	1377.92	0.539543	0.0187828
ENSG00000072415.8	ENSG00000072415	MPP5	1248.75	0.32679	0.0122066	1088.23	0.0420402	0.941207	1244.39	0.370852	0.245125
ENSG00000125651.13	ENSG00000125651	GTF2F1	1842.24	0.325966	0.00419451	1666.03	0.128389	0.786437	1922.13	0.469547	0.0421983
ENSG00000163900.10	ENSG00000163900	TMEM41A	1171.97	0.324729	0.0236426	877.526	-0.343389	0.41519	1101.51	0.236442	0.528513
ENSG00000149923.13	ENSG00000149923	PPP4C	1451.22	0.324451	0.0289473	1297.39	0.0996523	0.829392	1554.63	0.524056	0.0519215
ENSG00000183258.11	ENSG00000183258	DDX41	1442.2	0.324331	0.0305408	1288.16	0.0984005	0.854301	1608.12	0.608289	0.0105458
ENSG00000115641.18	ENSG00000115641	FHL2	6441.22	0.323789	0.000282487	4969.11	-0.26396	0.61436	5194.96	-0.124678	0.77477
ENSG00000186501.14	ENSG00000186501	TMEM222	991.352	0.323686	0.0268295	740.576	-0.349762	0.293661	839.926	-0.00529081	0.992623
ENSG00000211460.11	ENSG00000211460	TSN	1524.81	0.323616	0.0033535	1295.74	-0.0211808	0.976275	1540.39	0.398241	0.170537
ENSG00000075856.11	ENSG00000075856	SART3	2092.66	0.322532	0.00955353	1728.1	-0.0904995	0.885272	1881.15	0.137089	0.772776
ENSG00000049245.12	ENSG00000049245	VAMP3	2467.02	0.321987	0.000830997	2072.4	-0.0514326	0.942769	2261.49	0.179043	0.716834
ENSG00000152700.13	ENSG00000152700	SAR1B	1522.34	0.321519	0.0157082	1518.59	0.347436	0.467309	1591.77	0.472103	0.236073
ENSG00000146828.17	ENSG00000146828	SLC12A9	1035	0.321307	0.0182993	1232.95	0.720065	0.0105689	1066.12	0.438269	0.0819764
ENSG00000078114.18	ENSG00000078114	NEBL	1072.35	0.32108	0.0194857	858.136	-0.171604	0.77616	936.437	0.0665848	0.900172
ENSG00000173230.15	ENSG00000173230	GOLGB1	3732.43	0.320789	0.000543899	3550.13	0.239913	0.472922	4118.82	0.584164	0.00648512
ENSG00000205517.12	ENSG00000205517	RGL3	2369.44	0.320685	0.00185092	2121.2	0.0985391	0.813142	2492.67	0.481308	0.0281552
ENSG00000157191.19	ENSG00000157191	NECAP2	1098.54	0.320427	0.0250307	870.815	-0.198972	0.648801	1011.86	0.187674	0.600564
ENSG00000047056.14	ENSG00000047056	WDR37	909.66	0.31989	0.0305227	720.45	-0.201657	0.727758	860.744	0.248229	0.55793
ENSG00000118246.13	ENSG00000118246	FASTKD2	845.799	0.319762	0.0329976	806.695	0.243065	0.49456	843.541	0.365202	0.179315
ENSG00000214114.8	ENSG00000214114	MYCBP	792.095	0.319489	0.0343475	926.254	0.680702	0.0337213	1106	1.05063	5.45024e-05
ENSG00000186174.12	ENSG00000186174	BCL9L	10781.3	0.31894	0.0011628	9404.02	0.0360859	0.942937	10220.1	0.252444	0.337414
ENSG00000068024.16	ENSG00000068024	HDAC4	943.01	0.318728	0.0290883	814.959	0.0131683	0.980526	885.796	0.231075	0.453799
ENSG00000142002.16	ENSG00000142002	DPP9	3443.38	0.31849	0.00221839	3388.34	0.311971	0.354703	3997.32	0.684889	0.00976466
ENSG00000110047.17	ENSG00000110047	EHD1	2638.64	0.318357	0.0121025	3298.07	0.813087	0.00230111	3241.71	0.799289	0.00129473
ENSG00000185803.8	ENSG00000185803	SLC52A2	1130.27	0.317743	0.0451069	1198.1	0.472736	0.0902216	1220.68	0.534438	0.0381898
ENSG00000130702.15	ENSG00000130702	LAMA5	20541	0.317388	0.000724367	16300.3	-0.198557	0.552706	17822.2	0.0459797	0.917281
ENSG00000105738.10	ENSG00000105738	SIPA1L3	5736.41	0.317234	0.00146013	5730.19	0.343715	0.180407	6480.68	0.627739	0.00182309
ENSG00000038219.12	ENSG00000038219	BOD1L1	3335.63	0.316706	0.000321212	2858.26	-0.00833802	0.986751	3555.44	0.506656	0.0209988
ENSG00000132478.9	ENSG00000132478	UNK	1275.34	0.316603	0.0157965	963.858	-0.327963	0.350413	1041.36	-0.104113	0.797557
ENSG00000137992.14	ENSG00000137992	DBT	1571.02	0.31504	0.0209839	1258	-0.17525	0.68278	1449.43	0.189799	0.587335
ENSG00000169991.10	ENSG00000169991	IFFO2	2059.72	0.314615	0.00302387	2117.03	0.404648	0.137159	2277.33	0.581887	0.0116251
ENSG00000136895.18	ENSG00000136895	GARNL3	908.408	0.313851	0.0321485	753.399	-0.0908764	0.856934	805.206	0.0936204	0.805617
ENSG00000117682.16	ENSG00000117682	DHDDS	1355.34	0.313267	0.015291	1204.93	0.0743502	0.884635	1473.63	0.544168	0.0173925
ENSG00000155097.11	ENSG00000155097	ATP6V1C1	3301.53	0.313214	0.0075425	2997.94	0.126277	0.7809	3218.71	0.311043	0.237711
ENSG00000111540.15	ENSG00000111540	RAB5B	3103.86	0.312903	0.000370265	3416.92	0.548472	0.0442945	4170.14	0.969951	7.38163e-07
ENSG00000132793.11	ENSG00000132793	LPIN3	3817.1	0.312585	0.00307295	3075.07	-0.165957	0.764056	3717.68	0.306168	0.322072
ENSG00000149257.13	ENSG00000149257	SERPINH1	1494.74	0.31253	0.0177787	993.904	-0.69129	0.0139889	1165.72	-0.221964	0.504377
ENSG00000170265.11	ENSG00000170265	ZNF282	1134.97	0.312016	0.0401569	992.894	0.03447	0.950539	1023.96	0.130815	0.735831
ENSG00000085733.15	ENSG00000085733	CTTN	4926.3	0.311884	0.000661231	4202.19	-0.024954	0.972506	4536.53	0.179698	0.66351
ENSG00000084072.16	ENSG00000084072	PPIE	1178.4	0.311731	0.0307247	858.849	-0.427163	0.260856	1023.53	0.0451503	0.924784
ENSG00000141034.9	ENSG00000141034	GID4	903.67	0.311659	0.036348	714.246	-0.214889	0.672574	815.919	0.133955	0.720515
ENSG00000122550.17	ENSG00000122550	KLHL7	796.276	0.311602	0.0456277	703.922	0.0585733	0.924639	805.384	0.387091	0.172665
ENSG00000163812.13	ENSG00000163812	ZDHHC3	3085.56	0.310771	0.000336673	3155.03	0.388808	0.217479	4044.94	0.920593	1.44358e-06
ENSG00000181610.12	ENSG00000181610	MRPS23	794.136	0.310682	0.0468792	640.173	-0.164617	0.700873	743.822	0.21845	0.521998
ENSG00000112658.7	ENSG00000112658	SRF	2482.91	0.310444	0.0208025	2768.94	0.573221	0.0105689	3005.81	0.76249	0.00145884
ENSG00000083307.10	ENSG00000083307	GRHL2	923.175	0.310233	0.0433589	822.063	0.0755467	0.885874	961.176	0.44969	0.110226
ENSG00000155254.12	ENSG00000155254	MARVELD1	3109.06	0.309996	0.00305386	2184.15	-0.534249	0.223907	2288.4	-0.377245	0.352612
ENSG00000169871.12	ENSG00000169871	TRIM56	963.475	0.309993	0.0357349	659.427	-0.606842	0.0474976	794.14	-0.0839544	0.872221
ENSG00000137221.14	ENSG00000137221	TJAP1	1872.71	0.30985	0.0187429	1617.33	0.0023741	0.996239	1768.02	0.233863	0.406146
ENSG00000059588.9	ENSG00000059588	TARBP1	822.983	0.309316	0.0392159	532.952	-0.775342	0.00590405	545.379	-0.674552	0.0234588
ENSG00000144524.17	ENSG00000144524	COPS7B	1307.31	0.309172	0.0191969	1045.45	-0.190213	0.673401	1216.04	0.197826	0.521274
ENSG00000164684.13	ENSG00000164684	ZNF704	1148.36	0.309078	0.0222692	855.64	-0.370992	0.449738	927.68	-0.135136	0.78593
ENSG00000059122.16	ENSG00000059122	FLYWCH1	2781.55	0.308892	0.00287468	2336.58	-0.0661557	0.881364	2554.57	0.169783	0.582783
ENSG00000166979.12	ENSG00000166979	EVA1C	891.068	0.308864	0.0423976	724.242	-0.149887	0.79137	722.402	-0.129948	0.779717
ENSG00000166801.15	ENSG00000166801	FAM111A	863.493	0.308655	0.0397561	818.117	0.217547	0.618666	963.196	0.594327	0.021287
ENSG00000264112.1	ENSG00000264112	AC015813.1	3563.88	0.307833	0.0137922	2297.02	-0.79255	0.000575783	2701.92	-0.301093	0.270104
ENSG00000083093.9	ENSG00000083093	PALB2	1195.14	0.307673	0.0207229	1096.78	0.141943	0.727128	1283.63	0.512322	0.0280138
ENSG00000183963.18	ENSG00000183963	SMTN	4215.34	0.307315	0.00189726	6094.24	1.08632	1.28318e-06	6153.77	1.12423	8.6104e-09
ENSG00000066926.10	ENSG00000066926	FECH	1799.68	0.307197	0.0101098	1462.44	-0.148041	0.734376	1607.63	0.105796	0.786068
ENSG00000076716.8	ENSG00000076716	GPC4	1150.11	0.307043	0.0365194	954.838	-0.0989517	0.856453	1131.81	0.321661	0.281654
ENSG00000196535.15	ENSG00000196535	MYO18A	2647.16	0.306821	0.0209152	2166.93	-0.132342	0.746	2166.01	-0.107673	0.756743
ENSG00000130402.11	ENSG00000130402	ACTN4	25186	0.306735	0.00191294	22924.7	0.123178	0.735971	25356.8	0.373457	0.123729
ENSG00000089154.10	ENSG00000089154	GCN1	16271.1	0.306181	4.24905e-05	12534.7	-0.287739	0.325695	13749	-0.029128	0.937796
ENSG00000165527.6	ENSG00000165527	ARF6	6783.75	0.306151	1.82288e-05	5374.79	-0.215131	0.481056	6233.66	0.16866	0.585793
ENSG00000185359.12	ENSG00000185359	HGS	4004.77	0.305856	0.00378353	3847.37	0.245238	0.422594	4180.27	0.450191	0.0706871
ENSG00000119820.10	ENSG00000119820	YIPF4	941.313	0.305636	0.0491941	797.613	-0.0468941	0.944503	887.107	0.226911	0.550485
ENSG00000196455.7	ENSG00000196455	PIK3R4	1269.12	0.305586	0.0116324	1167.42	0.146978	0.742582	1549.13	0.775458	0.000721031
ENSG00000004142.11	ENSG00000004142	POLDIP2	2339.52	0.305142	0.00909365	2099.68	0.0878561	0.869579	2240.82	0.260597	0.449942
ENSG00000234975.6	ENSG00000234975	FTH1P2	5069.4	0.304784	0.000221437	5672.3	0.57509	0.0475577	5955.17	0.69664	0.00315902
ENSG00000152492.13	ENSG00000152492	CCDC50	2869.05	0.304491	0.00092023	2316	-0.170102	0.739026	2873.15	0.359362	0.396071
ENSG00000185101.12	ENSG00000185101	ANO9	3842.38	0.304034	0.0138963	2550.26	-0.709037	0.0370838	2873.59	-0.342442	0.416516
ENSG00000133477.16	ENSG00000133477	FAM83F	4927.9	0.303885	0.000188285	3979.65	-0.168792	0.702788	4447.32	0.124937	0.741867
ENSG00000205336.11	ENSG00000205336	ADGRG1	6552.51	0.303734	0.00241732	4873.74	-0.383877	0.153144	5770.56	0.0672142	0.848217
ENSG00000075391.16	ENSG00000075391	RASAL2	2179.73	0.303618	0.00224171	2033.5	0.176452	0.686029	2345.04	0.512808	0.0756562
ENSG00000103051.18	ENSG00000103051	COG4	1389.85	0.303557	0.0148497	1166.14	-0.0752223	0.870835	1477.57	0.487413	0.0367463
ENSG00000002834.17	ENSG00000002834	LASP1	8063.34	0.30355	4.60847e-05	7601.99	0.200643	0.566811	8870.88	0.55994	0.0104316
ENSG00000183495.13	ENSG00000183495	EP400	5101.3	0.303481	0.00121837	4841.2	0.216052	0.495189	5231.26	0.410724	0.0614003
ENSG00000131981.15	ENSG00000131981	LGALS3	2845.26	0.303036	0.00263792	2696.94	0.211835	0.532713	2832.82	0.344721	0.179465
ENSG00000140995.16	ENSG00000140995	DEF8	1441.05	0.302465	0.0412256	1214.71	-0.0644053	0.898205	1310.29	0.140181	0.687926
ENSG00000130414.11	ENSG00000130414	NDUFA10	2388.43	0.301748	0.00201574	2243.76	0.190394	0.58277	2446.5	0.405795	0.100529
ENSG00000160058.18	ENSG00000160058	BSDC1	1964.24	0.301744	0.0137952	1867.33	0.217507	0.519092	2089.14	0.486636	0.0379178
ENSG00000075240.16	ENSG00000075240	GRAMD4	1338.98	0.301707	0.0320073	1186.99	0.0573969	0.910662	1300.95	0.29172	0.346878
ENSG00000106367.13	ENSG00000106367	AP1S1	2173.08	0.301409	0.00330411	2189.74	0.347925	0.377841	2431.68	0.59386	0.00730044
ENSG00000087365.15	ENSG00000087365	SF3B2	5694.76	0.301158	0.0100806	5260.39	0.15172	0.683905	6292	0.567137	0.015094
ENSG00000114126.17	ENSG00000114126	TFDP2	3478.35	0.30112	0.0036604	2715.24	-0.257951	0.473507	2989.8	0.0077689	0.987984
ENSG00000110315.6	ENSG00000110315	RNF141	2590.56	0.300961	0.00154615	2094.02	-0.169301	0.797353	2413.72	0.196062	0.694934
ENSG00000130640.13	ENSG00000130640	TUBGCP2	1497.44	0.300961	0.020829	1480.81	0.305031	0.372027	1608.06	0.506295	0.0601037
ENSG00000177076.5	ENSG00000177076	ACER2	1588.24	0.300283	0.00754835	1448.72	0.120814	0.780556	1628.63	0.40663	0.103238
ENSG00000134108.12	ENSG00000134108	ARL8B	1680.92	0.299967	0.0209183	1422.53	-0.0578402	0.906106	1811.3	0.512892	0.028228
ENSG00000236570.1	ENSG00000236570	RAD23BP1	2525.07	0.299686	0.00206767	2186.41	-0.00263628	0.996239	2087.7	-0.0900584	0.821681
ENSG00000104946.12	ENSG00000104946	TBC1D17	1150.87	0.298966	0.0442898	1129.67	0.285789	0.442993	1095	0.239094	0.440405
ENSG00000162643.12	ENSG00000162643	WDR63	1256.7	0.29766	0.0187544	1060.43	-0.0679534	0.891221	1234.53	0.309962	0.3125
ENSG00000074603.18	ENSG00000074603	DPP8	1314.77	0.297411	0.0196728	1211.47	0.141932	0.724159	1385.83	0.463777	0.0489774
ENSG00000175224.16	ENSG00000175224	ATG13	3198.4	0.29658	0.000783151	2704.54	-0.0637492	0.894644	3311.88	0.424219	0.0779489
ENSG00000127463.14	ENSG00000127463	EMC1	3886.66	0.295845	0.000489488	3426.35	0.0367958	0.943225	3816.97	0.308398	0.251727
ENSG00000148606.12	ENSG00000148606	POLR3A	2858.43	0.295551	0.00115788	2578.04	0.0906363	0.837899	2900.34	0.380135	0.177165
ENSG00000159111.12	ENSG00000159111	MRPL10	3319.66	0.295482	0.00285364	2576.52	-0.2806	0.343146	2812.34	-0.0343418	0.929481
ENSG00000148308.17	ENSG00000148308	GTF3C5	1767.87	0.294534	0.0258844	1554.17	0.0281955	0.95764	1932.53	0.53813	0.0174692
ENSG00000127526.14	ENSG00000127526	SLC35E1	2918.97	0.293077	0.00121396	2606.66	0.0640896	0.898205	2947.49	0.366471	0.185753
ENSG00000196141.13	ENSG00000196141	SPATS2L	4292.08	0.292272	0.00191698	4364.78	0.359347	0.31424	4217.08	0.306248	0.30544
ENSG00000108854.15	ENSG00000108854	SMURF2	13115.6	0.292191	2.71446e-05	11437.7	0.00717533	0.988709	12606.6	0.256945	0.353893
ENSG00000187994.13	ENSG00000187994	RINL	1209.34	0.292118	0.0383116	827.524	-0.63321	0.0257359	881.976	-0.423301	0.141402
ENSG00000261609.5	ENSG00000261609	GAN	3535.76	0.291673	0.000902282	2944.4	-0.105565	0.840292	3377.54	0.242841	0.528086
ENSG00000101161.7	ENSG00000101161	PRPF6	2051.17	0.291644	0.0267913	2039.93	0.307942	0.28904	2281.14	0.570612	0.012047
ENSG00000141503.15	ENSG00000141503	MINK1	7565.98	0.290971	0.00358523	6403.35	-0.0674563	0.875599	7091.29	0.197897	0.453983
ENSG00000175387.15	ENSG00000175387	SMAD2	6191.07	0.290184	0.000507707	5375.08	-0.00644386	0.992255	6072.89	0.299415	0.34688
ENSG00000088538.12	ENSG00000088538	DOCK3	1954.59	0.290152	0.00691252	1340.54	-0.630453	0.0206404	1590.63	-0.141157	0.714743
ENSG00000113643.8	ENSG00000113643	RARS	5668.77	0.290023	0.000554959	5004.36	0.0333225	0.946841	5758.83	0.376564	0.110626
ENSG00000196154.11	ENSG00000196154	S100A4	3232.81	0.289914	0.00447232	1943.07	-1.04516	0.000191532	2186.23	-0.638791	0.0278744
ENSG00000126777.17	ENSG00000126777	KTN1	4056.08	0.28942	0.000394751	3616.37	0.0570391	0.919661	3991.33	0.306756	0.312375
ENSG00000100216.5	ENSG00000100216	TOMM22	3308.85	0.289403	0.00354379	2811.83	-0.0585729	0.893056	3244	0.298357	0.267506
ENSG00000132153.14	ENSG00000132153	DHX30	3078.33	0.28933	0.00892654	2493.62	-0.178936	0.633717	2693.75	0.0356873	0.935313
ENSG00000226549.3	ENSG00000226549	SCDP1	1297.5	0.289255	0.0271693	1010.94	-0.276987	0.596192	1327.08	0.392211	0.325878
ENSG00000143740.14	ENSG00000143740	SNAP47	1172.48	0.289181	0.0396184	1096.29	0.165993	0.665233	1212.76	0.414155	0.105291
ENSG00000078399.17	ENSG00000078399	HOXA9	1567.15	0.289119	0.025964	1548.33	0.292833	0.487219	1705.23	0.524571	0.141623
ENSG00000133943.20	ENSG00000133943	DGLUCY	1076.51	0.288835	0.0461987	912.728	-0.0645723	0.909958	935.849	0.0208453	0.964129
ENSG00000064999.13	ENSG00000064999	ANKS1A	2104.94	0.288815	0.0195864	2017.31	0.223095	0.490118	2262.2	0.496873	0.0300248
ENSG00000175115.11	ENSG00000175115	PACS1	2993.43	0.288773	0.00154615	2845.92	0.205603	0.575584	2912.04	0.280561	0.276678
ENSG00000125166.12	ENSG00000125166	GOT2	6550.27	0.288381	0.000180397	5447.62	-0.112625	0.780178	6215.96	0.224383	0.452019
ENSG00000181019.12	ENSG00000181019	NQO1	3615.32	0.288139	0.00613893	4693.55	0.86252	0.586827	5991.8	1.34403	0.25355
ENSG00000140464.19	ENSG00000140464	PML	3035.23	0.287796	0.00342938	2476.59	-0.16194	0.664181	2774.41	0.136871	0.689191
ENSG00000112200.16	ENSG00000112200	ZNF451	3316.19	0.287791	0.001057	3068.61	0.14207	0.76956	3550.69	0.488166	0.121352
ENSG00000146083.11	ENSG00000146083	RNF44	4025.55	0.287677	0.00498021	3689.45	0.119114	0.811936	3567.35	0.0643639	0.888396
ENSG00000171307.18	ENSG00000171307	ZDHHC16	1510.51	0.287229	0.0269277	1530.45	0.345597	0.250718	1578.56	0.435418	0.0695272
ENSG00000105401.8	ENSG00000105401	CDC37	4472.46	0.286813	0.0196814	4354.36	0.256878	0.396927	4619.79	0.410239	0.0664606
ENSG00000165175.15	ENSG00000165175	MID1IP1	10652.5	0.286383	0.00269741	7082.06	-0.727148	0.00134744	7557.97	-0.507343	0.0164148
ENSG00000111358.13	ENSG00000111358	GTF2H3	1821.3	0.28627	0.00948274	1372.87	-0.368112	0.296472	1630.83	0.0885734	0.825969
ENSG00000175390.13	ENSG00000175390	EIF3F	3242.05	0.286136	0.0161547	3126.73	0.234175	0.452358	3357.01	0.414109	0.0847576
ENSG00000167395.10	ENSG00000167395	ZNF646	1331.71	0.285719	0.0282163	1143.09	-0.0395799	0.94482	1387.12	0.425831	0.122314
ENSG00000172046.18	ENSG00000172046	USP19	2692.6	0.285498	0.00847734	2314.21	-0.0351833	0.950193	2708.7	0.351612	0.208941
ENSG00000101871.14	ENSG00000101871	MID1	3538.44	0.285342	0.0177145	3285.8	0.148881	0.779188	3043.2	-0.0073254	0.990825
ENSG00000138764.14	ENSG00000138764	CCNG2	1043.22	0.285298	0.0366242	908.317	-0.00488924	0.993789	1093.55	0.439757	0.0785052
ENSG00000079459.12	ENSG00000079459	FDFT1	2655.48	0.285291	0.00317606	2549.99	0.223814	0.627464	3268.24	0.77297	0.0050408
ENSG00000105127.8	ENSG00000105127	AKAP8	1080.96	0.284708	0.0476822	935.318	-0.0192966	0.977338	914.519	-0.0490801	0.924324
ENSG00000065308.4	ENSG00000065308	TRAM2	1694.34	0.284274	0.0112509	1760.55	0.39765	0.19411	1919.91	0.603433	0.00685825
ENSG00000169710.8	ENSG00000169710	FASN	32564.4	0.284092	0.00778687	31252.7	0.22171	0.579726	32271.7	0.316712	0.204514
ENSG00000142609.17	ENSG00000142609	CFAP74	1519.84	0.283376	0.0182993	840.267	-1.36427	0.000365177	962.132	-0.852185	0.0161155
ENSG00000078081.7	ENSG00000078081	LAMP3	2238.63	0.283329	0.0116408	1292.26	-1.19962	5.69897e-05	1676.1	-0.362871	0.28615
ENSG00000173744.17	ENSG00000173744	AGFG1	2055.32	0.282652	0.0188416	1880.14	0.111839	0.875255	2040.57	0.321549	0.760127
ENSG00000178982.9	ENSG00000178982	EIF3K	4246.86	0.28228	0.00420676	3565.07	-0.097496	0.830192	4113.06	0.26296	0.316611
ENSG00000141219.15	ENSG00000141219	C17orf80	4325.01	0.281192	0.000717265	3055.42	-0.555769	0.0450928	4189.56	0.262292	0.333602
ENSG00000119231.10	ENSG00000119231	SENP5	2108.08	0.280468	0.00826824	1989.37	0.180235	0.608619	2227.21	0.453312	0.0645244
ENSG00000148219.16	ENSG00000148219	ASTN2	1142.74	0.280408	0.0350575	1014.09	0.0366937	0.944118	1202.61	0.44502	0.0786102
ENSG00000073614.12	ENSG00000073614	KDM5A	1717.33	0.280386	0.0101513	1641.53	0.208472	0.547776	1837.09	0.478769	0.0406558
ENSG00000173273.15	ENSG00000173273	TNKS	3000.05	0.279832	0.00304767	2675.7	0.048339	0.940471	2925.03	0.277405	0.521274
ENSG00000142751.14	ENSG00000142751	GPN2	1490.43	0.278889	0.0212826	1246.56	-0.111056	0.824594	1294.6	0.00656683	0.990352
ENSG00000094880.10	ENSG00000094880	CDC23	1200.23	0.278353	0.0398553	1009.86	-0.0939559	0.883696	1207	0.34508	0.387043
ENSG00000113645.14	ENSG00000113645	WWC1	2501.38	0.277866	0.0196832	2996.4	0.691761	0.00258556	3156.38	0.817264	9.61977e-05
ENSG00000223745.7	ENSG00000223745	CCDC18-AS1	1264.05	0.277788	0.0290883	864.959	-0.652542	0.0247126	977.657	-0.284365	0.406347
ENSG00000156502.13	ENSG00000156502	SUPV3L1	1461.61	0.277583	0.0297891	1220.87	-0.11534	0.836334	1433.25	0.285504	0.377744
ENSG00000180263.13	ENSG00000180263	FGD6	1489.37	0.277342	0.0472253	1461.84	0.263616	0.44854	1960.44	0.897746	2.83708e-05
ENSG00000215252.11	ENSG00000215252	GOLGA8B	1488.39	0.277134	0.0249649	1114.26	-0.396843	0.16371	1165.55	-0.250594	0.431721
ENSG00000067066.16	ENSG00000067066	SP100	1437.39	0.276634	0.0227651	1331.72	0.133696	0.749106	1566.92	0.516248	0.0378226
ENSG00000159377.10	ENSG00000159377	PSMB4	2715.04	0.276341	0.0432231	2458.22	0.0790259	0.874522	2644.19	0.270245	0.382855
ENSG00000072786.12	ENSG00000072786	STK10	1947.49	0.276085	0.0344019	1800.04	0.127146	0.791018	2139.79	0.531993	0.0327537
ENSG00000251095.6	ENSG00000251095	AC097478.1	2078.03	0.276046	0.016097	1377.84	-0.749401	0.0110901	1911.53	0.139395	0.752989
ENSG00000106366.8	ENSG00000106366	SERPINE1	8848.38	0.276039	0.00774072	6239.24	-0.567476	0.0556985	8229.3	0.164712	0.572127
ENSG00000172037.13	ENSG00000172037	LAMB2	3506.2	0.27586	0.0250385	3127.95	0.0422451	0.932745	3078.53	0.0285873	0.955126
ENSG00000078142.12	ENSG00000078142	PIK3C3	1671.01	0.275505	0.0240597	1571.76	0.167364	0.652429	1628.25	0.270867	0.330202
ENSG00000072310.16	ENSG00000072310	SREBF1	4673.44	0.274604	0.0102852	3633.64	-0.301323	0.271643	4276.18	0.125505	0.707414
ENSG00000072210.18	ENSG00000072210	ALDH3A2	1857.37	0.274359	0.0123305	2016.49	0.482401	0.200205	2646.03	1.04935	0.000540101
ENSG00000185627.17	ENSG00000185627	PSMD13	1617.8	0.27411	0.0170759	1573.36	0.242318	0.48718	1909.39	0.679256	0.00224915
ENSG00000160685.13	ENSG00000160685	ZBTB7B	3076.67	0.273495	0.0177787	2841.66	0.121933	0.750686	2996.2	0.266255	0.347528
ENSG00000001461.16	ENSG00000001461	NIPAL3	1200.9	0.272944	0.0466317	1054.12	0.000450905	0.999367	1192.02	0.307883	0.372885
ENSG00000158109.14	ENSG00000158109	TPRG1L	1243.61	0.272935	0.0376684	1572.91	0.796169	0.000993072	1694.32	0.962655	4.67234e-05
ENSG00000119669.4	ENSG00000119669	IRF2BPL	4483.17	0.272897	0.0170907	3921.46	-0.00687941	0.989833	4390.01	0.278755	0.329429
ENSG00000166169.16	ENSG00000166169	POLL	1727.69	0.272712	0.0240268	1399.36	-0.197888	0.628872	1537.73	0.0587402	0.893242
ENSG00000163516.13	ENSG00000163516	ANKZF1	1610.29	0.272673	0.0192904	1390.59	-0.038607	0.943919	1717.3	0.464398	0.0681952
ENSG00000227345.8	ENSG00000227345	PARG	1613.59	0.272277	0.0355891	1405.41	-0.0166301	0.977611	1716.18	0.459968	0.051314
ENSG00000124942.13	ENSG00000124942	AHNAK	81702.5	0.271697	8.07922e-05	86577.4	0.428596	0.13925	99373.8	0.737583	0.000555012
ENSG00000124356.15	ENSG00000124356	STAMBP	1600.81	0.271584	0.0167417	1546.92	0.224309	0.591341	1767.04	0.53725	0.0558613
ENSG00000127054.20	ENSG00000127054	INTS11	2870.56	0.271284	0.0119414	2522.19	0.00178032	0.997062	2836.52	0.296996	0.262005
ENSG00000130779.19	ENSG00000130779	CLIP1	2937.83	0.271172	0.00490613	2669.05	0.0807121	0.850908	2752.55	0.17611	0.545227
ENSG00000144028.14	ENSG00000144028	SNRNP200	12261.5	0.270173	0.00070541	10856.3	0.0195451	0.968385	11905.6	0.257171	0.288387
ENSG00000173156.6	ENSG00000173156	RHOD	3502.75	0.269913	0.0414449	2929.36	-0.119625	0.77369	3138.96	0.0728143	0.854374
ENSG00000278540.4	ENSG00000278540	ACACA	4094.42	0.26944	0.00125326	3553.19	-0.0290774	0.958332	3715.31	0.101715	0.770321
ENSG00000132470.13	ENSG00000132470	ITGB4	73466.4	0.269209	0.00510163	57565.6	-0.286765	0.546674	61841.5	-0.0790702	0.890837
ENSG00000108175.16	ENSG00000108175	ZMIZ1	8001.52	0.268917	0.00043117	5979.39	-0.41385	0.187664	7926.91	0.300647	0.284866
ENSG00000132879.13	ENSG00000132879	FBXO44	3757.35	0.268842	0.0135273	2774.49	-0.447481	0.173719	3003.56	-0.209856	0.473193
ENSG00000181467.4	ENSG00000181467	RAP2B	7209.04	0.268333	0.000236275	5952.79	-0.153504	0.691884	6811.4	0.19336	0.580775
ENSG00000205730.6	ENSG00000205730	ITPRIPL2	4473.78	0.268215	0.00288	2932.27	-0.794783	0.000399844	3112.38	-0.585306	0.00876063
ENSG00000139324.11	ENSG00000139324	TMTC3	4726.62	0.267266	0.00903715	4803.68	0.334146	0.297199	5754.02	0.736366	0.00277396
ENSG00000144567.10	ENSG00000144567	RETREG2	1707.33	0.267101	0.037729	1946.57	0.579594	0.0300986	1985.58	0.642079	0.00534033
ENSG00000148842.17	ENSG00000148842	CNNM2	1605.39	0.266421	0.0218966	1617.45	0.31238	0.348335	1629.55	0.3515	0.222656
ENSG00000110013.12	ENSG00000110013	SIAE	2854.37	0.266056	0.00497277	2121.79	-0.43215	0.319201	2394.07	-0.0917855	0.850823
ENSG00000174028.6	ENSG00000174028	FAM3C2	2044.51	0.265758	0.0267175	1583	-0.323927	0.539811	1554.69	-0.344588	0.769076
ENSG00000115216.13	ENSG00000115216	NRBP1	2942.15	0.265444	0.0103882	3053.03	0.376393	0.173035	3053.83	0.399262	0.141325
ENSG00000148358.19	ENSG00000148358	GPR107	1825.76	0.264599	0.0177295	1849.82	0.323017	0.313762	2057.89	0.574058	0.0166463
ENSG00000175274.18	ENSG00000175274	TP53I11	6437.38	0.264504	0.00572181	5841.26	0.0722112	0.89228	6534.39	0.350665	0.164813
ENSG00000145632.14	ENSG00000145632	PLK2	8817.78	0.264071	0.000231166	6296.32	-0.546543	0.0249169	6624	-0.377663	0.20559
ENSG00000159459.11	ENSG00000159459	UBR1	2594.02	0.262957	0.00637165	2237.75	-0.0503196	0.913132	2556.43	0.284062	0.299173
ENSG00000164938.13	ENSG00000164938	TP53INP1	12838.7	0.262073	0.000279866	10421.8	-0.203202	0.758011	11864.8	0.136609	0.914733
ENSG00000132824.13	ENSG00000132824	SERINC3	3607.42	0.261428	0.00329644	3745.81	0.374759	0.17997	3924.98	0.497606	0.0228542
ENSG00000175216.14	ENSG00000175216	CKAP5	5531.01	0.261059	0.00138249	5324.33	0.205665	0.531458	5666.42	0.36769	0.143803
ENSG00000243716.10	ENSG00000243716	NPIPB5	2378.05	0.260705	0.0129451	2427.84	0.335451	0.23293	2264.68	0.202566	0.489728
ENSG00000084693.15	ENSG00000084693	AGBL5	2363.11	0.26065	0.029163	1991.7	-0.110371	0.856651	2337.35	0.289678	0.426124
ENSG00000115207.13	ENSG00000115207	GTF3C2	2215.13	0.260589	0.0102741	1676.69	-0.389566	0.156415	1949.42	0.018671	0.969225
ENSG00000167600.13	ENSG00000167600	CYP2S1	4209.9	0.260395	0.00196034	3560.09	-0.102929	0.810548	3876.88	0.12608	0.67872
ENSG00000101310.14	ENSG00000101310	SEC23B	3524.52	0.260227	0.00414403	3093.6	-0.0111757	0.981746	3297.77	0.163686	0.609076
ENSG00000160216.18	ENSG00000160216	AGPAT3	2173.59	0.259635	0.0306056	1752.47	-0.224332	0.505981	1858.63	-0.0513375	0.897314
ENSG00000161202.17	ENSG00000161202	DVL3	5014.94	0.259335	0.0019373	5435.46	0.464741	0.0815669	6582.34	0.877821	3.89328e-06
ENSG00000145907.14	ENSG00000145907	G3BP1	8163.05	0.258338	0.0033535	7436.59	0.0756161	0.866714	7914.09	0.242932	0.441504
ENSG00000108883.12	ENSG00000108883	EFTUD2	4203.46	0.257917	0.00299863	3760.55	0.0314977	0.948449	4325.08	0.373768	0.118129
ENSG00000164050.12	ENSG00000164050	PLXNB1	3260.83	0.257683	0.0204146	2634.86	-0.221123	0.499981	2606.17	-0.222695	0.432884
ENSG00000214022.11	ENSG00000214022	REPIN1	2374.66	0.255011	0.0407787	1916.44	-0.227932	0.573424	1897.17	-0.227775	0.524775
ENSG00000181885.18	ENSG00000181885	CLDN7	2280.49	0.25418	0.0357349	2344.73	0.343951	0.469865	2878.31	0.794411	0.0100336
ENSG00000163050.16	ENSG00000163050	COQ8A	3557.35	0.253997	0.0319976	2828.39	-0.266264	0.422115	2968.25	-0.117265	0.733602
ENSG00000159346.12	ENSG00000159346	ADIPOR1	4384.2	0.253719	0.00220418	4823.04	0.491408	0.268531	5770.98	0.878802	0.00565096
ENSG00000099814.15	ENSG00000099814	CEP170B	8961.45	0.253476	0.0401569	9025.74	0.299177	0.292933	9263.78	0.379244	0.100233
ENSG00000149577.15	ENSG00000149577	SIDT2	4760.59	0.253311	0.00946599	3855.37	-0.220237	0.602507	4467.12	0.161865	0.641421
ENSG00000072195.14	ENSG00000072195	SPEG	3092.68	0.252646	0.0218595	2476.28	-0.250358	0.507513	2861.54	0.128694	0.753327
ENSG00000166135.13	ENSG00000166135	HIF1AN	4280.29	0.252484	0.00337325	3904.72	0.0714551	0.877649	4257.79	0.293324	0.295231
ENSG00000132182.11	ENSG00000132182	NUP210	5621.93	0.252328	0.00819993	3479.46	-1.00445	0.00902681	3335.57	-1.11472	0.000280751
ENSG00000168795.4	ENSG00000168795	ZBTB5	5616.95	0.252245	0.00140898	5345.26	0.1696	0.643056	6152.38	0.502305	0.0432031
ENSG00000167112.9	ENSG00000167112	TRUB2	2455.19	0.251709	0.0115087	2315.71	0.149275	0.693332	2222.71	0.077788	0.835485
ENSG00000156711.16	ENSG00000156711	MAPK13	3904.02	0.251582	0.0194857	2602.54	-0.766189	0.000631786	3029.98	-0.305392	0.231032
ENSG00000214517.9	ENSG00000214517	PPME1	3768.79	0.251501	0.0203475	3384.63	0.0334652	0.954435	3755.96	0.296705	0.308909
ENSG00000171302.16	ENSG00000171302	CANT1	4567.07	0.251499	0.00368404	3809.23	-0.14727	0.753416	4320.08	0.17863	0.606325
ENSG00000009844.15	ENSG00000009844	VTA1	2907.27	0.250413	0.00889049	3070.81	0.401056	0.167223	3339.6	0.601111	0.00724179
ENSG00000136003.15	ENSG00000136003	ISCU	5703.47	0.250365	0.00169094	5215.89	0.0752343	0.871314	5548.21	0.241304	0.383391
ENSG00000105726.16	ENSG00000105726	ATP13A1	3276.82	0.250158	0.0431006	3296.01	0.292379	0.391389	3050.52	0.14009	0.706739
ENSG00000133030.20	ENSG00000133030	MPRIP	12818.7	0.249623	0.0040876	10267.1	-0.252581	0.384221	12433.6	0.233983	0.463674
ENSG00000116133.11	ENSG00000116133	DHCR24	2332.6	0.248542	0.0275252	2334.23	0.279017	0.561001	2953.32	0.796078	0.00407257
ENSG00000145012.13	ENSG00000145012	LPP	8474.55	0.247855	0.000824692	6578.4	-0.336336	0.25588	7586.06	0.0467522	0.929481
ENSG00000173821.19	ENSG00000173821	RNF213	7210.29	0.247821	0.00382516	5455.79	-0.406103	0.104536	6426.44	0.0352642	0.929481
ENSG00000162736.15	ENSG00000162736	NCSTN	2650.19	0.2477	0.0251427	2130.56	-0.243584	0.48154	2485.93	0.15716	0.611799
ENSG00000117676.13	ENSG00000117676	RPS6KA1	3408.33	0.247669	0.0418778	3480.51	0.323445	0.352549	3617.96	0.430516	0.103775
ENSG00000168014.16	ENSG00000168014	C2CD3	1709.46	0.247173	0.0309972	1930.83	0.540724	0.0217566	2308.53	0.922938	2.39198e-06
ENSG00000177595.17	ENSG00000177595	PIDD1	3994.61	0.247157	0.0352083	3120.45	-0.321478	0.285398	3296.7	-0.153358	0.603823
ENSG00000215301.9	ENSG00000215301	DDX3X	7298.38	0.247023	0.00144692	6066.01	-0.160571	0.709722	5858.32	-0.222863	0.485243
ENSG00000079385.21	ENSG00000079385	CEACAM1	2536.28	0.246928	0.0250385	1366.88	-1.53536	4.84934e-07	1573.84	-0.971223	0.00108762
ENSG00000196411.9	ENSG00000196411	EPHB4	4428.66	0.246684	0.0347772	3783.99	-0.0927877	0.823267	4300.46	0.233393	0.404558
ENSG00000173267.13	ENSG00000173267	SNCG	2857.21	0.246683	0.0168641	1808.01	-0.940485	0.000539252	2197.51	-0.336651	0.206915
ENSG00000214049.6	ENSG00000214049	UCA1	14394.1	0.246484	0.00123518	7112.73	-1.9372	1.59291e-22	7877.37	-1.42883	1.65007e-11
ENSG00000146830.9	ENSG00000146830	GIGYF1	1894.23	0.246372	0.0377281	1722.47	0.0564799	0.908526	1876.28	0.276806	0.294853
ENSG00000166908.17	ENSG00000166908	PIP4K2C	2581.51	0.246245	0.0125894	3323.83	0.808287	0.0208484	3477.15	0.917575	0.000186015
ENSG00000106771.12	ENSG00000106771	TMEM245	2619.55	0.245762	0.0179696	2209.3	-0.124166	0.860853	2548.88	0.238878	0.844968
ENSG00000138594.13	ENSG00000138594	TMOD3	7613.22	0.245434	0.00262207	5364.69	-0.608472	0.102682	5924.13	-0.305933	0.447261
ENSG00000251562.7	ENSG00000251562	MALAT1	214068	0.244825	0.000728177	194784	0.0579191	0.913027	204524	0.195321	0.564883
ENSG00000123144.10	ENSG00000123144	TRIR	2365.11	0.24337	0.0205223	2377.2	0.283798	0.427311	2656.65	0.546545	0.0211044
ENSG00000108306.11	ENSG00000108306	FBXL20	2067.43	0.242617	0.0361144	2196.11	0.40446	0.138354	2855.65	0.961872	3.89234e-06
ENSG00000145833.15	ENSG00000145833	DDX46	2017.58	0.242103	0.0242888	2076.46	0.336314	0.260856	2135.38	0.419917	0.0812489
ENSG00000099917.17	ENSG00000099917	MED15	3513.35	0.241959	0.0363917	3118.41	-0.00538081	0.993336	3491.35	0.280352	0.413309
ENSG00000219507.4	ENSG00000219507	FTH1P8	3791.81	0.241676	0.00845185	4324.71	0.556549	0.0227022	4504.14	0.662232	0.0111108
ENSG00000065243.19	ENSG00000065243	PKN2	2226.38	0.241449	0.0418418	2059.32	0.0933175	0.852678	2109.56	0.17331	0.652381
ENSG00000138246.15	ENSG00000138246	DNAJC13	1894.49	0.240455	0.0430087	1792.84	0.144773	0.699999	1963.93	0.372762	0.148825
ENSG00000144452.14	ENSG00000144452	ABCA12	5146.85	0.239784	0.0143304	3190.02	-1.01802	0.000448981	3746.87	-0.493122	0.104627
ENSG00000135862.5	ENSG00000135862	LAMC1	6125.13	0.238805	0.00234913	4723.25	-0.36485	0.174447	5146.81	-0.116772	0.71205
ENSG00000162408.10	ENSG00000162408	NOL9	2915.29	0.237343	0.0196646	2480.63	-0.112012	0.799207	2686.52	0.104862	0.779139
ENSG00000174547.13	ENSG00000174547	MRPL11	1707.71	0.23612	0.0417352	1472.34	-0.0816062	0.871914	1666.09	0.233888	0.398706
ENSG00000131374.14	ENSG00000131374	TBC1D5	3219.18	0.235679	0.0116994	2651.21	-0.195983	0.601463	2855.15	0.0122815	0.979132
ENSG00000106609.16	ENSG00000106609	TMEM248	3177.04	0.235674	0.0108936	2702.46	-0.115282	0.79509	3049.49	0.196631	0.564942
ENSG00000142207.6	ENSG00000142207	URB1	6413.32	0.233867	0.0106725	5913.87	0.0776939	0.855297	5582.3	-0.0355625	0.927698
ENSG00000134287.9	ENSG00000134287	ARF3	6047.9	0.231835	0.00296727	5655.11	0.10803	0.877501	5989.24	0.262973	0.431705
ENSG00000136504.11	ENSG00000136504	KAT7	3086.33	0.229935	0.0389946	2588.79	-0.156471	0.671083	2794	0.0545646	0.891282
ENSG00000131467.10	ENSG00000131467	PSME3	6152.59	0.228987	0.00330411	5869.81	0.151898	0.701183	6703.16	0.469289	0.026111
ENSG00000079432.7	ENSG00000079432	CIC	4958.63	0.228642	0.0418778	5176.84	0.353872	0.192246	5463.92	0.492598	0.0401341
ENSG00000164916.10	ENSG00000164916	FOXK1	9521.21	0.227991	0.0107795	8464.89	-0.0152527	0.976963	8730.75	0.083016	0.805125
ENSG00000167470.12	ENSG00000167470	MIDN	4045.26	0.227143	0.0481415	5020.12	0.716996	0.0155328	4937.26	0.704148	0.00533586
ENSG00000114353.16	ENSG00000114353	GNAI2	6629.01	0.226937	0.0213574	7221.23	0.44511	0.0932772	7646.6	0.588013	0.00504656
ENSG00000184863.10	ENSG00000184863	RBM33	4281.75	0.225912	0.0201806	3799.6	-0.0228174	0.964526	3950	0.094082	0.775911
ENSG00000205250.8	ENSG00000205250	E2F4	5720.25	0.225879	0.0055859	4917.51	-0.10001	0.797243	5447.55	0.168344	0.581827
ENSG00000068878.14	ENSG00000068878	PSME4	3688.3	0.225223	0.0244738	3636.91	0.224226	0.541355	3833.6	0.364576	0.264887
ENSG00000111725.10	ENSG00000111725	PRKAB1	2579.41	0.224616	0.0419087	2015.97	-0.344729	0.310725	2183.34	-0.113216	0.793428
ENSG00000105993.14	ENSG00000105993	DNAJB6	2125.36	0.223686	0.0366684	1698.43	-0.28798	0.401636	1858.7	-0.0347858	0.943775
ENSG00000164236.11	ENSG00000164236	ANKRD33B	2840.49	0.222785	0.0254048	2628.89	0.0750245	0.889454	3030.26	0.418395	0.152354
ENSG00000182446.13	ENSG00000182446	NPLOC4	5025.41	0.222408	0.0232611	5216.86	0.335345	0.199363	5369.84	0.420871	0.0539912
ENSG00000134107.4	ENSG00000134107	BHLHE40	11433.3	0.221933	0.00510163	11293.1	0.223895	0.566674	13010.6	0.554557	0.00936249
ENSG00000112655.15	ENSG00000112655	PTK7	10855.8	0.221866	0.0120014	7953.3	-0.526756	0.0342799	8414.43	-0.343921	0.153518
ENSG00000151532.13	ENSG00000151532	VTI1A	2805.61	0.220093	0.0251427	2315.53	-0.208929	0.541712	2669.44	0.160431	0.585087
ENSG00000092820.17	ENSG00000092820	EZR	72893	0.219865	0.00553261	60890.7	-0.178475	0.661683	60063	-0.187106	0.56637
ENSG00000124920.13	ENSG00000124920	MYRF	3542.56	0.219845	0.0430087	2353.25	-0.82263	0.000229866	3077.3	-0.0571591	0.883462
ENSG00000074319.12	ENSG00000074319	TSG101	2680.81	0.219044	0.0327668	2499.58	0.0881352	0.830565	2753.33	0.331454	0.165795
ENSG00000196313.11	ENSG00000196313	POM121	5930.02	0.218482	0.0393342	5629.99	0.129199	0.72658	6109.4	0.337163	0.152635
ENSG00000136485.14	ENSG00000136485	DCAF7	6940.75	0.218435	0.00888994	5947.81	-0.115721	0.8634	6210.77	0.0149433	0.984057
ENSG00000132549.18	ENSG00000132549	VPS13B	4705.19	0.217151	0.024499	4765.29	0.276678	0.362775	5206.56	0.492179	0.0292152
ENSG00000104852.14	ENSG00000104852	SNRNP70	3834.81	0.216674	0.0440769	3519.42	0.0479982	0.919709	3488.4	0.0514334	0.892001
ENSG00000213064.9	ENSG00000213064	SFT2D2	2747.12	0.215322	0.0329212	2724.31	0.227333	0.640892	2905.02	0.392629	0.191842
ENSG00000006453.13	ENSG00000006453	BAIAP2L1	3232.73	0.214801	0.0223586	3258.35	0.263141	0.380748	3524.52	0.457789	0.0379072
ENSG00000086589.11	ENSG00000086589	RBM22	2223.17	0.213435	0.0444585	2420.47	0.431023	0.0943036	2872.94	0.806949	0.000160715
ENSG00000168487.17	ENSG00000168487	BMP1	3820.28	0.213064	0.0409879	2777.85	-0.558897	0.025469	2903.58	-0.406847	0.0926791
ENSG00000108439.10	ENSG00000108439	PNPO	2879.08	0.212409	0.0288458	2444.39	-0.145923	0.700056	2802.92	0.205112	0.492501
ENSG00000172534.13	ENSG00000172534	HCFC1	6130.83	0.211909	0.0388546	5512.03	-0.00604632	0.991884	5423.29	-0.0204611	0.963345
ENSG00000169213.6	ENSG00000169213	RAB3B	6228.82	0.211299	0.0101059	4144.09	-0.827907	0.494011	4755.41	-0.397139	0.673966
ENSG00000166949.15	ENSG00000166949	SMAD3	7827.06	0.210328	0.0245591	7232.23	0.0576802	0.909244	7792.81	0.253618	0.371346
ENSG00000120008.15	ENSG00000120008	WDR11	2775.4	0.20894	0.0386569	2379.96	-0.124833	0.779717	2734.37	0.228796	0.454648
ENSG00000134369.15	ENSG00000134369	NAV1	4087.74	0.208817	0.0187294	3360.2	-0.231891	0.480855	3632.96	-0.0120721	0.978245
ENSG00000018408.14	ENSG00000018408	WWTR1	4083.66	0.208221	0.0182368	3320.61	-0.26035	0.885546	3674.65	0.0174866	0.992508
ENSG00000198218.10	ENSG00000198218	QRICH1	3405.35	0.20813	0.0436621	3047.49	-0.0214593	0.965495	3290.39	0.183102	0.517163
ENSG00000065357.19	ENSG00000065357	DGKA	8914.2	0.206936	0.0169237	6868.9	-0.405477	0.240877	8190.42	0.0649123	0.89206
ENSG00000226564.1	ENSG00000226564	FTH1P20	15267.5	0.206376	0.0112395	16734.5	0.438779	0.21969	18252.3	0.643087	0.00708205
ENSG00000182606.14	ENSG00000182606	TRAK1	4230.05	0.199995	0.0304302	3693.73	-0.0890873	0.835345	3990.08	0.120388	0.714742
ENSG00000005339.14	ENSG00000005339	CREBBP	6115.62	0.199617	0.0449441	5655.31	0.0486578	0.914838	5587.37	0.0444399	0.904858
ENSG00000168610.14	ENSG00000168610	STAT3	7646.09	0.197923	0.0433826	6561.28	-0.13534	0.775466	6967.55	0.0361864	0.941304
ENSG00000136451.8	ENSG00000136451	VEZF1	3907.09	0.197406	0.0431006	3620.24	0.050844	0.932745	3913.44	0.254373	0.452203
ENSG00000089159.16	ENSG00000089159	PXN	7405.5	0.196332	0.0411981	8252.79	0.464748	0.0686898	9291.44	0.732477	0.000162943
ENSG00000196367.12	ENSG00000196367	TRRAP	5743.55	0.193162	0.0420416	5481.33	0.115895	0.766671	5706.99	0.232114	0.381575
ENSG00000152332.15	ENSG00000152332	UHMK1	8206.92	0.189463	0.0364009	7602.44	0.0430653	0.950107	8754.19	0.387095	0.290958
ENSG00000078674.17	ENSG00000078674	PCM1	6509.18	0.188708	0.0318678	7159.63	0.429934	0.104782	7878.32	0.652848	0.00194798
ENSG00000167522.14	ENSG00000167522	ANKRD11	14961.6	0.182228	0.0443819	13533.7	-0.0225031	0.965495	14597.3	0.179769	0.53816
ENSG00000149532.15	ENSG00000149532	CPSF7	4757.42	0.181869	0.0406978	4203.01	-0.0807235	0.886585	4256.99	-0.0245076	0.956234
ENSG00000119318.12	ENSG00000119318	RAD23B	7684.48	0.180009	0.044834	6548.84	-0.171619	0.684631	6691.45	-0.0920409	0.801189
ENSG00000187079.16	ENSG00000187079	TEAD1	5702.23	0.177762	0.0358058	5253.5	0.0171252	0.978757	6067.48	0.369753	0.291623
ENSG00000179833.4	ENSG00000179833	SERTAD2	7573.16	0.168698	0.0467088	7807.9	0.268267	0.357216	8021.26	0.350916	0.123001
ENSG00000206075.13	ENSG00000206075	SERPINB5	15304.6	0.155649	0.0488545	10491.5	-0.809993	0.0276922	12110.4	-0.365756	0.690111
ENSG00000070756.15	ENSG00000070756	PABPC1	93992.8	-0.157391	0.0434342	108702	0.221116	0.47186	94116	-0.0951195	0.785097
ENSG00000198786.2	ENSG00000198786	MT-ND5	622996	-0.173182	0.0286529	647630	-0.0439652	0.925806	650106	-0.00986935	0.983919
ENSG00000205922.4	ENSG00000205922	ONECUT3	7088	-0.176421	0.0302237	6443.16	-0.390982	0.223749	6587.9	-0.304292	0.330236
ENSG00000169398.19	ENSG00000169398	PTK2	5194.02	-0.177723	0.0439352	5352.83	-0.0695958	0.884107	5510.39	0.0255391	0.955126
ENSG00000114850.6	ENSG00000114850	SSR3	5708.15	-0.179495	0.0323629	6643.53	0.215728	0.540568	5872.27	-0.0502163	0.891668
ENSG00000143569.18	ENSG00000143569	UBAP2L	8018.98	-0.186238	0.0219907	8874.9	0.0932282	0.814433	7746.47	-0.214341	0.472438
ENSG00000096696.13	ENSG00000096696	DSP	12342.7	-0.188858	0.00989781	12662.8	-0.0913932	0.810787	12424.8	-0.112899	0.725298
ENSG00000103194.15	ENSG00000103194	USP10	6763.98	-0.193726	0.0242888	6959.47	-0.0887573	0.87372	6305.85	-0.313813	0.299489
ENSG00000149948.13	ENSG00000149948	HMGA2	13970.9	-0.194027	0.0112573	15500.7	0.0917956	0.905286	14440.7	-0.0531132	0.96474
ENSG00000096384.19	ENSG00000096384	HSP90AB1	45468.9	-0.196289	0.0161165	49287.5	0.0352138	0.954781	42214.1	-0.327275	0.206975
ENSG00000110400.10	ENSG00000110400	NECTIN1	5420.61	-0.196664	0.0291283	5677.59	-0.0486467	0.931248	5764.34	0.0128565	0.976708
ENSG00000105939.12	ENSG00000105939	ZC3HAV1	3855.39	-0.197301	0.0374367	3736.31	-0.244037	0.472736	3715.5	-0.231952	0.44983
ENSG00000069275.12	ENSG00000069275	NUCKS1	6965.99	-0.198076	0.0168283	6087.69	-0.523249	0.0179734	6137.11	-0.471799	0.0250768
ENSG00000136156.12	ENSG00000136156	ITM2B	4352.08	-0.198578	0.0269183	3862.92	-0.479946	0.0943421	3988.15	-0.364686	0.222656
ENSG00000118705.16	ENSG00000118705	RPN2	5321.33	-0.198803	0.0228968	5727.68	0.0154298	0.978292	5340.69	-0.130502	0.677719
ENSG00000166025.17	ENSG00000166025	AMOTL1	3014.18	-0.199129	0.0494862	3434.88	0.149446	0.690117	3504.64	0.218981	0.456725
ENSG00000147162.13	ENSG00000147162	OGT	14508.3	-0.199736	0.00546358	12883.4	-0.480179	0.0348802	12135.6	-0.621355	0.00180958
ENSG00000151846.8	ENSG00000151846	PABPC3	21764.9	-0.200929	0.00317433	24794.7	0.147287	0.698478	22240	-0.0875247	0.800153
ENSG00000198625.12	ENSG00000198625	MDM4	5403.2	-0.200966	0.0391678	5175.56	-0.277576	0.417005	4989.38	-0.347086	0.215027
ENSG00000145391.13	ENSG00000145391	SETD7	3726.23	-0.201812	0.038053	3515.41	-0.317468	0.304157	3143.95	-0.597616	0.0110483
ENSG00000164244.20	ENSG00000164244	PRRC1	3422.77	-0.202068	0.0429845	3816.88	0.0966671	0.852768	3527.05	-0.0679958	0.879341
ENSG00000110395.6	ENSG00000110395	CBL	4527.88	-0.203428	0.0307382	5367.32	0.235326	0.487845	5028.46	0.109105	0.749177
ENSG00000111371.15	ENSG00000111371	SLC38A1	5343.64	-0.204194	0.0148093	5247.55	-0.216284	0.574501	4917.38	-0.359519	0.177776
ENSG00000180694.13	ENSG00000180694	TMEM64	2726.27	-0.204969	0.0425899	2591.6	-0.301875	0.502807	2559.84	-0.307483	0.447261
ENSG00000198961.9	ENSG00000198961	PJA2	2779.79	-0.205477	0.0444596	2988.5	0.00657883	0.993137	2870.85	-0.0657251	0.891355
ENSG00000133657.14	ENSG00000133657	ATP13A3	6227.44	-0.205736	0.0123119	6270.19	-0.154582	0.713267	6286.31	-0.122414	0.749019
ENSG00000134294.13	ENSG00000134294	SLC38A2	18682.5	-0.205834	0.00466996	22298.9	0.249423	0.561001	18415.6	-0.181952	0.564946
ENSG00000024422.11	ENSG00000024422	EHD2	4835	-0.205876	0.0257284	4998.97	-0.0894352	0.864241	4741.22	-0.19629	0.512875
ENSG00000149925.17	ENSG00000149925	ALDOA	23346.4	-0.20694	0.0282262	29145.1	0.347883	0.259424	30818.9	0.490807	0.050147
ENSG00000244313.3	ENSG00000244313	AC024293.1	5519.23	-0.207303	0.0341269	5631.19	-0.12341	0.740892	5453.02	-0.178284	0.524934
ENSG00000136731.12	ENSG00000136731	UGGT1	3595.66	-0.208268	0.026466	4155.28	0.174067	0.609103	3826.46	0.00479377	0.99217
ENSG00000100596.6	ENSG00000100596	SPTLC2	2390.34	-0.209328	0.0470252	2385.51	-0.180114	0.652417	2340.74	-0.201955	0.619847
ENSG00000138757.14	ENSG00000138757	G3BP2	4343.84	-0.20934	0.0217172	5363.28	0.321852	0.292107	4926.11	0.153061	0.650786
ENSG00000114554.11	ENSG00000114554	PLXNA1	4146.22	-0.209416	0.0303249	4721.2	0.137727	0.727128	4656.17	0.129364	0.678974
ENSG00000186591.11	ENSG00000186591	UBE2H	5516.48	-0.209589	0.00989781	5876.4	-0.0194104	0.969377	5554.72	-0.132437	0.653819
ENSG00000154380.17	ENSG00000154380	ENAH	2516.95	-0.210343	0.0483465	2194.69	-0.542634	0.223724	2021.6	-0.754335	0.0246486
ENSG00000183199.6	ENSG00000183199	HSP90AB3P	21263.6	-0.210661	0.00466176	23393.9	0.0569338	0.911774	19689	-0.349549	0.181742
ENSG00000166012.16	ENSG00000166012	TAF1D	3348.91	-0.210938	0.0409493	3121.89	-0.359503	0.193176	2792.54	-0.643176	0.0019403
ENSG00000109321.10	ENSG00000109321	AREG	5321.31	-0.212203	0.0369393	5066.5	-0.305529	0.34692	4509.62	-0.598342	0.00900908
ENSG00000088205.12	ENSG00000088205	DDX18	3284.24	-0.21484	0.04378	3251.97	-0.205274	0.533142	3306.45	-0.137328	0.684271
ENSG00000047315.15	ENSG00000047315	POLR2B	4543.78	-0.21517	0.016	5212.57	0.150683	0.665732	4889.83	0.0248185	0.950767
ENSG00000177200.16	ENSG00000177200	CHD9	2267.32	-0.215332	0.0418778	2614.2	0.162392	0.724159	2382.27	-0.0327172	0.949417
ENSG00000075624.13	ENSG00000075624	ACTB	63044.3	-0.216181	0.00161817	72540.4	0.156379	0.697641	64079.5	-0.115644	0.718105
ENSG00000169567.11	ENSG00000169567	HINT1	3195.95	-0.216575	0.0302704	3648.2	0.137338	0.705953	3130.95	-0.209148	0.465146
ENSG00000181827.14	ENSG00000181827	RFX7	3600.92	-0.217607	0.0189883	3345.67	-0.37578	0.20282	3331.79	-0.35946	0.149431
ENSG00000148840.10	ENSG00000148840	PPRC1	5354.3	-0.217748	0.0150021	5861.19	0.0377298	0.933559	4777.19	-0.458909	0.0912818
ENSG00000108021.19	ENSG00000108021	FAM208B	5144.42	-0.218003	0.0144157	5639.53	0.0421461	0.933328	5164.28	-0.147408	0.650344
ENSG00000138363.14	ENSG00000138363	ATIC	3039.54	-0.218184	0.0250385	2984.61	-0.230566	0.464575	2738.3	-0.431668	0.0748975
ENSG00000124767.6	ENSG00000124767	GLO1	4072.48	-0.220112	0.0242375	4403.68	0.00598993	0.993336	3931.74	-0.250817	0.49019
ENSG00000148248.13	ENSG00000148248	SURF4	3978.71	-0.220116	0.0352931	4404.58	0.0623856	0.884107	4116.61	-0.0756491	0.82795
ENSG00000132305.20	ENSG00000132305	IMMT	2772.13	-0.220803	0.0250385	2655.69	-0.297156	0.388699	2417.03	-0.525337	0.0266043
ENSG00000168906.12	ENSG00000168906	MAT2A	6713.63	-0.220887	0.00689433	6297.52	-0.353025	0.163399	5611.22	-0.647637	0.000973549
ENSG00000134762.16	ENSG00000134762	DSC3	2766.71	-0.220916	0.0473672	2133.76	-0.929323	0.00172696	2131.64	-0.898957	0.000879256
ENSG00000255642.1	ENSG00000255642	PABPC1P4	4999.52	-0.221173	0.0188636	5961.43	0.232766	0.446842	5061.46	-0.131138	0.700178
ENSG00000067560.10	ENSG00000067560	RHOA	12340.4	-0.221774	0.00575882	12822.5	-0.0919856	0.827414	12089.3	-0.214198	0.406014
ENSG00000150093.18	ENSG00000150093	ITGB1	3298.69	-0.222874	0.0357968	4119.33	0.3353	0.43498	3898.28	0.235302	0.524492
ENSG00000142864.14	ENSG00000142864	SERBP1	3589.18	-0.224027	0.0211549	4380.48	0.28334	0.652086	3931.02	0.0582541	0.928715
ENSG00000173726.10	ENSG00000173726	TOMM20	5774.24	-0.224819	0.00430599	5733.63	-0.208604	0.69528	5439.34	-0.318752	0.445676
ENSG00000198840.2	ENSG00000198840	MT-ND3	46240.4	-0.225003	0.0177194	45490	-0.232387	0.576933	45311.8	-0.21587	0.432601
ENSG00000096433.10	ENSG00000096433	ITPR3	7161.31	-0.225343	0.0469819	8722.76	0.277204	0.334822	8569.17	0.260399	0.283351
ENSG00000104231.10	ENSG00000104231	ZFAND1	2132.59	-0.225552	0.0391358	2301.09	-0.00365559	0.994776	2104.18	-0.199485	0.549298
ENSG00000139921.12	ENSG00000139921	TMX1	2051.58	-0.226177	0.038706	2077.96	-0.159353	0.663118	1989.37	-0.244171	0.365078
ENSG00000121644.18	ENSG00000121644	DESI2	1870.85	-0.226217	0.0491496	1570.87	-0.671947	0.143541	1518.11	-0.744263	0.403752
ENSG00000101126.15	ENSG00000101126	ADNP	5193.77	-0.226711	0.00780474	5070.62	-0.254312	0.419821	4800.73	-0.371457	0.120838
ENSG00000242125.3	ENSG00000242125	SNHG3	3975.83	-0.227723	0.0122629	3664.34	-0.408215	0.099257	3350.86	-0.631623	0.00214185
ENSG00000100823.11	ENSG00000100823	APEX1	3129.5	-0.228397	0.0196646	3185.18	-0.14943	0.680815	2760.14	-0.50143	0.0377907
ENSG00000164754.14	ENSG00000164754	RAD21	2955.78	-0.22947	0.0169075	3173.39	-0.0194355	0.970868	3163.24	-0.00225715	0.99627
ENSG00000185591.9	ENSG00000185591	SP1	8174.52	-0.229683	0.0122911	7642.81	-0.371907	0.208395	7684.89	-0.329961	0.220744
ENSG00000143924.18	ENSG00000143924	EML4	1947.02	-0.229811	0.0420851	1973.4	-0.161959	0.787208	1811.66	-0.357073	0.317028
ENSG00000141425.17	ENSG00000141425	RPRD1A	2531.64	-0.230377	0.0489825	3018.17	0.22513	0.502793	2725.31	0.0112361	0.97983
ENSG00000175582.19	ENSG00000175582	RAB6A	2941.2	-0.230588	0.027052	3082.67	-0.079221	0.885373	3192.77	0.0305555	0.949316
ENSG00000173473.10	ENSG00000173473	SMARCC1	6192.63	-0.230653	0.00544173	7327.65	0.207643	0.49658	6250.51	-0.147013	0.650786
ENSG00000136937.12	ENSG00000136937	NCBP1	2449.33	-0.231324	0.0238351	2869.6	0.184992	0.593517	2671.21	0.0420504	0.914121
ENSG00000122068.12	ENSG00000122068	FYTTD1	1952.27	-0.232399	0.0329212	2394.96	0.287114	0.386103	2196.21	0.113118	0.769332
ENSG00000120438.11	ENSG00000120438	TCP1	3242.52	-0.232993	0.015611	3621.07	0.0719024	0.905377	3084.34	-0.300923	0.444226
ENSG00000198087.7	ENSG00000198087	CD2AP	2792.34	-0.233081	0.0396634	2553.44	-0.434298	0.375309	2665.3	-0.291801	0.497611
ENSG00000163320.10	ENSG00000163320	CGGBP1	1781.25	-0.233119	0.0458261	1871.04	-0.0759559	0.881732	1793.43	-0.155806	0.635511
ENSG00000101311.15	ENSG00000101311	FERMT1	2857.59	-0.233184	0.0188416	2388.88	-0.691132	0.0132858	2178.94	-0.947731	2.22126e-05
ENSG00000198363.17	ENSG00000198363	ASPH	9799.92	-0.2332	0.00208518	9758.97	-0.209545	0.611393	10037.7	-0.112775	0.741867
ENSG00000100097.11	ENSG00000100097	LGALS1	6686.89	-0.233254	0.0207229	10773.4	0.856269	0.00292022	8995.76	0.508906	0.0190471
ENSG00000213699.8	ENSG00000213699	SLC35F6	1868.67	-0.234346	0.0334502	2549.2	0.516516	0.0600968	2271.5	0.288448	0.371346
ENSG00000169641.13	ENSG00000169641	LUZP1	2067.17	-0.234552	0.0403274	2523.5	0.274829	0.367814	2466.8	0.246947	0.401906
ENSG00000163785.12	ENSG00000163785	RYK	2466.97	-0.235018	0.0200682	2662.57	-0.0117786	0.980936	2488.73	-0.152739	0.630142
ENSG00000144224.16	ENSG00000144224	UBXN4	2472.98	-0.235093	0.0284476	2423.48	-0.252689	0.638711	2388.9	-0.263503	0.52624
ENSG00000103257.8	ENSG00000103257	SLC7A5	8122.66	-0.237509	0.00735319	8395.42	-0.120123	0.852904	6118.12	-0.995152	0.152252
ENSG00000139684.13	ENSG00000139684	ESD	1962.7	-0.237814	0.0394845	2335.63	0.214011	0.529025	1879.17	-0.289427	0.306157
ENSG00000248527.1	ENSG00000248527	MTATP6P1	8202.71	-0.238311	0.0490227	7576.58	-0.413571	0.237614	7681.12	-0.34898	0.16832
ENSG00000134970.13	ENSG00000134970	TMED7	1943.48	-0.238486	0.0376721	2378.2	0.27704	0.483867	2116.9	0.0324062	0.950392
ENSG00000138758.11	ENSG00000138758	2023-09-11	3362.17	-0.238611	0.0112684	4075.9	0.255583	0.518449	3895.55	0.176183	0.588208
ENSG00000011347.9	ENSG00000011347	SYT7	1741	-0.238864	0.0401754	1481.96	-0.645456	0.0271571	1378.97	-0.834018	0.0150759
ENSG00000235174.1	ENSG00000235174	RPL39P3	3941.64	-0.239006	0.0199963	3791.42	-0.305362	0.34692	3694.83	-0.346304	0.149431
ENSG00000078747.14	ENSG00000078747	ITCH	2755.71	-0.239574	0.0334502	3003.39	0.00755981	0.98848	2782.59	-0.154681	0.61132
ENSG00000085719.12	ENSG00000085719	CPNE3	5667.48	-0.241159	0.00447232	6840.44	0.243819	0.511653	5701.69	-0.164819	0.605245
ENSG00000142541.16	ENSG00000142541	RPL13A	2168.37	-0.242184	0.0350575	2103.62	-0.286323	0.328697	1957.44	-0.45196	0.0474998
ENSG00000132463.13	ENSG00000132463	GRSF1	2776.35	-0.242191	0.021945	3284.62	0.196488	0.592555	2919.47	-0.0571998	0.896714
ENSG00000113407.13	ENSG00000113407	TARS	2702.99	-0.24271	0.0220728	3216.58	0.209267	0.612704	2886.71	-0.0201494	0.968095
ENSG00000120063.9	ENSG00000120063	GNA13	2767.17	-0.242774	0.0196186	3284.38	0.204429	0.535948	3153.63	0.134774	0.664504
ENSG00000230989.6	ENSG00000230989	HSBP1	3563.17	-0.242836	0.0154199	4171.35	0.172555	0.764248	3808.34	-0.0174851	0.97709
ENSG00000235587.2	ENSG00000235587	GAPDHP65	13115.6	-0.242938	0.0165557	16332.1	0.311007	0.331782	14430	0.0506712	0.893787
ENSG00000065911.11	ENSG00000065911	MTHFD2	2398.02	-0.243328	0.0246308	2305.11	-0.310808	0.504427	1997.49	-0.682717	0.0388258
ENSG00000141076.17	ENSG00000141076	UTP4	1843.42	-0.243338	0.0337226	2109.89	0.120071	0.800846	1817.52	-0.218319	0.528129
ENSG00000168028.13	ENSG00000168028	RPSA	6574.12	-0.243994	0.00947324	7339.43	0.0609119	0.892436	6608.99	-0.169957	0.630258
ENSG00000104765.15	ENSG00000104765	BNIP3L	2221.99	-0.24418	0.0327668	3266.53	0.66395	0.00267717	3042.16	0.537471	0.0189627
ENSG00000101166.15	ENSG00000101166	PRELID3B	2049.52	-0.244201	0.0212826	2354.46	0.127657	0.751577	2100.51	-0.121653	0.748535
ENSG00000103507.13	ENSG00000103507	BCKDK	1675.14	-0.245043	0.0481415	1959.86	0.168568	0.67312	1592.8	-0.315244	0.230684
ENSG00000132341.11	ENSG00000132341	RAN	4234.22	-0.2451	0.0178014	3884.55	-0.43798	0.106235	3461.79	-0.740976	0.000458847
ENSG00000003056.7	ENSG00000003056	M6PR	1571.28	-0.245519	0.0428789	1797.51	0.117566	0.76951	1707.79	0.0211127	0.961117
ENSG00000147454.13	ENSG00000147454	SLC25A37	4030.79	-0.245738	0.00434037	4618.32	0.119619	0.772434	4451.79	0.0575665	0.881816
ENSG00000184588.17	ENSG00000184588	PDE4B	1900.06	-0.24594	0.035068	1854.88	-0.274643	0.506464	1537.84	-0.7756	0.000237319
ENSG00000245532.7	ENSG00000245532	NEAT1	36992.9	-0.245971	0.0467088	30724.9	-0.727174	0.00105191	31928.5	-0.583429	0.0238524
ENSG00000104408.9	ENSG00000104408	EIF3E	16571.3	-0.246025	0.00286875	16895.9	-0.162531	0.663941	15807.2	-0.307637	0.206975
ENSG00000108846.15	ENSG00000108846	ABCC3	2591.97	-0.246368	0.0136673	1928.44	-1.08527	0.229935	2013.71	-0.905358	0.442081
ENSG00000272405.1	ENSG00000272405	AL365181.3	2157.37	-0.246677	0.0230219	2224.51	-0.135191	0.757945	2231.14	-0.102405	0.824084
ENSG00000069956.11	ENSG00000069956	MAPK6	2348.33	-0.24726	0.0214259	3002.96	0.366986	0.389104	2707.46	0.157489	0.736151
ENSG00000134574.11	ENSG00000134574	DDB2	2777.03	-0.247944	0.0322959	2201.25	-0.876814	0.00239118	2292.51	-0.718299	0.0336324
ENSG00000135916.15	ENSG00000135916	ITM2C	2243.44	-0.248351	0.038691	2535.03	0.0848003	0.861681	2475.08	0.0526803	0.889615
ENSG00000084234.16	ENSG00000084234	APLP2	5230.37	-0.248429	0.00384276	6789.72	0.398333	0.144496	6617.18	0.364642	0.112637
ENSG00000078043.15	ENSG00000078043	PIAS2	1508.43	-0.248668	0.0364495	1734.99	0.126454	0.757981	1567.03	-0.0926157	0.790799
ENSG00000065978.18	ENSG00000065978	YBX1	3721.36	-0.248673	0.0277962	4136.29	0.0461291	0.922207	3301.51	-0.507076	0.0300416
ENSG00000055332.16	ENSG00000055332	EIF2AK2	2526.39	-0.248717	0.0256929	2445.78	-0.297351	0.328328	2409.34	-0.309596	0.236255
ENSG00000155380.11	ENSG00000155380	SLC16A1	2734.84	-0.249055	0.0270063	2730.58	-0.217881	0.577761	2200.55	-0.794794	0.000808737
ENSG00000131508.15	ENSG00000131508	UBE2D2	1682.69	-0.249895	0.0316072	1896.67	0.0775665	0.860655	1843.08	0.0340426	0.932572
ENSG00000135535.15	ENSG00000135535	CD164	4973.68	-0.250038	0.0031521	5301.91	-0.0562252	0.921222	5022.07	-0.165327	0.671853
ENSG00000120948.16	ENSG00000120948	TARDBP	2112.04	-0.250333	0.0275052	2141.69	-0.179957	0.602421	2169.74	-0.121566	0.716736
ENSG00000088986.10	ENSG00000088986	DYNLL1	2921.46	-0.250634	0.0108759	3718.87	0.354075	0.238311	3379.2	0.162142	0.635244
ENSG00000071564.14	ENSG00000071564	TCF3	3461.04	-0.250932	0.03694	4060.53	0.169536	0.643257	3581.2	-0.105492	0.774276
ENSG00000164134.12	ENSG00000164134	NAA15	2029.45	-0.251037	0.0239842	2413.74	0.201377	0.612543	2172.05	-0.0218843	0.962266
ENSG00000104517.12	ENSG00000104517	UBR5	4975.7	-0.251197	0.00316802	6001.13	0.232495	0.481056	5403.96	0.0126107	0.978136
ENSG00000067955.13	ENSG00000067955	CBFB	1843.52	-0.251683	0.0302266	1714.61	-0.407737	0.796899	1601.77	-0.568867	0.175351
ENSG00000008083.13	ENSG00000008083	JARID2	2056.27	-0.252359	0.0401569	2306.72	0.0635946	0.888214	2124.26	-0.111074	0.743898
ENSG00000213741.9	ENSG00000213741	RPS29	2007.54	-0.252807	0.0261877	1846.7	-0.440778	0.0918845	1701.51	-0.64455	0.00341786
ENSG00000082212.12	ENSG00000082212	ME2	2103.32	-0.252883	0.0269821	2151.69	-0.159481	0.803982	2082.91	-0.215539	0.680496
ENSG00000135679.22	ENSG00000135679	MDM2	103953	-0.253224	3.96894e-05	70962.3	-1.41495	2.26718e-16	71490.7	-1.34505	1.979e-11
ENSG00000108179.13	ENSG00000108179	PPIF	2208.56	-0.254447	0.013506	2133.67	-0.310065	0.602507	1763.48	-0.827045	0.00446264
ENSG00000115866.10	ENSG00000115866	DARS	2067.88	-0.254587	0.0157216	2333.36	0.0759238	0.870835	2116	-0.136215	0.692611
ENSG00000170348.8	ENSG00000170348	TMED10	3317.16	-0.254762	0.0120004	3776.22	0.0973789	0.820506	3388.78	-0.139374	0.686647
ENSG00000164574.15	ENSG00000164574	GALNT10	2437.94	-0.255066	0.0143304	2367.66	-0.296023	0.341759	2270.98	-0.379478	0.142098
ENSG00000137970.7	ENSG00000137970	RPL7P9	9855.86	-0.255886	0.00418198	10111.9	-0.156586	0.699435	9121.31	-0.398729	0.118615
ENSG00000224411.3	ENSG00000224411	HSP90AA2P	1762.97	-0.256456	0.0397853	2599.25	0.661402	0.00320605	2196.23	0.325275	0.236288
ENSG00000092847.11	ENSG00000092847	AGO1	2885.21	-0.256922	0.00626302	3081.3	-0.0573362	0.932078	2881.27	-0.199139	0.594064
ENSG00000105088.8	ENSG00000105088	OLFM2	1969.03	-0.257375	0.019322	1651.08	-0.712361	0.0115981	1637.59	-0.706178	0.00342944
ENSG00000154217.14	ENSG00000154217	PITPNC1	1942.62	-0.257437	0.0287459	2146.99	0.0236466	0.963959	2001.03	-0.122895	0.701261
ENSG00000249353.2	ENSG00000249353	NPM1P27	7160.22	-0.257533	0.00136027	7010.82	-0.277689	0.318931	5907.6	-0.729293	0.000249835
ENSG00000166337.9	ENSG00000166337	TAF10	2245.48	-0.257594	0.0341606	2669.5	0.193598	0.59546	2420.13	-0.0123617	0.978136
ENSG00000188529.14	ENSG00000188529	SRSF10	1442.11	-0.258423	0.0448152	1590.64	0.0193961	0.974702	1383.49	-0.30439	0.270577
ENSG00000142949.16	ENSG00000142949	PTPRF	9937.91	-0.258641	0.0131919	10641.1	-0.053558	0.905286	9809.32	-0.23171	0.363618
ENSG00000138326.18	ENSG00000138326	RPS24	2224.34	-0.258788	0.0479224	2219.75	-0.230332	0.472755	2062.65	-0.396741	0.0950154
ENSG00000181163.13	ENSG00000181163	NPM1	3920.93	-0.258905	0.00448509	3745.19	-0.343729	0.214787	3280.99	-0.687524	0.000511202
ENSG00000213881.3	ENSG00000213881	NPM1P6	1449.18	-0.259143	0.0394845	1459.83	-0.206747	0.585691	1253.1	-0.592955	0.00995234
ENSG00000114120.11	ENSG00000114120	SLC25A36	2608.71	-0.259586	0.0193993	2690.75	-0.146131	0.751196	2554.39	-0.252372	0.387817
ENSG00000152558.14	ENSG00000152558	TMEM123	4888.57	-0.259734	0.00389505	5384.2	0.0145429	0.978757	4773.97	-0.25931	0.376352
ENSG00000188647.12	ENSG00000188647	PTAR1	1589.07	-0.26014	0.0307382	1870.69	0.169945	0.692099	1681.5	-0.0578709	0.90558
ENSG00000080824.18	ENSG00000080824	HSP90AA1	9031.09	-0.26268	0.000750884	12773.8	0.569584	0.00918808	11374.7	0.343043	0.162923
ENSG00000105176.17	ENSG00000105176	URI1	1447.9	-0.2629	0.0290883	1728.75	0.20025	0.593374	1384.81	-0.31717	0.28539
ENSG00000048991.16	ENSG00000048991	R3HDM1	2343.28	-0.264094	0.00966709	3258.82	0.533016	0.0186298	2804.77	0.228116	0.416154
ENSG00000087460.24	ENSG00000087460	GNAS	10255.7	-0.265047	0.000120964	12077.2	0.166155	0.633158	10720.3	-0.0930756	0.780026
ENSG00000225178.5	ENSG00000225178	RPSAP58	8087.71	-0.26514	0.0121728	9069.06	0.0516347	0.904004	7992.03	-0.234939	0.359745
ENSG00000156976.16	ENSG00000156976	EIF4A2	9114.95	-0.265731	0.00033656	7683.48	-0.704748	0.00190428	7088.93	-0.924899	1.38459e-05
ENSG00000171316.11	ENSG00000171316	CHD7	2656.18	-0.266007	0.0159409	2999.83	0.0683405	0.892436	2657.21	-0.203735	0.566305
ENSG00000226121.2	ENSG00000226121	AC009487.2	1982.44	-0.267901	0.00947324	2278.25	0.10704	0.814037	1962.64	-0.232723	0.478243
ENSG00000124207.16	ENSG00000124207	CSE1L	5376.71	-0.268084	0.00122409	4996.09	-0.428418	0.129898	4819.35	-0.499654	0.0336324
ENSG00000132388.12	ENSG00000132388	UBE2G1	2776.91	-0.26904	0.0166657	3057.73	0.00525114	0.994285	2956.49	-0.0513389	0.914203
ENSG00000255302.4	ENSG00000255302	EID1	1476.22	-0.2699	0.0429614	1767	0.199978	0.564772	1541.01	-0.100376	0.777744
ENSG00000071794.15	ENSG00000071794	HLTF	1457.76	-0.270175	0.0252873	1417.69	-0.308041	0.572693	1296.74	-0.523437	0.119155
ENSG00000122545.18	ENSG00000122545	2023-09-07	1381.84	-0.27049	0.0283113	1530.25	0.0167142	0.979681	1436.1	-0.113272	0.795062
ENSG00000141424.12	ENSG00000141424	SLC39A6	3542.72	-0.271573	0.00163118	4208.67	0.180643	0.586119	3730.82	-0.0809063	0.822035
ENSG00000253368.3	ENSG00000253368	TRNP1	2662.71	-0.271908	0.00421041	2818.94	-0.0938607	0.893056	2808.65	-0.0774193	0.900803
ENSG00000143324.13	ENSG00000143324	XPR1	3116.16	-0.272715	0.00919368	3390.49	-0.0270367	0.97016	3130.18	-0.199739	0.647186
ENSG00000105186.15	ENSG00000105186	ANKRD27	1840.12	-0.272813	0.0373436	2240.49	0.235889	0.489092	1893.54	-0.138906	0.67661
ENSG00000204394.12	ENSG00000204394	VARS	1627.66	-0.273074	0.0396634	1732.47	-0.0825975	0.898205	1466.34	-0.491789	0.0805075
ENSG00000151247.12	ENSG00000151247	EIF4E	1395.3	-0.273186	0.0377281	1649.56	0.167686	0.705782	1373.85	-0.252675	0.424197
ENSG00000198604.10	ENSG00000198604	BAZ1A	1727.04	-0.273382	0.0270063	2226.71	0.363287	0.205823	2082.41	0.237323	0.402376
ENSG00000273749.4	ENSG00000273749	CYFIP1	3564.75	-0.274032	0.00634814	4374.92	0.251847	0.404854	3564.94	-0.213465	0.42367
ENSG00000108424.9	ENSG00000108424	KPNB1	6232.23	-0.275547	0.000413904	6458.18	-0.150467	0.680815	6070.27	-0.282734	0.251731
ENSG00000122034.14	ENSG00000122034	GTF3A	2563.48	-0.276477	0.0144189	2970.22	0.118152	0.794665	2478.05	-0.303744	0.292043
ENSG00000105281.12	ENSG00000105281	SLC1A5	2758.65	-0.276593	0.00506367	3500.67	0.32419	0.270618	2771.59	-0.204085	0.462931
ENSG00000176697.18	ENSG00000176697	BDNF	1390.82	-0.276705	0.0242634	1543.21	0.0172032	0.980526	1480.01	-0.0591693	0.883701
ENSG00000072274.12	ENSG00000072274	TFRC	4630.93	-0.279338	0.00126393	5049.35	-0.0276057	0.986734	4282.25	-0.424284	0.675084
ENSG00000136628.17	ENSG00000136628	EPRS	4241.14	-0.279347	0.00087709	5072.8	0.18945	0.584567	4567.33	-0.0333026	0.937547
ENSG00000070018.8	ENSG00000070018	LRP6	1465.5	-0.279388	0.0259514	1536.78	-0.124496	0.799851	1492.01	-0.172909	0.648946
ENSG00000080345.17	ENSG00000080345	RIF1	1834.82	-0.279609	0.00996519	2066.5	0.0493172	0.91975	1911.33	-0.11517	0.766099
ENSG00000113328.18	ENSG00000113328	CCNG1	6682.6	-0.280397	0.000590554	6607.46	-0.275298	0.619887	6485.21	-0.297332	0.781348
ENSG00000172939.8	ENSG00000172939	OXSR1	1158.44	-0.280453	0.0303771	1756.02	0.698396	0.00340435	1696.83	0.649506	0.00600402
ENSG00000182199.10	ENSG00000182199	SHMT2	3441.96	-0.280541	0.00199239	3637.34	-0.106627	0.840409	3045.49	-0.54996	0.0271528
ENSG00000116120.9	ENSG00000116120	FARSB	1723.44	-0.280689	0.0236006	2047.82	0.173909	0.693869	1674.05	-0.293717	0.437236
ENSG00000149313.10	ENSG00000149313	AASDHPPT	2163.84	-0.280744	0.0177673	2198.46	-0.205185	0.605325	2044.54	-0.36823	0.207784
ENSG00000144381.16	ENSG00000144381	HSPD1	5195.39	-0.280966	0.000394286	5997.43	0.106038	0.801503	4808.64	-0.424077	0.120054
ENSG00000180008.8	ENSG00000180008	SOCS4	4001.2	-0.281418	0.00682561	3964.72	-0.270103	0.438209	3938.04	-0.260989	0.387591
ENSG00000035403.17	ENSG00000035403	VCL	4187.64	-0.281601	0.00235005	5056.22	0.208076	0.609558	5006.14	0.208732	0.572535
ENSG00000153310.19	ENSG00000153310	FAM49B	3771.69	-0.281738	0.000643797	4337.44	0.0961778	0.860822	4064.76	-0.0340164	0.944135
ENSG00000096063.15	ENSG00000096063	SRPK1	2389.56	-0.281822	0.00506304	2630.67	-0.00743694	0.992343	2420.82	-0.187442	0.675102
ENSG00000107984.9	ENSG00000107984	DKK1	15186.4	-0.281827	0.000197506	15133	-0.256407	0.451463	12047.8	-0.881153	2.66495e-05
ENSG00000221914.9	ENSG00000221914	PPP2R2A	2342.11	-0.282059	0.00330492	2506.42	-0.0766021	0.869202	2147.37	-0.451473	0.0663799
ENSG00000143799.12	ENSG00000143799	PARP1	2509.46	-0.284089	0.00548928	2918.65	0.120755	0.762503	2449.72	-0.284939	0.267987
ENSG00000163374.19	ENSG00000163374	YY1AP1	1522.29	-0.284298	0.0196498	1872.57	0.248024	0.488187	1755.5	0.123915	0.712448
ENSG00000140374.15	ENSG00000140374	ETFA	1040.05	-0.284392	0.0457031	1208.69	0.118845	0.782105	1083.35	-0.119374	0.757798
ENSG00000132256.18	ENSG00000132256	TRIM5	1510.44	-0.284554	0.0157045	1277.75	-0.716779	0.0943421	1116.7	-1.12243	0.000452643
ENSG00000157570.11	ENSG00000157570	TSPAN18	1503.2	-0.285653	0.022865	1295.81	-0.662552	0.120495	1314.39	-0.591157	0.0853123
ENSG00000109046.14	ENSG00000109046	WSB1	2676.79	-0.285701	0.00569311	2486	-0.449559	0.167429	2387.93	-0.5333	0.0705922
ENSG00000102753.9	ENSG00000102753	KPNA3	1556.73	-0.28613	0.0107079	1997.93	0.341835	0.342874	1773.93	0.0953443	0.826151
ENSG00000089220.4	ENSG00000089220	PEBP1	1320.69	-0.286406	0.0364009	1635.76	0.26195	0.439357	1290.33	-0.285791	0.370254
ENSG00000181904.8	ENSG00000181904	C5orf24	1704.62	-0.287582	0.0363762	1460.28	-0.680677	0.0497381	1315.12	-0.978104	0.00262905
ENSG00000164983.7	ENSG00000164983	TMEM65	915.509	-0.288013	0.0449094	1006.96	-0.0150395	0.978757	939.661	-0.160375	0.649634
ENSG00000047644.18	ENSG00000047644	WWC3	1250.82	-0.288517	0.0262802	1118.57	-0.558215	0.0572147	1138.09	-0.480343	0.136776
ENSG00000111530.12	ENSG00000111530	CAND1	2539.36	-0.289057	0.00521049	3063.63	0.200862	0.633597	2635	-0.133861	0.749019
ENSG00000108848.15	ENSG00000108848	LUC7L3	5568.71	-0.289081	0.000990745	4741.59	-0.702007	0.0139889	4284.96	-0.990626	1.17307e-05
ENSG00000187164.19	ENSG00000187164	SHTN1	2163.94	-0.289161	0.0114448	2821.38	0.373218	0.20204	2279.41	-0.0976257	0.803582
ENSG00000156030.13	ENSG00000156030	ELMSAN1	1098.25	-0.290137	0.0343033	1457.04	0.410434	0.333291	1254.23	0.096134	0.849151
ENSG00000169992.9	ENSG00000169992	NLGN2	2719.09	-0.290445	0.00277683	2991.49	-0.0178989	0.979684	2837.24	-0.122594	0.813384
ENSG00000100994.11	ENSG00000100994	PYGB	2150.61	-0.291016	0.023072	2361.24	-0.0230605	0.96547	1977.89	-0.45314	0.0481252
ENSG00000123352.17	ENSG00000123352	SPATS2	3125.26	-0.292136	0.00120517	2984.38	-0.379834	0.269885	2651.3	-0.686366	0.00380005
ENSG00000156531.16	ENSG00000156531	PHF6	1460.84	-0.292467	0.0257211	1502.69	-0.184526	0.701822	1529	-0.115056	0.811597
ENSG00000033178.12	ENSG00000033178	UBA6	1746.24	-0.292987	0.0256995	2202.68	0.298246	0.354967	2031.42	0.137725	0.686081
ENSG00000163435.15	ENSG00000163435	ELF3	982.952	-0.293559	0.0343527	838.529	-0.700821	0.00564307	821.332	-0.732124	0.030779
ENSG00000197958.12	ENSG00000197958	RPL12	1510.15	-0.293795	0.0160072	1417.21	-0.428458	0.131305	1276.19	-0.699147	0.00200812
ENSG00000125656.8	ENSG00000125656	CLPP	1122.79	-0.294558	0.0329212	1292.43	0.0870209	0.853627	1089.19	-0.312118	0.258521
ENSG00000187109.13	ENSG00000187109	NAP1L1	6314.82	-0.295574	0.00030145	6733.9	-0.0975664	0.819928	5845.53	-0.438687	0.0801074
ENSG00000109133.12	ENSG00000109133	TMEM33	3506.05	-0.295766	0.00218994	3521.9	-0.248106	0.541634	3209	-0.469366	0.0856711
ENSG00000188559.13	ENSG00000188559	RALGAPA2	1122.74	-0.295815	0.0319414	1614.98	0.577962	0.0440162	1470.68	0.400495	0.172151
ENSG00000073060.15	ENSG00000073060	SCARB1	2597.55	-0.296105	0.00208518	3064.98	0.143241	0.69709	2669.13	-0.165528	0.628748
ENSG00000148672.8	ENSG00000148672	GLUD1	934.731	-0.296255	0.0381641	1157.96	0.254759	0.498057	1043.43	0.0376485	0.929481
ENSG00000136026.13	ENSG00000136026	CKAP4	1744.47	-0.297141	0.0206826	1923.94	-0.0185757	0.976339	1758.16	-0.217302	0.495952
ENSG00000121058.4	ENSG00000121058	COIL	1296.67	-0.297686	0.0260028	1284.04	-0.288096	0.366296	1227.86	-0.379746	0.20077
ENSG00000141543.9	ENSG00000141543	EIF4A3	1877.02	-0.298437	0.0102108	2292.08	0.220103	0.542972	2042.72	-0.0254419	0.95321
ENSG00000122565.18	ENSG00000122565	CBX3	1646.04	-0.298465	0.0448878	1806.85	-0.0276134	0.964526	1550.62	-0.391716	0.158927
ENSG00000185834.10	ENSG00000185834	RPL12P4	7462.98	-0.299461	0.00875669	7792.86	-0.154715	0.729457	6301.98	-0.708548	0.000603689
ENSG00000163479.13	ENSG00000163479	SSR2	3601.02	-0.299978	0.000506088	4069.04	0.0378686	0.934512	3751.29	-0.135333	0.672438
ENSG00000213383.2	ENSG00000213383	AC104297.1	847.881	-0.300459	0.0426619	944.472	0.00281278	0.996529	790.072	-0.427038	0.23806
ENSG00000147853.16	ENSG00000147853	AK3	2730.44	-0.301375	0.00304512	2685.68	-0.310297	0.297405	2571.72	-0.398838	0.0957489
ENSG00000091527.15	ENSG00000091527	CDV3	3726.04	-0.301687	0.000411668	4259.19	0.0645641	0.901752	3608.61	-0.323157	0.283624
ENSG00000080608.9	ENSG00000080608	PUM3	1154.92	-0.301707	0.0204146	1272.83	-0.0231454	0.968877	1079.92	-0.418032	0.185577
ENSG00000109689.15	ENSG00000109689	STIM2	1174.33	-0.301925	0.0346261	1458.62	0.254599	0.452745	1453.99	0.270163	0.396071
ENSG00000168566.12	ENSG00000168566	SNRNP48	1066.34	-0.301966	0.0288458	1098.65	-0.190772	0.620511	1072.23	-0.226978	0.471636
ENSG00000115548.16	ENSG00000115548	KDM3A	1541.49	-0.302041	0.00892654	2400.17	0.735198	0.000671848	2143.32	0.522636	0.0289625
ENSG00000168036.16	ENSG00000168036	CTNNB1	6917.03	-0.302373	0.00027838	7154.82	-0.180926	0.599614	6420.01	-0.439354	0.0414032
ENSG00000100934.14	ENSG00000100934	SEC23A	1568.57	-0.302721	0.00672691	1976.14	0.286576	0.433765	1779.42	0.0698575	0.871084
ENSG00000073536.17	ENSG00000073536	NLE1	899.915	-0.302916	0.0489043	882.285	-0.319164	0.314233	818.584	-0.495024	0.0619639
ENSG00000138078.15	ENSG00000138078	PREPL	2086.29	-0.303168	0.00405002	2572.23	0.238725	0.529861	2376.57	0.0802506	0.842334
ENSG00000004487.15	ENSG00000004487	KDM1A	2890.55	-0.30398	0.000902282	3113.37	-0.0805926	0.855883	2816.08	-0.309612	0.332576
ENSG00000248180.1	ENSG00000248180	GAPDHP60	1080.45	-0.304204	0.0225472	1244.17	0.0785994	0.885272	1189.88	-0.00303987	0.995168
ENSG00000155090.14	ENSG00000155090	KLF10	2273.37	-0.304253	0.00506304	2726.53	0.174737	0.710379	2194.91	-0.333172	0.492586
ENSG00000059573.8	ENSG00000059573	ALDH18A1	3104.75	-0.304538	0.00345677	3243.03	-0.157427	0.680815	2652.65	-0.677176	0.00127395
ENSG00000100219.16	ENSG00000100219	XBP1	1515.21	-0.304725	0.00781812	1487.04	-0.319767	0.309723	1353.46	-0.549577	0.030636
ENSG00000000003.14	ENSG00000000003	TSPAN6	932.094	-0.304982	0.0393921	874.962	-0.437165	0.289604	845.132	-0.504174	0.203867
ENSG00000008282.8	ENSG00000008282	SYPL1	2677.06	-0.305441	0.00082174	2765.14	-0.1877	0.692129	2669.2	-0.251686	0.442619
ENSG00000087074.7	ENSG00000087074	PPP1R15A	1613.73	-0.305581	0.0225128	1849.28	0.065247	0.885272	1803.85	0.0304308	0.94263
ENSG00000164163.10	ENSG00000164163	ABCE1	1804.44	-0.305632	0.00830668	2031.07	0.0249123	0.967042	1670.53	-0.448428	0.115071
ENSG00000069849.10	ENSG00000069849	ATP1B3	1423.45	-0.306086	0.0219907	1775.43	0.260889	0.409505	1572.85	0.00372485	0.994217
ENSG00000074696.12	ENSG00000074696	HACD3	1946.07	-0.306649	0.00341396	2324.58	0.161843	0.660991	2022.29	-0.14789	0.627088
ENSG00000116649.9	ENSG00000116649	SRM	3814.54	-0.306742	0.000620952	4649.68	0.208548	0.661947	3422.72	-0.538442	0.12808
ENSG00000142156.14	ENSG00000142156	COL6A1	4575.46	-0.306984	0.00328281	5152.52	0.02275	0.975203	5031.25	-0.00986013	0.985626
ENSG00000143418.19	ENSG00000143418	CERS2	3346.24	-0.307358	0.0011105	3530.59	-0.136501	0.722525	3152.03	-0.405121	0.111181
ENSG00000040933.15	ENSG00000040933	INPP4A	890.046	-0.30757	0.0345364	1147.1	0.333442	0.316829	1053.99	0.166001	0.685471
ENSG00000198825.12	ENSG00000198825	INPP5F	1316.65	-0.307914	0.019322	1711.41	0.350021	0.235474	1652.03	0.294488	0.275102
ENSG00000175455.14	ENSG00000175455	CCDC14	1504.97	-0.308333	0.0234297	1468.45	-0.336099	0.298741	1642.19	-0.0265089	0.95226
ENSG00000187678.8	ENSG00000187678	SPRY4	5675.02	-0.308358	4.575e-05	8204.48	0.578203	0.101125	7652.96	0.452722	0.126898
ENSG00000144724.19	ENSG00000144724	PTPRG	2138.76	-0.308452	0.00554683	1881.9	-0.624774	0.0365789	1680.46	-0.943044	0.00137607
ENSG00000170571.11	ENSG00000170571	EMB	905.165	-0.308981	0.0445883	698.404	-1.04107	8.47412e-06	630.444	-1.37901	2.65846e-08
ENSG00000115816.14	ENSG00000115816	CEBPZ	807.589	-0.309027	0.0430768	862.645	-0.10624	0.829595	759.494	-0.409657	0.223331
ENSG00000136240.9	ENSG00000136240	KDELR2	2655.46	-0.309716	0.00147006	2964.08	0.000999842	0.998148	2739.05	-0.167886	0.57003
ENSG00000197771.12	ENSG00000197771	MCMBP	2242.64	-0.310025	0.00226618	2720.61	0.194161	0.585106	2533.58	0.0524194	0.90164
[truncated: 900 more rows]

## Sheet: SIN3A p<0.05
ensembl	ensembl.no.ver	symbol	Mean.Exp.SIN3B.siCTRL.vs.WT.siCTRL	log2FC.SIN3B.siCTRL.vs.WT.siCTRL	padj.SIN3B.siCTRL.vs.WT.siCTRL	Mean.Exp.WT.siSIN3A.vs.WT.siCTRL	log2FC.WT.siSIN3A.vs.WT.siCTRL	padj.WT.siSIN3A.vs.WT.siCTRL	Mean.Exp.SIN3B.siSIN3A.vs.WT.siCTRL	log2FC.SIN3B.siSIN3A.vs.WT.siCTRL	padj.SIN3B.siSIN3A.vs.WT.siCTRL
[truncated: 1,488 more rows]

[truncated: 3 more sheets: SIN3AB p<0.05, LIN37 (Uxa et al. 2019), up in LIN37 and SIN3AB]
